# Supplementary material for: GPS Tracking of Free-Ranging Pigs to Evaluate Ring Strategies for the Control of Cysticercosis/Taeniasis in Peru
Source: PLoS Negl Trop Dis. 2016 Apr 1;10(4):e0004591. doi: 10.1371/journal.pntd.0004591 (PMC4818035; doi:10.1371/journal.pntd.0004591)
Supplement: S1 Dataset — (XLSX) [file pntd.0004591.s003.xlsx]

## Sheet: Cachaco
Villa	CasaID	GPSID	PigID	Sex	Age	Weight	PigsPerHouse	StartDate	StartTime	EndDate	EndTime	EndChase
Cachaco	2	16	6631	0	24	40	3	2015-05-16	06:20:00	2015-05-18	06:22:00	06:12:00
Cachaco	2	19		1	2	8	3	2015-05-16	06:30:00	2015-05-18	06:11:00	06:11:00
Cachaco	6	7		0	6	15	3	2015-05-15	15:35:00	2015-05-17	16:59:00	16:45:00
Cachaco	6	11		0	6	15	3	2015-05-15	15:21:00	2015-05-17	16:39:00	16:35:00
Cachaco	12	18	2053	0	18	30	9	2015-05-15	09:58:00	2015-05-17	07:15:00
Cachaco	12	21	6630	1	3	8	9	2015-05-15	09:30:00	2015-05-17	07:21:00
Cachaco	17	1	6629	1	3	7	2	2015-05-15	09:05:00	2015-05-17	07:06:00
Cachaco	17	6	6628	1	3	6	2	2015-05-15	09:13:00	2015-05-17	07:05:00
Cachaco	18	14		0	6	12	12	2015-05-16	07:06:00	2015-05-18	06:50:00
Cachaco	18	20		1	8	18	12	2015-05-15	08:51:00	2015-05-17	07:42:00
Cachaco	20	2	6613	1	4	10	37	2015-05-15	08:28:00	2015-05-17	07:34:00
Cachaco	20	3	6611	0	18	20	37	2015-05-15	08:24:00	2015-05-17	06:56:00
Cachaco	24	9	3634	0	8	15	15	2015-05-15	08:04:00	2015-05-17	06:48:00
Cachaco	24	10	3638	0	8	15	15	2015-05-15	08:15:00	2015-05-17	06:45:00
Cachaco	28	4		0	6	12	14	2015-05-15	12:39:00	2015-05-17	15:23:00	15:15:00
Cachaco	28	5	2724	0	18	35	14	2015-05-15	12:19:00	2015-05-17	15:23:00	15:15:00
Cachaco	36	8	6605	0	8	15	6	2015-05-15	07:14:00	2015-05-17	06:33:00
Cachaco	36	12	6601	1	8	15	6	2015-05-15	07:19:00	2015-05-17	06:33:00
Cachaco	51	13		1	5	12	8	2015-05-16	06:53:00	2015-05-18	06:35:00
Cachaco	51	17		0	5	12	8	2015-05-16	06:50:00	2015-05-18	06:35:00

## Sheet: Minas
Villa	CasaID	GPSID	PigID	Sex	Age	Weight	PigsPerHouse	StartDate	StartTime	EndDate	EndTime	EndChase
Minas	7	1	4660	2	4	12	4	2015-05-12	10:07:00	2015-05-14	07:34:00	07:16:00
Minas	33	2	6438	0	6	18	3	2015-05-12	09:36:00	2015-05-14	10:41:00	10:38:00
Minas	41	3	3442	0	12	40	10	2015-05-12	09:16:00	2015-05-14	09:05:00
Minas	41	4	3441	2	12	40	10	2015-05-12	09:21:00	2015-05-14	09:04:00
Minas	24	5	5201	0	4	6	6	2015-05-12	07:04:00	2015-05-14	06:53:00
Minas	30	6	6468	0	4	12	11	2015-05-12	10:36:00	2015-05-14	10:13:00	10:05:00
Minas	29	7	6469	2	4	15	6	2015-05-12	09:03:00	2015-05-14	08:50:00	08:46:00
Minas	2	8	3407	1	12	NA	6	2015-05-12	07:35:00	2015-05-14	15:52:00	15:49:00
Minas	49	9	5214	0	6	10	NA	2015-05-12	07:53:00	2015-05-14	16:06:00	16:00:00
Minas	18	10	5203	0	5	10	6	2015-05-12	16:39:00	2015-05-14	16:20:00	16:10:00
Minas	30	11	3446	2	12	15	11	2015-05-12	10:38:00	2015-05-14	09:13:00	08:48:00
Minas	6	12	4662	1	6	12	3	2015-05-12	08:38:00	2015-05-14	07:12:00	07:02:00
Minas	2	13	6443	0	3	5	6	2015-05-12	07:29:00	2015-05-14	15:44:00
Minas	24	14	5211	2	4	10	6	2015-05-12	06:47:00	2015-05-14	15:59:00	15:50:00
Minas	7	15		0	3	8	4	2015-05-12	10:12:00
Minas	18	16	5202	2	5	12	6	2015-05-12	16:39:00	2015-05-14	16:30:00	16:15:00
Minas	29	17	3454	0	20	NA	6	2015-05-12	09:06:00	2015-05-14	08:49:00
Minas	6	18	4663	0	6	12	3	2015-05-12	08:23:00	2015-05-14	07:03:00	07:02:00
Minas	49	19	5213	2	6	10	NA	2015-05-12	08:03:00	2015-05-14	16:11:00	16:02:00
Minas	33	20	6437	2	6	18	3	2015-05-12	09:40:00	2015-05-14	09:48:00	09:42:00
Minas	16	21	5208	0	4	12	1	2015-05-12	16:17:00	2015-05-14	11:15:00

## Sheet: Dictionary
Dictionary
Villa	Village	MINAS - Minas de Jambar; CACHACO - Cachaco
CasaID	House identification number
GPSID	GPS unit identification number
PigID	Pig serial number (ear tag)
Sex	Sex of the pig	0 - Female; 1 - Male (complete); 2 - Male (castrated)
Age	Age in months (estimated by owner)
Weight	Weight in kg (estimated by owner)
PigPerHouse	Total number of pigs owned by household
StartDate	Date of GPS tracking initiation
StartTime	Time of release for GPS tracking initiation
EndDate	Date of GPS tracker collection
EndTime	Time of GPS tracker collection
EndChase	Time field team began to pursue pig for GPS tracker collection
