# Supplementary material for: GPS Tracking of Free-Ranging Pigs to Evaluate Ring Strategies for the Control of Cysticercosis/Taeniasis in Peru
Source: PLoS Negl Trop Dis. 2016 Apr 1;10(4):e0004591. doi: 10.1371/journal.pntd.0004591 (PMC4818035; doi:10.1371/journal.pntd.0004591)
Supplement: S2 Dataset — (ZIP) [file pntd.0004591.s004.zip]

Archive with 20 entries (20 files):
- CACHACO1.csv
- CACHACO2.csv
- CACHACO3.csv
- CACHACO4.csv
- CACHACO5.csv
- CACHACO6.csv
- CACHACO7.csv
- CACHACO8.csv
- CACHACO9.csv
- CACHACO10.csv
- CACHACO11.csv
- CACHACO12.csv
- CACHACO13.csv
- CACHACO14.csv
- CACHACO16.csv
- CACHACO17.csv
- CACHACO18.csv
- CACHACO19.csv
- CACHACO20.csv
- CACHACO21.csv
