# Supplementary material for: GPS Tracking of Free-Ranging Pigs to Evaluate Ring Strategies for the Control of Cysticercosis/Taeniasis in Peru
Source: PLoS Negl Trop Dis. 2016 Apr 1;10(4):e0004591. doi: 10.1371/journal.pntd.0004591 (PMC4818035; doi:10.1371/journal.pntd.0004591)
Supplement: S3 Dataset — (ZIP) [file pntd.0004591.s005.zip]

Archive with 20 entries (20 files):
- MINAS1.csv
- MINAS2.csv
- MINAS3.csv
- MINAS4.csv
- MINAS5.csv
- MINAS6.csv
- MINAS7.csv
- MINAS8.csv
- MINAS9.csv
- MINAS10.csv
- MINAS11.csv
- MINAS12.csv
- MINAS13.csv
- MINAS14.csv
- MINAS16.csv
- MINAS17.csv
- MINAS18.csv
- MINAS19.csv
- MINAS20.csv
- MINAS21.csv
