# Supplementary material for: GPS Tracking of Free-Ranging Pigs to Evaluate Ring Strategies for the Control of Cysticercosis/Taeniasis in Peru
Source: PLoS Negl Trop Dis. 2016 Apr 1;10(4):e0004591. doi: 10.1371/journal.pntd.0004591 (PMC4818035; doi:10.1371/journal.pntd.0004591)
Supplement: S3 Dataset — (ZIP) [file pntd.0004591.s005.zip › MINAS2.csv]

Date	Time	Time2	Timediff	Seconds	Speedpre	Speedpos	Latitude	Longitude	Altitude	Distance
5/12/2015	09:34:17	9:34:17	0:00:00	0.00	0	0.357258065	-4.624144	-79.92849	455.32	0
5/12/2015	09:35:19	9:35:19	0:01:02	62.00	0.357258065	0.319583333	-4.624026	-79.928329	557.14	22.15
5/12/2015	09:36:07	9:36:07	0:00:48	48.00	0.319583333	0.715238095	-4.624153	-79.928383	491.78	15.34
5/12/2015	09:36:49	9:36:49	0:00:42	42.00	0.715238095	1.624871795	-4.623941	-79.928215	587.61	30.04
5/12/2015	09:37:28	9:37:28	0:00:39	39.00	1.624871795	0.665952381	-4.624238	-79.928703	445.91	63.37
5/12/2015	09:38:10	9:38:10	0:00:42	42.00	0.665952381	0.378947368	-4.624149	-79.928467	518.49	27.97
5/12/2015	09:38:48	9:38:48	0:00:38	38.00	0.378947368	1.000263158	-4.624254	-79.928543	466.88	14.4
5/12/2015	09:39:26	9:39:26	0:00:38	38.00	1.000263158	0.185405405	-4.624083	-79.928246	544	38.01
5/12/2015	09:40:03	9:40:03	0:00:37	37.00	0.185405405	0.055526316	-4.624029	-79.928276	550.91	6.86
5/12/2015	09:40:41	9:40:41	0:00:38	38.00	0.055526316	0.026764706	-4.624048	-79.928276	547.91	2.11
5/12/2015	09:41:15	9:41:15	0:00:34	34.00	0.026764706	0.09027027	-4.62405	-79.928268	546.41	0.91
5/12/2015	09:41:52	9:41:52	0:00:37	37.00	0.09027027	0.241842105	-4.624021	-79.928276	545.6	3.34
5/12/2015	09:42:30	9:42:30	0:00:38	38.00	0.241842105	0.072702703	-4.624077	-79.928337	531.88	9.19
5/12/2015	09:43:07	9:43:07	0:00:37	37.00	0.072702703	0.243157895	-4.624096	-79.928352	529.9	2.69
5/12/2015	09:43:45	9:43:45	0:00:38	38.00	0.243157895	0.060263158	-4.624048	-79.928284	547.8	9.24
5/12/2015	09:44:23	9:44:23	0:00:38	38.00	0.060263158	0.060810811	-4.624035	-79.928268	553.4	2.29
5/12/2015	09:45:00	9:45:00	0:00:37	37.00	0.060810811	0.141052632	-4.624054	-79.928261	548.39	2.25
5/12/2015	09:45:38	9:45:38	0:00:38	38.00	0.141052632	0.117105263	-4.624039	-79.928307	545.17	5.36
5/12/2015	09:46:16	9:46:16	0:00:38	38.00	0.117105263	0.261578947	-4.624052	-79.928345	545.88	4.45
5/12/2015	09:46:54	9:46:54	0:00:38	38.00	0.261578947	0.166052632	-4.623971	-79.928383	537.11	9.94
5/12/2015	09:47:32	9:47:32	0:00:38	38.00	0.166052632	0.54675	-4.623989	-79.928329	534.69	6.31
5/12/2015	09:48:12	9:48:12	0:00:40	40.00	0.54675	0.356	-4.624078	-79.928505	506.88	21.87
5/12/2015	09:48:47	9:48:47	0:00:35	35.00	0.356	0.266666667	-4.62397	-79.928535	543.62	12.46
5/12/2015	09:49:29	9:49:29	0:00:42	42.00	0.266666667	0.253529412	-4.62399	-79.928436	547.84	11.2
5/12/2015	09:50:03	9:50:03	0:00:34	34.00	0.253529412	0.154285714	-4.624001	-79.928513	555.04	8.62
5/12/2015	09:50:45	9:50:45	0:00:42	42.00	0.154285714	0.149714286	-4.624051	-79.928543	524.44	6.48
5/12/2015	09:51:20	9:51:20	0:00:35	35.00	0.149714286	3.583333333	-4.624062	-79.928589	525.48	5.24
5/12/2015	09:51:59	9:51:59	0:00:39	39.00	3.583333333	3.314615385	-4.623432	-79.927498	760.85	139.75
5/12/2015	09:52:38	9:52:38	0:00:39	39.00	3.314615385	0.127804878	-4.624032	-79.928497	532.96	129.27
5/12/2015	09:53:19	9:53:19	0:00:41	41.00	0.127804878	0.084634146	-4.624004	-79.928535	547.74	5.24
5/12/2015	09:54:00	9:54:00	0:00:41	41.00	0.084634146	0.084878049	-4.624013	-79.928505	543.52	3.47
5/12/2015	09:54:41	9:54:41	0:00:41	41.00	0.084878049	2.37975	-4.624008	-79.928474	542.22	3.48
5/12/2015	09:55:21	9:55:21	0:00:40	40.00	2.37975	2.12804878	-4.6236	-79.927719	677.81	95.19
5/12/2015	09:56:02	9:56:02	0:00:41	41.00	2.12804878	2.5795	-4.623955	-79.928421	555.28	87.25
5/12/2015	09:56:42	9:56:42	0:00:40	40.00	2.5795	2.984571429	-4.62357	-79.927574	689.61	103.18
5/12/2015	09:57:17	9:57:17	0:00:35	35.00	2.984571429	0.262820513	-4.623998	-79.928413	565.22	104.46
5/12/2015	09:57:56	9:57:56	0:00:39	39.00	0.262820513	0.106	-4.624089	-79.928398	559.11	10.25
5/12/2015	09:58:36	9:58:36	0:00:40	40.00	0.106	0.02225	-4.624093	-79.92836	561.79	4.24
5/12/2015	09:59:16	9:59:16	0:00:40	40.00	0.02225	0.148285714	-4.624093	-79.928368	570.77	0.89
5/12/2015	09:59:51	9:59:51	0:00:35	35.00	0.148285714	0.292058824	-4.624106	-79.928413	558.57	5.19
5/12/2015	10:00:25	10:00:25	0:00:34	34.00	0.292058824	0.077142857	-4.624163	-79.928482	566.2	9.93
5/12/2015	10:01:00	10:01:00	0:00:35	35.00	0.077142857	0.106176471	-4.624171	-79.928459	563.74	2.7
5/12/2015	10:01:34	10:01:34	0:00:34	34.00	0.106176471	0.114324324	-4.624161	-79.92849	570.53	3.61
5/12/2015	10:02:11	10:02:11	0:00:37	37.00	0.114324324	0.177777778	-4.624196	-79.928505	548.72	4.23
5/12/2015	10:02:47	10:02:47	0:00:36	36.00	0.177777778	0.134571429	-4.624139	-79.928497	567.35	6.4
5/12/2015	10:03:22	10:03:22	0:00:35	35.00	0.134571429	0.161428571	-4.624168	-79.928528	574.04	4.71
5/12/2015	10:03:57	10:03:57	0:00:35	35.00	0.161428571	0.268947368	-4.624146	-79.928482	572.05	5.65
5/12/2015	10:04:35	10:04:35	0:00:38	38.00	0.268947368	0.57952381	-4.624085	-79.928413	565.68	10.22
5/12/2015	10:05:17	10:05:17	0:00:42	42.00	0.57952381	0.327222222	-4.624267	-79.928535	589.16	24.34
5/12/2015	10:05:53	10:05:53	0:00:36	36.00	0.327222222	0.162857143	-4.624171	-79.92849	572.98	11.78
5/12/2015	10:06:28	10:06:28	0:00:35	35.00	0.162857143	0.117428571	-4.624148	-79.928444	565.72	5.7
5/12/2015	10:07:03	10:07:03	0:00:35	35.00	0.117428571	0.308529412	-4.624185	-79.928444	561.75	4.11
5/12/2015	10:07:37	10:07:37	0:00:34	34.00	0.308529412	0.076571429	-4.624159	-79.928535	579.78	10.49
5/12/2015	10:08:12	10:08:12	0:00:35	35.00	0.076571429	0.271666667	-4.624149	-79.928513	574.31	2.68
5/12/2015	10:08:48	10:08:48	0:00:36	36.00	0.271666667	0.098857143	-4.624106	-79.928436	563.68	9.78
5/12/2015	10:09:23	10:09:23	0:00:35	35.00	0.098857143	0.330857143	-4.624127	-79.928459	564.64	3.46
5/12/2015	10:09:58	10:09:58	0:00:35	35.00	0.330857143	0.185833333	-4.624189	-79.928543	567.5	11.58
5/12/2015	10:10:34	10:10:34	0:00:36	36.00	0.185833333	0.069428571	-4.62415	-79.928497	581.22	6.69
5/12/2015	10:11:09	10:11:09	0:00:35	35.00	0.069428571	0.124117647	-4.624135	-79.928513	575.57	2.43
5/12/2015	10:11:43	10:11:43	0:00:34	34.00	0.124117647	0.197567568	-4.624166	-79.928535	578.98	4.22
5/12/2015	10:12:20	10:12:20	0:00:37	37.00	0.197567568	0.099444444	-4.624104	-79.928513	571.2	7.31
5/12/2015	10:12:56	10:12:56	0:00:36	36.00	0.099444444	0.836857143	-4.624116	-79.928543	569.66	3.58
5/12/2015	10:13:31	10:13:31	0:00:35	35.00	0.836857143	0.628888889	-4.623926	-79.92836	572.9	29.29
5/12/2015	10:14:07	10:14:07	0:00:36	36.00	0.628888889	0.324571429	-4.624083	-79.92849	587.29	22.64
5/12/2015	10:14:42	10:14:42	0:00:35	35.00	0.324571429	0.246388889	-4.62413	-79.928581	574.41	11.36
5/12/2015	10:15:18	10:15:18	0:00:36	36.00	0.246388889	0.339428571	-4.624056	-79.928551	566.81	8.87
5/12/2015	10:15:53	10:15:53	0:00:35	35.00	0.339428571	0.120571429	-4.624015	-79.928452	579.53	11.88
5/12/2015	10:16:28	10:16:28	0:00:35	35.00	0.120571429	0.378055556	-4.624018	-79.92849	574.15	4.22
5/12/2015	10:17:04	10:17:04	0:00:36	36.00	0.378055556	0.273333333	-4.624004	-79.928368	570.92	13.61
5/12/2015	10:17:40	10:17:40	0:00:36	36.00	0.273333333	0.494166667	-4.623917	-79.928352	586.63	9.84
5/12/2015	10:18:16	10:18:16	0:00:36	36.00	0.494166667	0.343714286	-4.624074	-79.928383	590.18	17.79
5/12/2015	10:18:51	10:18:51	0:00:35	35.00	0.343714286	0.695277778	-4.624092	-79.928276	573.58	12.03
5/12/2015	10:19:27	10:19:27	0:00:36	36.00	0.695277778	0.251714286	-4.62402	-79.92849	576.84	25.03
5/12/2015	10:20:02	10:20:02	0:00:35	35.00	0.251714286	0.725	-4.624061	-79.928558	579.41	8.81
5/12/2015	10:20:36	10:20:36	0:00:34	34.00	0.725	0.690555556	-4.624162	-79.92836	570.07	24.65
5/12/2015	10:21:12	10:21:12	0:00:36	36.00	0.690555556	0.338857143	-4.624095	-79.928574	570.79	24.86
5/12/2015	10:21:47	10:21:47	0:00:35	35.00	0.338857143	0.170285714	-4.624097	-79.928467	572.37	11.86
5/12/2015	10:22:22	10:22:22	0:00:35	35.00	0.170285714	0.667941176	-4.624106	-79.92852	571.95	5.96
5/12/2015	10:22:56	10:22:56	0:00:34	34.00	0.667941176	0.328529412	-4.62418	-79.928329	552.98	22.71
5/12/2015	10:23:30	10:23:30	0:00:34	34.00	0.328529412	0.405294118	-4.624139	-79.928421	562.88	11.17
5/12/2015	10:24:04	10:24:04	0:00:34	34.00	0.405294118	0.439411765	-4.624031	-79.928482	585.51	13.78
5/12/2015	10:24:38	10:24:38	0:00:34	34.00	0.439411765	0.841176471	-4.624142	-79.928406	568.15	14.94
5/12/2015	10:25:12	10:25:12	0:00:34	34.00	0.841176471	0.879117647	-4.624315	-79.928215	552.64	28.6
5/12/2015	10:25:46	10:25:46	0:00:34	34.00	0.879117647	0.075428571	-4.624173	-79.928444	584.82	29.89
5/12/2015	10:26:21	10:26:21	0:00:35	35.00	0.075428571	0.348285714	-4.624167	-79.928421	579.09	2.64
5/12/2015	10:26:56	10:26:56	0:00:35	35.00	0.348285714	0.025428571	-4.624107	-79.928513	586.44	12.19
5/12/2015	10:27:31	10:27:31	0:00:35	35.00	0.025428571	0.665952381	-4.624099	-79.928513	584.27	0.89
5/12/2015	10:28:13	10:28:13	0:00:42	42.00	0.665952381	0.855833333	-4.624255	-79.928711	638.98	27.97
5/12/2015	10:28:49	10:28:49	0:00:36	36.00	0.855833333	0.313947368	-4.624178	-79.928444	603.7	30.81
5/12/2015	10:29:27	10:29:27	0:00:38	38.00	0.313947368	0.033157895	-4.624136	-79.928543	617.96	11.93
5/12/2015	10:30:05	10:30:05	0:00:38	38.00	0.033157895	0.068717949	-4.624128	-79.928535	608.1	1.26
5/12/2015	10:30:44	10:30:44	0:00:39	39.00	0.068717949	0.05225	-4.624118	-79.928513	606.24	2.68
5/12/2015	10:31:24	10:31:24	0:00:40	40.00	0.05225	1.153111111	-4.624128	-79.928497	621.12	2.09
5/12/2015	10:32:09	10:32:09	0:00:45	45.00	1.153111111	0.196111111	-4.624482	-79.928192	583.28	51.89
5/12/2015	10:32:45	10:32:45	0:00:36	36.00	0.196111111	1.688857143	-4.624426	-79.928162	564.43	7.06
5/12/2015	10:33:20	10:33:20	0:00:35	35.00	1.688857143	0.230857143	-4.624054	-79.928543	587.78	59.11
5/12/2015	10:33:55	10:33:55	0:00:35	35.00	0.230857143	0.562325581	-4.624123	-79.92852	594.93	8.08
5/12/2015	10:34:38	10:34:38	0:00:43	43.00	0.562325581	0.659189189	-4.624228	-79.928711	649.77	24.18
5/12/2015	10:35:15	10:35:15	0:00:37	37.00	0.659189189	0.196216216	-4.624051	-79.928581	601.77	24.39
5/12/2015	10:35:52	10:35:52	0:00:37	37.00	0.196216216	0.3	-4.624109	-79.928551	601.48	7.26
5/12/2015	10:36:31	10:36:31	0:00:39	39.00	0.3	0.254473684	-4.624213	-79.928535	622.6	11.7
5/12/2015	10:37:09	10:37:09	0:00:38	38.00	0.254473684	2.894166667	-4.624126	-79.928535	619.09	9.67
5/12/2015	10:37:45	10:37:45	0:00:36	36.00	2.894166667	2.06675	-4.624774	-79.927856	564.47	104.19
5/12/2015	10:38:25	10:38:25	0:00:40	40.00	2.06675	1.939166667	-4.624256	-79.928391	614.05	82.67
5/12/2015	10:39:01	10:39:01	0:00:36	36.00	1.939166667	0.487631579	-4.624687	-79.927933	572.21	69.81
5/12/2015	10:39:39	10:39:39	0:00:38	38.00	0.487631579	1.1836	-4.624815	-79.927826	568.82	18.53
5/12/2015	10:40:29	10:40:29	0:00:50	50.00	1.1836	0.229423077	-4.624421	-79.928185	584.06	59.18
5/12/2015	10:41:21	10:41:21	0:00:52	52.00	0.229423077	0.146981132	-4.624496	-79.928108	579.5	11.93
5/12/2015	10:42:14	10:42:14	0:00:53	53.00	0.146981132	0.766326531	-4.624443	-79.928154	583.17	7.79
5/12/2015	10:43:03	10:43:03	0:00:49	49.00	0.766326531	0.086122449	-4.624761	-79.92804	596.16	37.55
5/12/2015	10:43:52	10:43:52	0:00:49	49.00	0.086122449	1.43547619	-4.624759	-79.928078	603.85	4.22
5/12/2015	10:44:34	10:44:34	0:00:42	42.00	1.43547619	0.50475	-4.62438	-79.928467	625.33	60.29
5/12/2015	10:45:14	10:45:14	0:00:40	40.00	0.50475	0.777804878	-4.624527	-79.92836	622.07	20.19
5/12/2015	10:45:55	10:45:55	0:00:41	41.00	0.777804878	1.347142857	-4.62442	-79.928627	648.87	31.89
5/12/2015	10:46:44	10:46:44	0:00:49	49.00	1.347142857	0.515306122	-4.624666	-79.928085	605.34	66.01
5/12/2015	10:47:33	10:47:33	0:00:49	49.00	0.515306122	0.975277778	-4.624615	-79.928307	630.75	25.25
5/12/2015	10:48:09	10:48:09	0:00:36	36.00	0.975277778	3.105849057	-4.624722	-79.928009	603.89	35.11
5/12/2015	10:49:02	10:49:02	0:00:53	53.00	3.105849057	1.081111111	-4.623827	-79.929192	683.33	164.61
5/12/2015	10:49:38	10:49:38	0:00:36	36.00	1.081111111	0.148	-4.623477	-79.929192	616.67	38.92
5/12/2015	10:50:13	10:50:13	0:00:35	35.00	0.148	0.057142857	-4.623485	-79.929146	614.29	5.18
5/12/2015	10:50:48	10:50:48	0:00:35	35.00	0.057142857	0.044	-4.623467	-79.929146	611.03	2
5/12/2015	10:51:23	10:51:23	0:00:35	35.00	0.044	0.144285714	-4.623455	-79.929153	612.04	1.54
5/12/2015	10:51:58	10:51:58	0:00:35	35.00	0.144285714	0.072857143	-4.62348	-79.929115	612.6	5.05
5/12/2015	10:52:33	10:52:33	0:00:35	35.00	0.072857143	0.025428571	-4.623481	-79.929138	615.37	2.55
5/12/2015	10:53:08	10:53:08	0:00:35	35.00	0.025428571	0.069428571	-4.623481	-79.929146	613.3	0.89
5/12/2015	10:53:43	10:53:43	0:00:35	35.00	0.069428571	0.09	-4.623497	-79.929131	614.53	2.43
5/12/2015	10:54:18	10:54:18	0:00:35	35.00	0.09	0.065142857	-4.623479	-79.929153	614.22	3.15
5/12/2015	10:54:53	10:54:53	0:00:35	35.00	0.065142857	0.064285714	-4.623465	-79.929138	612.73	2.28
5/12/2015	10:55:28	10:55:28	0:00:35	35.00	0.064285714	0.054	-4.623484	-79.929131	613.01	2.25
5/12/2015	10:56:03	10:56:03	0:00:35	35.00	0.054	0.216	-4.623501	-79.929131	614.23	1.89
5/12/2015	10:56:38	10:56:38	0:00:35	35.00	0.216	0.041428571	-4.623565	-79.929108	623.52	7.56
5/12/2015	10:57:13	10:57:13	0:00:35	35.00	0.041428571	0.185714286	-4.623554	-79.929115	622.21	1.45
5/12/2015	10:57:48	10:57:48	0:00:35	35.00	0.185714286	0.540571429	-4.623496	-79.929108	611.66	6.5
5/12/2015	10:58:23	10:58:23	0:00:35	35.00	0.540571429	0.296764706	-4.623466	-79.92894	661.4	18.92
5/12/2015	10:58:57	10:58:57	0:00:34	34.00	0.296764706	0.557142857	-4.623516	-79.928864	713.18	10.09
5/12/2015	10:59:32	10:59:32	0:00:35	35.00	0.557142857	0.286764706	-4.623498	-79.929039	618.85	19.5
5/12/2015	11:00:06	11:00:06	0:00:34	34.00	0.286764706	0.346285714	-4.623472	-79.929123	617.17	9.75
5/12/2015	11:00:41	11:00:41	0:00:35	35.00	0.346285714	0.917941176	-4.62358	-79.929108	618.98	12.12
5/12/2015	11:01:15	11:01:15	0:00:34	34.00	0.917941176	0.63	-4.62332	-79.929214	649.18	31.21
5/12/2015	11:01:50	11:01:50	0:00:35	35.00	0.63	0.405714286	-4.623492	-79.929115	620.08	22.05
5/12/2015	11:02:25	11:02:25	0:00:35	35.00	0.405714286	0.297027027	-4.623573	-79.929016	593.98	14.2
5/12/2015	11:03:02	11:03:02	0:00:37	37.00	0.297027027	0.079428571	-4.623502	-79.929085	616.05	10.99
5/12/2015	11:03:37	11:03:37	0:00:35	35.00	0.079428571	0.149189189	-4.623512	-79.929062	606.25	2.78
5/12/2015	11:04:14	11:04:14	0:00:37	37.00	0.149189189	0.300571429	-4.623556	-79.929039	601.88	5.52
5/12/2015	11:04:49	11:04:49	0:00:35	35.00	0.300571429	0.281714286	-4.623621	-79.929108	617.59	10.52
5/12/2015	11:05:24	11:05:24	0:00:35	35.00	0.281714286	0.242285714	-4.623565	-79.929039	600.74	9.86
5/12/2015	11:05:59	11:05:59	0:00:35	35.00	0.242285714	0.194285714	-4.623532	-79.929108	611.75	8.48
5/12/2015	11:06:34	11:06:34	0:00:35	35.00	0.194285714	0.048378378	-4.623503	-79.929054	621.42	6.8
5/12/2015	11:07:11	11:07:11	0:00:37	37.00	0.048378378	0.447941176	-4.623517	-79.929062	617.48	1.79
5/12/2015	11:07:45	11:07:45	0:00:34	34.00	0.447941176	0.360571429	-4.623652	-79.929085	641.59	15.23
5/12/2015	11:08:20	11:08:20	0:00:35	35.00	0.360571429	0.170285714	-4.623545	-79.929047	611.27	12.62
5/12/2015	11:08:55	11:08:55	0:00:35	35.00	0.170285714	0.097222222	-4.623598	-79.929039	626.18	5.96
5/12/2015	11:09:31	11:09:31	0:00:36	36.00	0.097222222	0.167647059	-4.623592	-79.92907	615.35	3.5
5/12/2015	11:10:05	11:10:05	0:00:34	34.00	0.167647059	0.035882353	-4.623569	-79.929024	620.1	5.7
5/12/2015	11:10:39	11:10:39	0:00:34	34.00	0.035882353	0.197352941	-4.623558	-79.929024	612.05	1.22
5/12/2015	11:11:13	11:11:13	0:00:34	34.00	0.197352941	0.118235294	-4.623605	-79.929062	618.5	6.71
5/12/2015	11:11:47	11:11:47	0:00:34	34.00	0.118235294	0.098235294	-4.623577	-79.929039	621.28	4.02
5/12/2015	11:12:21	11:12:21	0:00:34	34.00	0.098235294	0.098571429	-4.623548	-79.929047	612.68	3.34
5/12/2015	11:12:56	11:12:56	0:00:35	35.00	0.098571429	0.100882353	-4.623579	-79.929047	616.99	3.45
5/12/2015	11:13:30	11:13:30	0:00:34	34.00	0.100882353	0.099411765	-4.623552	-79.929062	604.06	3.43
5/12/2015	11:14:04	11:14:04	0:00:34	34.00	0.099411765	0.039117647	-4.623572	-79.929039	614.85	3.38
5/12/2015	11:14:38	11:14:38	0:00:34	34.00	0.039117647	0.05	-4.62356	-79.929039	615.83	1.33
5/12/2015	11:15:12	11:15:12	0:00:34	34.00	0.05	0.051176471	-4.623563	-79.929024	617.21	1.7
5/12/2015	11:15:46	11:15:46	0:00:34	34.00	0.051176471	0.076285714	-4.623577	-79.929031	613.93	1.74
5/12/2015	11:16:21	11:16:21	0:00:35	35.00	0.076285714	0.207647059	-4.623601	-79.929031	612.39	2.67
5/12/2015	11:16:55	11:16:55	0:00:34	34.00	0.207647059	0.113235294	-4.623538	-79.929039	607.17	7.06
5/12/2015	11:17:29	11:17:29	0:00:34	34.00	0.113235294	0.097352941	-4.623564	-79.929016	614.13	3.85
5/12/2015	11:18:03	11:18:03	0:00:34	34.00	0.097352941	0.012941176	-4.623545	-79.929039	614.14	3.31
5/12/2015	11:18:37	11:18:37	0:00:34	34.00	0.012941176	0.124117647	-4.623541	-79.929039	615.55	0.44
5/12/2015	11:19:11	11:19:11	0:00:34	34.00	0.124117647	0.121470588	-4.623538	-79.929001	612.9	4.22
5/12/2015	11:19:45	11:19:45	0:00:34	34.00	0.121470588	0.102941176	-4.62356	-79.929031	618.31	4.13
5/12/2015	11:20:19	11:20:19	0:00:34	34.00	0.102941176	0.101764706	-4.623566	-79.929062	608.71	3.5
5/12/2015	11:20:53	11:20:53	0:00:34	34.00	0.101764706	0.037352941	-4.62357	-79.929031	615.48	3.46
5/12/2015	11:21:27	11:21:27	0:00:34	34.00	0.037352941	0.067058824	-4.623561	-79.929024	613.37	1.27
5/12/2015	11:22:01	11:22:01	0:00:34	34.00	0.067058824	0.134117647	-4.623575	-79.929039	606.25	2.28
5/12/2015	11:22:35	11:22:35	0:00:34	34.00	0.134117647	0.058823529	-4.623541	-79.929016	609.91	4.56
5/12/2015	11:23:09	11:23:09	0:00:34	34.00	0.058823529	0.006470588	-4.623559	-79.929016	612.38	2
5/12/2015	11:23:43	11:23:43	0:00:34	34.00	0.006470588	0.039411765	-4.623561	-79.929016	606.54	0.22
5/12/2015	11:24:17	11:24:17	0:00:34	34.00	0.039411765	0.039117647	-4.623552	-79.929008	616.62	1.34
5/12/2015	11:24:51	11:24:51	0:00:34	34.00	0.039117647	0.032647059	-4.623564	-79.929008	620.61	1.33
5/12/2015	11:25:25	11:25:25	0:00:34	34.00	0.032647059	0.050588235	-4.62357	-79.929016	614.88	1.11
5/12/2015	11:25:59	11:25:59	0:00:34	34.00	0.050588235	0.092777778	-4.623566	-79.929031	609.45	1.72
5/12/2015	11:26:35	11:26:35	0:00:36	36.00	0.092777778	0.174411765	-4.623563	-79.929001	609.49	3.34
5/12/2015	11:27:09	11:27:09	0:00:34	34.00	0.174411765	0.126470588	-4.62357	-79.929054	615.56	5.93
5/12/2015	11:27:43	11:27:43	0:00:34	34.00	0.126470588	0.136571429	-4.623532	-79.929047	612.4	4.3
5/12/2015	11:28:18	11:28:18	0:00:35	35.00	0.136571429	0.026176471	-4.623575	-79.929047	609.74	4.78
5/12/2015	11:28:52	11:28:52	0:00:34	34.00	0.026176471	0.0275	-4.623575	-79.929039	615.55	0.89
5/12/2015	11:29:28	11:29:28	0:00:36	36.00	0.0275	0.032352941	-4.623579	-79.929047	612.13	0.99
5/12/2015	11:30:02	11:30:02	0:00:34	34.00	0.032352941	0.155882353	-4.623586	-79.929054	612.74	1.1
5/12/2015	11:30:36	11:30:36	0:00:34	34.00	0.155882353	0.064411765	-4.623539	-79.929062	609.21	5.3
5/12/2015	11:31:10	11:31:10	0:00:34	34.00	0.064411765	0.052647059	-4.623557	-79.92907	612.48	2.19
5/12/2015	11:31:44	11:31:44	0:00:34	34.00	0.052647059	0.203529412	-4.623543	-79.929062	614.48	1.79
5/12/2015	11:32:18	11:32:18	0:00:34	34.00	0.203529412	0.139722222	-4.623489	-79.929031	609.35	6.92
5/12/2015	11:32:54	11:32:54	0:00:36	36.00	0.139722222	0.009166667	-4.623456	-79.929062	619.91	5.03
5/12/2015	11:33:30	11:33:30	0:00:36	36.00	0.009166667	0.268823529	-4.623459	-79.929062	625.37	0.33
5/12/2015	11:34:04	11:34:04	0:00:34	34.00	0.268823529	0.222058824	-4.623504	-79.929131	620.08	9.14
5/12/2015	11:34:38	11:34:38	0:00:34	34.00	0.222058824	0.336764706	-4.623438	-79.929115	610.3	7.55
5/12/2015	11:35:12	11:35:12	0:00:34	34.00	0.336764706	0.177027027	-4.623498	-79.929199	617.51	11.45
5/12/2015	11:35:49	11:35:49	0:00:37	37.00	0.177027027	0.048	-4.623461	-79.929153	610.07	6.55
5/12/2015	11:36:24	11:36:24	0:00:35	35.00	0.048	0.164594595	-4.623459	-79.929138	602.87	1.68
5/12/2015	11:37:01	11:37:01	0:00:37	37.00	0.164594595	0.0275	-4.623489	-79.929184	619.63	6.09
5/12/2015	11:37:37	11:37:37	0:00:36	36.00	0.0275	0.308571429	-4.623485	-79.929192	617.16	0.99
5/12/2015	11:38:12	11:38:12	0:00:35	35.00	0.308571429	0.137777778	-4.623517	-79.9291	623.29	10.8
5/12/2015	11:38:48	11:38:48	0:00:36	36.00	0.137777778	0.306944444	-4.623475	-79.929115	614.33	4.96
5/12/2015	11:39:24	11:39:24	0:00:36	36.00	0.306944444	0.241428571	-4.623487	-79.929016	614.24	11.05
5/12/2015	11:39:59	11:39:59	0:00:35	35.00	0.241428571	0.138529412	-4.623493	-79.929092	614.28	8.45
5/12/2015	11:40:33	11:40:33	0:00:34	34.00	0.138529412	0.09027027	-4.623464	-79.929123	619.54	4.71
5/12/2015	11:41:10	11:41:10	0:00:37	37.00	0.09027027	0.040571429	-4.623493	-79.929115	609.34	3.34
5/12/2015	11:41:45	11:41:45	0:00:35	35.00	0.040571429	0.143235294	-4.623483	-79.929123	621.48	1.42
5/12/2015	11:42:19	11:42:19	0:00:34	34.00	0.143235294	0.078108108	-4.623514	-79.929092	610.6	4.87
5/12/2015	11:42:56	11:42:56	0:00:37	37.00	0.078108108	0.027142857	-4.623488	-79.929092	609.19	2.89
5/12/2015	11:43:31	11:43:31	0:00:35	35.00	0.027142857	0.207027027	-4.623491	-79.9291	607.1	0.95
5/12/2015	11:44:08	11:44:08	0:00:37	37.00	0.207027027	0.41027027	-4.623426	-79.929077	614.01	7.66
5/12/2015	11:44:45	11:44:45	0:00:37	37.00	0.41027027	0.211142857	-4.623559	-79.929108	633.32	15.18
5/12/2015	11:45:20	11:45:20	0:00:35	35.00	0.211142857	0.244857143	-4.623493	-79.9291	623.28	7.39
5/12/2015	11:45:55	11:45:55	0:00:35	35.00	0.244857143	0.226571429	-4.623422	-79.92907	600.48	8.57
5/12/2015	11:46:30	11:46:30	0:00:35	35.00	0.226571429	0.080285714	-4.623493	-79.929077	602	7.93
5/12/2015	11:47:05	11:47:05	0:00:35	35.00	0.080285714	0.221142857	-4.623469	-79.929085	608.2	2.81
5/12/2015	11:47:40	11:47:40	0:00:35	35.00	0.221142857	0.144054054	-4.623537	-79.92907	618.07	7.74
5/12/2015	11:48:17	11:48:17	0:00:37	37.00	0.144054054	0.333333333	-4.623565	-79.929031	611.3	5.33
5/12/2015	11:48:50	11:48:50	0:00:33	33.00	0.333333333	0.123142857	-4.623487	-79.929092	612.88	11
5/12/2015	11:49:25	11:49:25	0:00:35	35.00	0.123142857	0.329428571	-4.623455	-79.92907	597.97	4.31
5/12/2015	11:50:00	11:50:00	0:00:35	35.00	0.329428571	0.270833333	-4.623554	-79.929039	628.57	11.53
5/12/2015	11:50:36	11:50:36	0:00:36	36.00	0.270833333	0.086486486	-4.623484	-79.929092	618.19	9.75
5/12/2015	11:51:13	11:51:13	0:00:37	37.00	0.086486486	0.12027027	-4.62346	-79.929108	610.15	3.2
5/12/2015	11:51:50	11:51:50	0:00:37	37.00	0.12027027	0.189444444	-4.623473	-79.92907	618.48	4.45
5/12/2015	11:52:26	11:52:26	0:00:36	36.00	0.189444444	0.308108108	-4.623465	-79.929131	616.91	6.82
5/12/2015	11:53:03	11:53:03	0:00:37	37.00	0.308108108	0.152571429	-4.623541	-79.929062	610.56	11.4
5/12/2015	11:53:38	11:53:38	0:00:35	35.00	0.152571429	0.228571429	-4.623493	-79.929062	598.85	5.34
5/12/2015	11:54:13	11:54:13	0:00:35	35.00	0.228571429	0.082285714	-4.623472	-79.929131	607.66	8
5/12/2015	11:54:48	11:54:48	0:00:35	35.00	0.082285714	0.140857143	-4.623484	-79.929108	610.33	2.88
5/12/2015	11:55:23	11:55:23	0:00:35	35.00	0.140857143	0.139142857	-4.623507	-79.92907	596.44	4.93
5/12/2015	11:55:58	11:55:58	0:00:35	35.00	0.139142857	0.135882353	-4.623485	-79.929108	605	4.87
5/12/2015	11:56:32	11:56:32	0:00:34	34.00	0.135882353	0.166111111	-4.623502	-79.92907	592.07	4.62
5/12/2015	11:57:08	11:57:08	0:00:36	36.00	0.166111111	0.122777778	-4.623492	-79.929123	612.46	5.98
5/12/2015	11:57:44	11:57:44	0:00:36	36.00	0.122777778	0.278055556	-4.623467	-79.929092	610.79	4.42
5/12/2015	11:58:20	11:58:20	0:00:36	36.00	0.278055556	0.040526316	-4.623514	-79.929169	609.5	10.01
5/12/2015	11:58:58	11:58:58	0:00:38	38.00	0.040526316	0.254117647	-4.623502	-79.929176	607.34	1.54
5/12/2015	11:59:32	11:59:32	0:00:34	34.00	0.254117647	0.165714286	-4.623464	-79.929108	615.37	8.64
5/12/2015	12:00:07	12:00:07	0:00:35	35.00	0.165714286	0.092571429	-4.623514	-79.929123	625.99	5.8
5/12/2015	12:00:42	12:00:42	0:00:35	35.00	0.092571429	0.017631579	-4.623532	-79.9291	602.45	3.24
5/12/2015	12:01:20	12:01:20	0:00:38	38.00	0.017631579	0.233055556	-4.623538	-79.9291	615.32	0.67
5/12/2015	12:01:56	12:01:56	0:00:36	36.00	0.233055556	0.074166667	-4.623464	-79.929115	606.19	8.39
5/12/2015	12:02:32	12:02:32	0:00:36	36.00	0.074166667	0.314444444	-4.623457	-79.929138	606.14	2.67
5/12/2015	12:03:08	12:03:08	0:00:36	36.00	0.314444444	0.036	-4.623544	-79.929085	614.93	11.32
5/12/2015	12:03:43	12:03:43	0:00:35	35.00	0.036	0.052647059	-4.623536	-79.929077	612.85	1.26
5/12/2015	12:04:17	12:04:17	0:00:34	34.00	0.052647059	0.105428571	-4.62353	-79.929062	614.65	1.79
5/12/2015	12:04:52	12:04:52	0:00:35	35.00	0.105428571	0.029166667	-4.623554	-79.929039	616.06	3.69
5/12/2015	12:05:28	12:05:28	0:00:36	36.00	0.029166667	0.048571429	-4.623559	-79.929047	615.35	1.05
5/12/2015	12:06:03	12:06:03	0:00:35	35.00	0.048571429	0.042647059	-4.623546	-79.929039	613.47	1.7
5/12/2015	12:06:37	12:06:37	0:00:34	34.00	0.042647059	0.296857143	-4.623559	-79.929039	610.28	1.45
5/12/2015	12:07:12	12:07:12	0:00:35	35.00	0.296857143	0.305555556	-4.623488	-79.9291	612.61	10.39
5/12/2015	12:07:48	12:07:48	0:00:36	36.00	0.305555556	0.19	-4.623525	-79.929008	616.14	11
5/12/2015	12:08:26	12:08:26	0:00:38	38.00	0.19	0.232571429	-4.623545	-79.92907	621.64	7.22
5/12/2015	12:09:01	12:09:01	0:00:35	35.00	0.232571429	0.039117647	-4.62357	-79.929001	612.56	8.14
5/12/2015	12:09:35	12:09:35	0:00:34	34.00	0.039117647	0.026	-4.623582	-79.929001	610.99	1.33
5/12/2015	12:10:10	12:10:10	0:00:35	35.00	0.026	0.049142857	-4.62358	-79.928993	624.19	0.91
5/12/2015	12:10:45	12:10:45	0:00:35	35.00	0.049142857	0.065277778	-4.623576	-79.928978	610.26	1.72
5/12/2015	12:11:21	12:11:21	0:00:36	36.00	0.065277778	0.006111111	-4.623561	-79.928993	615.56	2.35
5/12/2015	12:11:57	12:11:57	0:00:36	36.00	0.006111111	0.047428571	-4.623559	-79.928993	611.77	0.22
5/12/2015	12:12:32	12:12:32	0:00:35	35.00	0.047428571	0.071470588	-4.623559	-79.928978	616.17	1.66
5/12/2015	12:13:06	12:13:06	0:00:34	34.00	0.071470588	0.049142857	-4.623543	-79.928993	611.94	2.43
5/12/2015	12:13:41	12:13:41	0:00:35	35.00	0.049142857	0.198571429	-4.623547	-79.928978	612.49	1.72
5/12/2015	12:14:16	12:14:16	0:00:35	35.00	0.198571429	0.409411765	-4.623609	-79.928986	617.72	6.95
5/12/2015	12:14:50	12:14:50	0:00:34	34.00	0.409411765	0.079117647	-4.623532	-79.929085	614.23	13.92
5/12/2015	12:15:24	12:15:24	0:00:34	34.00	0.079117647	0.127352941	-4.623513	-79.9291	618.59	2.69
5/12/2015	12:15:58	12:15:58	0:00:34	34.00	0.127352941	0.223823529	-4.623522	-79.929062	610.13	4.33
5/12/2015	12:16:32	12:16:32	0:00:34	34.00	0.223823529	0.153142857	-4.623465	-79.9291	618.47	7.61
5/12/2015	12:17:07	12:17:07	0:00:35	35.00	0.153142857	0.106571429	-4.62348	-79.929054	615.83	5.36
5/12/2015	12:17:42	12:17:42	0:00:35	35.00	0.106571429	0.134571429	-4.623493	-79.929085	610.9	3.73
5/12/2015	12:18:17	12:18:17	0:00:35	35.00	0.134571429	0.144166667	-4.623474	-79.929047	618.18	4.71
5/12/2015	12:18:53	12:18:53	0:00:36	36.00	0.144166667	0.096571429	-4.623487	-79.929092	613.03	5.19
5/12/2015	12:19:28	12:19:28	0:00:35	35.00	0.096571429	0.061470588	-4.623467	-79.929115	615.33	3.38
5/12/2015	12:20:02	12:20:02	0:00:34	34.00	0.061470588	0.177352941	-4.62345	-79.929123	612.65	2.09
5/12/2015	12:20:36	12:20:36	0:00:34	34.00	0.177352941	0.205151515	-4.623479	-79.929077	619.92	6.03
5/12/2015	12:21:09	12:21:09	0:00:33	33.00	0.205151515	0.165555556	-4.623476	-79.929138	606.62	6.77
5/12/2015	12:21:45	12:21:45	0:00:36	36.00	0.165555556	0.023142857	-4.623485	-79.929085	609.15	5.96
5/12/2015	12:22:20	12:22:20	0:00:35	35.00	0.023142857	0.077222222	-4.623483	-79.929092	617.34	0.81
5/12/2015	12:22:56	12:22:56	0:00:36	36.00	0.077222222	0.080810811	-4.623473	-79.929115	610.72	2.78
5/12/2015	12:23:33	12:23:33	0:00:37	37.00	0.080810811	0.092162162	-4.623487	-79.929138	613.45	2.99
5/12/2015	12:24:10	12:24:10	0:00:37	37.00	0.092162162	0.091428571	-4.62348	-79.929108	602.76	3.41
5/12/2015	12:24:45	12:24:45	0:00:35	35.00	0.091428571	0.114166667	-4.623456	-79.929092	615.06	3.2
5/12/2015	12:25:21	12:25:21	0:00:36	36.00	0.114166667	0.094285714	-4.623493	-79.929092	617.74	4.11
5/12/2015	12:25:56	12:25:56	0:00:35	35.00	0.094285714	0.107058824	-4.623468	-79.929108	615.73	3.3
5/12/2015	12:26:30	12:26:30	0:00:34	34.00	0.107058824	0.062058824	-4.6235	-79.929115	623.76	3.64
5/12/2015	12:27:04	12:27:04	0:00:34	34.00	0.062058824	0.032352941	-4.623481	-79.929115	614.75	2.11
5/12/2015	12:27:38	12:27:38	0:00:34	34.00	0.032352941	0.041764706	-4.623474	-79.929108	612.89	1.1
5/12/2015	12:28:12	12:28:12	0:00:34	34.00	0.041764706	0.009705882	-4.623484	-79.9291	616.76	1.42
5/12/2015	12:28:46	12:28:46	0:00:34	34.00	0.009705882	0.145714286	-4.623481	-79.9291	622.21	0.33
5/12/2015	12:29:21	12:29:21	0:00:35	35.00	0.145714286	0.083714286	-4.623479	-79.929054	610.68	5.1
5/12/2015	12:29:56	12:29:56	0:00:35	35.00	0.083714286	0.064705882	-4.623466	-79.929077	613.84	2.93
5/12/2015	12:30:30	12:30:30	0:00:34	34.00	0.064705882	0.039411765	-4.623479	-79.929062	620.17	2.2
5/12/2015	12:31:04	12:31:04	0:00:34	34.00	0.039411765	0.150294118	-4.623488	-79.929054	620.23	1.34
5/12/2015	12:31:38	12:31:38	0:00:34	34.00	0.150294118	0.121470588	-4.623485	-79.9291	616.03	5.11
5/12/2015	12:32:12	12:32:12	0:00:34	34.00	0.121470588	0.121470588	-4.623463	-79.92907	616.16	4.13
5/12/2015	12:32:46	12:32:46	0:00:34	34.00	0.121470588	0.031714286	-4.623485	-79.9291	613.8	4.13
5/12/2015	12:33:21	12:33:21	0:00:35	35.00	0.031714286	0.03	-4.623495	-79.9291	600.72	1.11
5/12/2015	12:33:56	12:33:56	0:00:35	35.00	0.03	0.222857143	-4.62349	-79.929108	613.21	1.05
5/12/2015	12:34:31	12:34:31	0:00:35	35.00	0.222857143	0.113714286	-4.623445	-79.929054	620.27	7.8
5/12/2015	12:35:06	12:35:06	0:00:35	35.00	0.113714286	0.212285714	-4.623463	-79.929085	611.14	3.98
5/12/2015	12:35:41	12:35:41	0:00:35	35.00	0.212285714	0.125277778	-4.623518	-79.929047	613.62	7.43
5/12/2015	12:36:17	12:36:17	0:00:36	36.00	0.125277778	0.095142857	-4.623478	-79.929054	609.28	4.51
5/12/2015	12:36:52	12:36:52	0:00:35	35.00	0.095142857	0.073529412	-4.62348	-79.929024	608.01	3.33
5/12/2015	12:37:26	12:37:26	0:00:34	34.00	0.073529412	0.161176471	-4.623501	-79.929016	608.48	2.5
5/12/2015	12:38:00	12:38:00	0:00:34	34.00	0.161176471	0.15	-4.623483	-79.929062	612.75	5.48
5/12/2015	12:38:34	12:38:34	0:00:34	34.00	0.15	0.174	-4.623482	-79.929016	611.02	5.1
5/12/2015	12:39:09	12:39:09	0:00:35	35.00	0.174	0.343714286	-4.623492	-79.92907	613.89	6.09
5/12/2015	12:39:44	12:39:44	0:00:35	35.00	0.343714286	0.052647059	-4.623593	-79.929031	612.7	12.03
5/12/2015	12:40:18	12:40:18	0:00:34	34.00	0.052647059	0.169142857	-4.623579	-79.929039	611.97	1.79
5/12/2015	12:40:53	12:40:53	0:00:35	35.00	0.169142857	0.100277778	-4.623552	-79.929085	618.27	5.92
5/12/2015	12:41:29	12:41:29	0:00:36	36.00	0.100277778	0.252	-4.623529	-79.929062	614.84	3.61
5/12/2015	12:42:04	12:42:04	0:00:35	35.00	0.252	0.030882353	-4.62358	-79.929001	615.48	8.82
5/12/2015	12:42:38	12:42:38	0:00:34	34.00	0.030882353	0.124166667	-4.623575	-79.928993	610.77	1.05
5/12/2015	12:43:14	12:43:14	0:00:36	36.00	0.124166667	0.132285714	-4.623542	-79.929016	608.06	4.47
5/12/2015	12:43:49	12:43:49	0:00:35	35.00	0.132285714	0.070277778	-4.623571	-79.928986	608.53	4.63
5/12/2015	12:44:25	12:44:25	0:00:36	36.00	0.070277778	0.172857143	-4.623565	-79.929008	616.19	2.53
5/12/2015	12:45:00	12:45:00	0:00:35	35.00	0.172857143	0.091470588	-4.623557	-79.929062	619.04	6.05
5/12/2015	12:45:34	12:45:34	0:00:34	34.00	0.091470588	0.104411765	-4.623585	-79.929062	610.23	3.11
5/12/2015	12:46:08	12:46:08	0:00:34	34.00	0.104411765	0.081764706	-4.623577	-79.929031	609.97	3.55
5/12/2015	12:46:42	12:46:42	0:00:34	34.00	0.081764706	0.125294118	-4.623567	-79.929008	613.06	2.78
5/12/2015	12:47:16	12:47:16	0:00:34	34.00	0.125294118	0.226764706	-4.623591	-79.928978	614.67	4.26
5/12/2015	12:47:50	12:47:50	0:00:34	34.00	0.226764706	0.124117647	-4.623539	-79.929024	607.69	7.71
5/12/2015	12:48:24	12:48:24	0:00:34	34.00	0.124117647	0.197941176	-4.623537	-79.929062	605.15	4.22
5/12/2015	12:48:58	12:48:58	0:00:34	34.00	0.197941176	0.166470588	-4.623597	-79.929054	614.89	6.73
5/12/2015	12:49:32	12:49:32	0:00:34	34.00	0.166470588	0.092058824	-4.623563	-79.929016	605.4	5.66
5/12/2015	12:50:06	12:50:06	0:00:34	34.00	0.092058824	0.168529412	-4.62359	-79.929008	614.3	3.13
5/12/2015	12:50:40	12:50:40	0:00:34	34.00	0.168529412	0.246764706	-4.623632	-79.928978	625.82	5.73
5/12/2015	12:51:14	12:51:14	0:00:34	34.00	0.246764706	0.481470588	-4.623663	-79.928909	625.67	8.39
5/12/2015	12:51:48	12:51:48	0:00:34	34.00	0.481470588	0.521176471	-4.62358	-79.929031	618.88	16.37
5/12/2015	12:52:22	12:52:22	0:00:34	34.00	0.521176471	0.298529412	-4.623683	-79.928909	633.76	17.72
5/12/2015	12:52:56	12:52:56	0:00:34	34.00	0.298529412	0.138529412	-4.623623	-79.928978	619.86	10.15
5/12/2015	12:53:30	12:53:30	0:00:34	34.00	0.138529412	0.327647059	-4.623652	-79.928947	626.98	4.71
5/12/2015	12:54:04	12:54:04	0:00:34	34.00	0.327647059	0.277058824	-4.623597	-79.929031	621.99	11.14
5/12/2015	12:54:38	12:54:38	0:00:34	34.00	0.277058824	0.124117647	-4.623635	-79.928955	615.33	9.42
5/12/2015	12:55:12	12:55:12	0:00:34	34.00	0.124117647	0.472352941	-4.623637	-79.928917	607.71	4.22
5/12/2015	12:55:46	12:55:46	0:00:34	34.00	0.472352941	0.355588235	-4.62359	-79.929054	615.45	16.06
5/12/2015	12:56:20	12:56:20	0:00:34	34.00	0.355588235	0.101470588	-4.623611	-79.928947	610.11	12.09
5/12/2015	12:56:54	12:56:54	0:00:34	34.00	0.101470588	0.150294118	-4.623614	-79.928978	606.06	3.45
5/12/2015	12:57:28	12:57:28	0:00:34	34.00	0.150294118	0.127647059	-4.62358	-79.928947	602.01	5.11
5/12/2015	12:58:02	12:58:02	0:00:34	34.00	0.127647059	0.106764706	-4.623619	-79.928947	613.17	4.34
5/12/2015	12:58:36	12:58:36	0:00:34	34.00	0.106764706	0.115588235	-4.623632	-79.928917	612.61	3.63
5/12/2015	12:59:10	12:59:10	0:00:34	34.00	0.115588235	0.285882353	-4.6236	-79.928932	607.98	3.93
5/12/2015	12:59:44	12:59:44	0:00:34	34.00	0.285882353	0.080746269	-4.623575	-79.929016	617.1	9.72
5/12/2015	13:00:51	13:00:51	0:01:07	67.00	0.080746269	0.121666667	-4.623527	-79.929024	617.25	5.41
5/12/2015	13:01:27	13:01:27	0:00:36	36.00	0.121666667	0.128235294	-4.623495	-79.929047	604.2	4.38
5/12/2015	13:02:01	13:02:01	0:00:34	34.00	0.128235294	0.107352941	-4.62349	-79.929008	605.33	4.36
5/12/2015	13:02:35	13:02:35	0:00:34	34.00	0.107352941	0.076470588	-4.623501	-79.929039	608.07	3.65
5/12/2015	13:03:09	13:03:09	0:00:34	34.00	0.076470588	0.078529412	-4.623479	-79.929031	603.27	2.6
5/12/2015	13:03:43	13:03:43	0:00:34	34.00	0.078529412	0.169411765	-4.623497	-79.929047	604.79	2.67
5/12/2015	13:04:17	13:04:17	0:00:34	34.00	0.169411765	0.243235294	-4.623523	-79.929092	607.48	5.76
5/12/2015	13:04:51	13:04:51	0:00:34	34.00	0.243235294	0.256470588	-4.623459	-79.929054	598.7	8.27
5/12/2015	13:05:25	13:05:25	0:00:34	34.00	0.256470588	0.201470588	-4.623537	-79.929062	609.47	8.72
5/12/2015	13:05:59	13:05:59	0:00:34	34.00	0.201470588	0.101176471	-4.623547	-79.929001	609.52	6.85
5/12/2015	13:06:33	13:06:33	0:00:34	34.00	0.101176471	0.125	-4.623549	-79.92897	602.71	3.44
5/12/2015	13:07:07	13:07:07	0:00:34	34.00	0.125	0.026176471	-4.623554	-79.929008	603.41	4.25
5/12/2015	13:07:41	13:07:41	0:00:34	34.00	0.026176471	0.071470588	-4.623558	-79.929001	605.83	0.89
5/12/2015	13:08:15	13:08:15	0:00:34	34.00	0.071470588	0.087941176	-4.623542	-79.929016	603.21	2.43
5/12/2015	13:08:49	13:08:49	0:00:34	34.00	0.087941176	0.055588235	-4.623556	-79.929039	608.58	2.99
5/12/2015	13:09:23	13:09:23	0:00:34	34.00	0.055588235	0.126470588	-4.623571	-79.929047	607.62	1.89
5/12/2015	13:09:57	13:09:57	0:00:34	34.00	0.126470588	0.606470588	-4.623563	-79.929085	609.42	4.3
5/12/2015	13:10:31	13:10:31	0:00:34	34.00	0.606470588	0.061470588	-4.623423	-79.928963	583.58	20.62
5/12/2015	13:11:05	13:11:05	0:00:34	34.00	0.061470588	0.631176471	-4.62344	-79.928955	587.16	2.09
5/12/2015	13:11:39	13:11:39	0:00:34	34.00	0.631176471	0.165	-4.623536	-79.929123	606.53	21.46
5/12/2015	13:12:13	13:12:13	0:00:34	34.00	0.165	0.126470588	-4.623557	-79.929077	614.17	5.61
5/12/2015	13:12:47	13:12:47	0:00:34	34.00	0.126470588	0.003235294	-4.623549	-79.929039	602.46	4.3
5/12/2015	13:13:21	13:13:21	0:00:34	34.00	0.003235294	0.136470588	-4.623548	-79.929039	599.83	0.11
5/12/2015	13:13:55	13:13:55	0:00:34	34.00	0.136470588	0.078529412	-4.623576	-79.92907	623.74	4.64
5/12/2015	13:14:29	13:14:29	0:00:34	34.00	0.078529412	0.061470588	-4.623558	-79.929054	612.32	2.67
5/12/2015	13:15:03	13:15:03	0:00:34	34.00	0.061470588	0.057058824	-4.623548	-79.92907	604.76	2.09
5/12/2015	13:15:37	13:15:37	0:00:34	34.00	0.057058824	0.181470588	-4.623564	-79.929077	610.79	1.94
5/12/2015	13:16:11	13:16:11	0:00:34	34.00	0.181470588	0.078529412	-4.623547	-79.929024	604.27	6.17
5/12/2015	13:16:45	13:16:45	0:00:34	34.00	0.078529412	0.081764706	-4.62354	-79.929047	613.89	2.67
5/12/2015	13:17:19	13:17:19	0:00:34	34.00	0.081764706	0.114411765	-4.62352	-79.929062	609.66	2.78
5/12/2015	13:17:53	13:17:53	0:00:34	34.00	0.114411765	0.102058824	-4.623555	-79.929062	609.18	3.89
5/12/2015	13:18:27	13:18:27	0:00:34	34.00	0.102058824	0.071470588	-4.623546	-79.929092	603.96	3.47
5/12/2015	13:19:01	13:19:01	0:00:34	34.00	0.071470588	0.055588235	-4.623561	-79.929108	615.25	2.43
5/12/2015	13:19:35	13:19:35	0:00:34	34.00	0.055588235	0.100294118	-4.623546	-79.9291	613.05	1.89
5/12/2015	13:20:09	13:20:09	0:00:34	34.00	0.100294118	0.058823529	-4.623539	-79.92907	603.88	3.41
5/12/2015	13:20:43	13:20:43	0:00:34	34.00	0.058823529	0.151176471	-4.623557	-79.92907	605.67	2
5/12/2015	13:21:17	13:21:17	0:00:34	34.00	0.151176471	0.079411765	-4.623568	-79.929115	617.01	5.14
5/12/2015	13:21:51	13:21:51	0:00:34	34.00	0.079411765	0.081764706	-4.62356	-79.929092	615.1	2.7
5/12/2015	13:22:25	13:22:25	0:00:34	34.00	0.081764706	0.051176471	-4.62357	-79.929115	615.14	2.78
5/12/2015	13:22:59	13:22:59	0:00:34	34.00	0.051176471	0.042647059	-4.623556	-79.929108	616.92	1.74
5/12/2015	13:23:33	13:23:33	0:00:34	34.00	0.042647059	0.303823529	-4.623545	-79.929115	604.78	1.45
5/12/2015	13:24:07	13:24:07	0:00:34	34.00	0.303823529	0.227058824	-4.623525	-79.929024	602.95	10.33
5/12/2015	13:24:41	13:24:41	0:00:34	34.00	0.227058824	0.353428571	-4.62357	-79.929077	611.85	7.72
5/12/2015	13:25:16	13:25:16	0:00:35	35.00	0.353428571	0.260294118	-4.623507	-79.929169	632.81	12.37
5/12/2015	13:25:50	13:25:50	0:00:34	34.00	0.260294118	0.022941176	-4.623486	-79.929092	608.26	8.85
5/12/2015	13:26:24	13:26:24	0:00:34	34.00	0.022941176	0.162352941	-4.623479	-79.929092	604.74	0.78
5/12/2015	13:26:58	13:26:58	0:00:34	34.00	0.162352941	0.192647059	-4.623526	-79.929108	612.59	5.52
5/12/2015	13:27:32	13:27:32	0:00:34	34.00	0.192647059	0.079117647	-4.623563	-79.929062	610.33	6.55
5/12/2015	13:28:06	13:28:06	0:00:34	34.00	0.079117647	0.202352941	-4.623544	-79.929077	603.29	2.69
5/12/2015	13:28:40	13:28:40	0:00:34	34.00	0.202352941	0.114117647	-4.623604	-79.929062	613.51	6.88
5/12/2015	13:29:14	13:29:14	0:00:34	34.00	0.114117647	0.322941176	-4.623638	-79.929054	618.05	3.88
5/12/2015	13:29:48	13:29:48	0:00:34	34.00	0.322941176	0.355588235	-4.623599	-79.928963	599.24	10.98
5/12/2015	13:30:22	13:30:22	0:00:34	34.00	0.355588235	0.244411765	-4.623677	-79.929039	627.5	12.09
5/12/2015	13:30:56	13:30:56	0:00:34	34.00	0.244411765	0.187647059	-4.623609	-79.929008	587.3	8.31
5/12/2015	13:31:30	13:31:30	0:00:34	34.00	0.187647059	0.223235294	-4.623662	-79.928986	608.86	6.38
5/12/2015	13:32:04	13:32:04	0:00:34	34.00	0.223235294	0.127647059	-4.623631	-79.929047	610.97	7.59
5/12/2015	13:32:38	13:32:38	0:00:34	34.00	0.127647059	0.332941176	-4.623592	-79.929047	609.23	4.34
5/12/2015	13:33:12	13:33:12	0:00:34	34.00	0.332941176	0.102058824	-4.623516	-79.929115	607.83	11.32
5/12/2015	13:33:46	13:33:46	0:00:34	34.00	0.102058824	0.133235294	-4.623525	-79.929085	595.51	3.47
5/12/2015	13:34:20	13:34:20	0:00:34	34.00	0.133235294	0.095294118	-4.62354	-79.929047	604.65	4.53
5/12/2015	13:34:54	13:34:54	0:00:34	34.00	0.095294118	0.167941176	-4.623512	-79.929039	592.54	3.24
5/12/2015	13:35:28	13:35:28	0:00:34	34.00	0.167941176	0.208235294	-4.623553	-79.92907	605.22	5.71
5/12/2015	13:36:02	13:36:02	0:00:34	34.00	0.208235294	0.25	-4.623519	-79.929016	597.47	7.08
5/12/2015	13:36:36	13:36:36	0:00:34	34.00	0.25	0.360294118	-4.623595	-79.929008	624.87	8.5
5/12/2015	13:37:10	13:37:10	0:00:34	34.00	0.360294118	0.221176471	-4.623515	-79.928932	603.66	12.25
5/12/2015	13:37:44	13:37:44	0:00:34	34.00	0.221176471	0.220588235	-4.623556	-79.928986	625.22	7.52
5/12/2015	13:38:18	13:38:18	0:00:34	34.00	0.220588235	0.069117647	-4.623496	-79.928955	612.03	7.5
5/12/2015	13:38:52	13:38:52	0:00:34	34.00	0.069117647	0.152647059	-4.623511	-79.92894	612.65	2.35
5/12/2015	13:39:26	13:39:26	0:00:34	34.00	0.152647059	0.335588235	-4.623476	-79.928909	603.1	5.19
5/12/2015	13:40:00	13:40:00	0:00:34	34.00	0.335588235	0.055588235	-4.623522	-79.929001	624.25	11.41
5/12/2015	13:40:34	13:40:34	0:00:34	34.00	0.055588235	0.331176471	-4.623507	-79.928993	618.39	1.89
5/12/2015	13:41:08	13:41:08	0:00:34	34.00	0.331176471	0.352941176	-4.623462	-79.928902	601.64	11.26
5/12/2015	13:41:42	13:41:42	0:00:34	34.00	0.352941176	0.100294118	-4.623546	-79.92897	625.94	12
5/12/2015	13:42:16	13:42:16	0:00:34	34.00	0.100294118	0.134117647	-4.623539	-79.92894	621.85	3.41
5/12/2015	13:42:50	13:42:50	0:00:34	34.00	0.134117647	0.101176471	-4.623511	-79.92897	610.72	4.56
5/12/2015	13:43:24	13:43:24	0:00:34	34.00	0.101176471	0.232058824	-4.623512	-79.929001	613.94	3.44
5/12/2015	13:43:58	13:43:58	0:00:34	34.00	0.232058824	0.170882353	-4.623572	-79.929039	614.83	7.89
5/12/2015	13:44:32	13:44:32	0:00:34	34.00	0.170882353	0.397352941	-4.623608	-79.929077	614.24	5.81
5/12/2015	13:45:06	13:45:06	0:00:34	34.00	0.397352941	0.022941176	-4.62352	-79.928993	590.76	13.51
5/12/2015	13:45:40	13:45:40	0:00:34	34.00	0.022941176	0.453529412	-4.623519	-79.928986	582.68	0.78
5/12/2015	13:46:14	13:46:14	0:00:34	34.00	0.453529412	0.192647059	-4.623571	-79.929115	605.45	15.42
5/12/2015	13:46:48	13:46:48	0:00:34	34.00	0.192647059	0.262941176	-4.623628	-79.9291	630.3	6.55
5/12/2015	13:47:22	13:47:22	0:00:34	34.00	0.262941176	0.441764706	-4.623549	-79.929085	612.84	8.94
5/12/2015	13:47:56	13:47:56	0:00:34	34.00	0.441764706	0.618529412	-4.623443	-79.929169	587.09	15.02
5/12/2015	13:48:30	13:48:30	0:00:34	34.00	0.618529412	0.152941176	-4.623543	-79.929008	612.12	21.03
5/12/2015	13:49:04	13:49:04	0:00:34	34.00	0.152941176	0.117647059	-4.623517	-79.929047	607.49	5.2
5/12/2015	13:49:38	13:49:38	0:00:34	34.00	0.117647059	0.274705882	-4.623553	-79.929047	615.93	4
5/12/2015	13:50:12	13:50:12	0:00:34	34.00	0.274705882	0.275588235	-4.623482	-79.929092	593.17	9.34
5/12/2015	13:50:46	13:50:46	0:00:34	34.00	0.275588235	0.162647059	-4.623566	-79.929085	621.72	9.37
5/12/2015	13:51:20	13:51:20	0:00:34	34.00	0.162647059	0.257352941	-4.623527	-79.929054	599.67	5.53
5/12/2015	13:51:54	13:51:54	0:00:34	34.00	0.257352941	0.237941176	-4.623458	-79.929016	599.62	8.75
5/12/2015	13:52:28	13:52:28	0:00:34	34.00	0.237941176	0.538139535	-4.623408	-79.928963	588.27	8.09
5/12/2015	13:53:11	13:53:11	0:00:43	43.00	0.538139535	0.172	-4.623474	-79.929161	603.6	23.14
5/12/2015	13:53:46	13:53:46	0:00:35	35.00	0.172	0.110571429	-4.623425	-79.929184	611.75	6.02
5/12/2015	13:54:21	13:54:21	0:00:35	35.00	0.110571429	0.164857143	-4.623409	-79.929153	598.18	3.87
5/12/2015	13:54:56	13:54:56	0:00:35	35.00	0.164857143	0.110857143	-4.623456	-79.929131	614.31	5.77
5/12/2015	13:55:31	13:55:31	0:00:35	35.00	0.110857143	0.048571429	-4.623487	-79.929115	613.73	3.88
5/12/2015	13:56:06	13:56:06	0:00:35	35.00	0.048571429	0.641714286	-4.623474	-79.929123	599.92	1.7
5/12/2015	13:56:41	13:56:41	0:00:35	35.00	0.641714286	0.465142857	-4.623272	-79.929123	533.28	22.46
5/12/2015	13:57:16	13:57:16	0:00:35	35.00	0.465142857	0.25225	-4.623411	-79.929169	587.83	16.28
5/12/2015	13:57:56	13:57:56	0:00:40	40.00	0.25225	0.08825	-4.623484	-79.929115	607.56	10.09
5/12/2015	13:58:36	13:58:36	0:00:40	40.00	0.08825	0.18	-4.623462	-79.929092	597.56	3.53
5/12/2015	13:59:16	13:59:16	0:00:40	40.00	0.18	0.238157895	-4.623498	-79.929146	622.31	7.2
5/12/2015	13:59:54	13:59:54	0:00:38	38.00	0.238157895	0.260571429	-4.623418	-79.929131	595.86	9.05
5/12/2015	14:00:29	14:00:29	0:00:35	35.00	0.260571429	0.132857143	-4.62335	-79.929085	575.9	9.12
5/12/2015	14:01:04	14:01:04	0:00:35	35.00	0.132857143	0.435142857	-4.623385	-79.929062	564.53	4.65
5/12/2015	14:01:39	14:01:39	0:00:35	35.00	0.435142857	0.374411765	-4.62348	-79.929161	614.04	15.23
5/12/2015	14:02:13	14:02:13	0:00:34	34.00	0.374411765	0.103142857	-4.623372	-79.929123	578.17	12.73
5/12/2015	14:02:48	14:02:48	0:00:35	35.00	0.103142857	0.177714286	-4.623395	-79.9291	582.3	3.61
5/12/2015	14:03:23	14:03:23	0:00:35	35.00	0.177714286	0.251111111	-4.623427	-79.929146	601.68	6.22
5/12/2015	14:03:59	14:03:59	0:00:36	36.00	0.251111111	0.396857143	-4.623508	-79.929153	618.65	9.04
5/12/2015	14:04:34	14:04:34	0:00:35	35.00	0.396857143	0.546285714	-4.623443	-79.92926	612.38	13.89
5/12/2015	14:05:09	14:05:09	0:00:35	35.00	0.546285714	0.997428571	-4.623601	-79.929192	657.86	19.12
5/12/2015	14:05:44	14:05:44	0:00:35	35.00	0.997428571	0.403714286	-4.623293	-79.929253	555.69	34.91
5/12/2015	14:06:19	14:06:19	0:00:35	35.00	0.403714286	0.167142857	-4.623414	-79.929214	605.46	14.13
5/12/2015	14:06:54	14:06:54	0:00:35	35.00	0.167142857	0.717837838	-4.623362	-79.929222	572.71	5.85
5/12/2015	14:07:31	14:07:31	0:00:37	37.00	0.717837838	0.194285714	-4.623593	-79.929161	650.05	26.56
5/12/2015	14:08:06	14:08:06	0:00:35	35.00	0.194285714	0.409714286	-4.623545	-79.929199	635.17	6.8
5/12/2015	14:08:41	14:08:41	0:00:35	35.00	0.409714286	0.381142857	-4.623484	-79.929085	612.38	14.34
5/12/2015	14:09:16	14:09:16	0:00:35	35.00	0.381142857	0.612	-4.623385	-79.929153	584.78	13.34
5/12/2015	14:09:51	14:09:51	0:00:35	35.00	0.612	0.444857143	-4.62357	-79.929207	632.63	21.42
5/12/2015	14:10:26	14:10:26	0:00:35	35.00	0.444857143	0.319428571	-4.623448	-79.929276	585.54	15.57
5/12/2015	14:11:01	14:11:01	0:00:35	35.00	0.319428571	0.201714286	-4.623461	-79.929176	607.33	11.18
5/12/2015	14:11:36	14:11:36	0:00:35	35.00	0.201714286	0.182285714	-4.623506	-79.929131	614.55	7.06
5/12/2015	14:12:11	14:12:11	0:00:35	35.00	0.182285714	0.206857143	-4.623555	-79.929161	636.21	6.38
5/12/2015	14:12:46	14:12:46	0:00:35	35.00	0.206857143	0.313428571	-4.623502	-79.929123	615.56	7.24
5/12/2015	14:13:21	14:13:21	0:00:35	35.00	0.313428571	0.390571429	-4.6235	-79.929222	613.06	10.97
5/12/2015	14:13:56	14:13:56	0:00:35	35.00	0.390571429	0.254285714	-4.623518	-79.9291	608.36	13.67
5/12/2015	14:14:31	14:14:31	0:00:35	35.00	0.254285714	0.129714286	-4.623559	-79.929169	623.41	8.9
5/12/2015	14:15:06	14:15:06	0:00:35	35.00	0.129714286	0.352571429	-4.623519	-79.929161	606.47	4.54
5/12/2015	14:15:41	14:15:41	0:00:35	35.00	0.352571429	0.416285714	-4.623455	-79.92907	607.52	12.34
5/12/2015	14:16:16	14:16:16	0:00:35	35.00	0.416285714	0.305714286	-4.62343	-79.929199	590.62	14.57
5/12/2015	14:16:51	14:16:51	0:00:35	35.00	0.305714286	0.199142857	-4.623462	-79.929108	613.21	10.7
5/12/2015	14:17:26	14:17:26	0:00:35	35.00	0.199142857	0.387428571	-4.623412	-79.929146	583.06	6.97
5/12/2015	14:18:01	14:18:01	0:00:35	35.00	0.387428571	0.232285714	-4.623525	-79.9291	622.6	13.56
5/12/2015	14:18:36	14:18:36	0:00:35	35.00	0.232285714	0.11	-4.623468	-79.929054	614.01	8.13
5/12/2015	14:19:11	14:19:11	0:00:35	35.00	0.11	0.363142857	-4.623494	-79.929077	623.01	3.85
5/12/2015	14:19:46	14:19:46	0:00:35	35.00	0.363142857	0.481428571	-4.623382	-79.9291	608.51	12.71
5/12/2015	14:20:21	14:20:21	0:00:35	35.00	0.481428571	0.430277778	-4.623517	-79.929169	626.19	16.85
5/12/2015	14:20:57	14:20:57	0:00:36	36.00	0.430277778	0.095142857	-4.623449	-79.929047	607.84	15.49
5/12/2015	14:21:32	14:21:32	0:00:35	35.00	0.095142857	0.364571429	-4.62345	-79.929077	614.95	3.33
5/12/2015	14:22:07	14:22:07	0:00:35	35.00	0.364571429	0.272	-4.623455	-79.929192	607.44	12.76
5/12/2015	14:22:42	14:22:42	0:00:35	35.00	0.272	0.215714286	-4.623437	-79.929108	597.2	9.52
5/12/2015	14:23:17	14:23:17	0:00:35	35.00	0.215714286	0.281428571	-4.623433	-79.929176	594.76	7.55
5/12/2015	14:23:52	14:23:52	0:00:35	35.00	0.281428571	0.148285714	-4.623404	-79.92926	612.44	9.85
5/12/2015	14:24:27	14:24:27	0:00:35	35.00	0.148285714	0.244571429	-4.623358	-79.929268	612.17	5.19
5/12/2015	14:25:02	14:25:02	0:00:35	35.00	0.244571429	0.045714286	-4.623291	-79.929306	605.18	8.56
5/12/2015	14:25:37	14:25:37	0:00:35	35.00	0.045714286	0.138529412	-4.623303	-79.929298	603.5	1.6
5/12/2015	14:26:11	14:26:11	0:00:34	34.00	0.138529412	0.106764706	-4.623332	-79.929329	619.88	4.71
5/12/2015	14:26:45	14:26:45	0:00:34	34.00	0.106764706	0.071470588	-4.623303	-79.929344	608.36	3.63
5/12/2015	14:27:19	14:27:19	0:00:34	34.00	0.071470588	0.103235294	-4.623287	-79.929359	606.61	2.43
5/12/2015	14:27:53	14:27:53	0:00:34	34.00	0.103235294	0.096857143	-4.623277	-79.929329	614.84	3.51
5/12/2015	14:28:28	14:28:28	0:00:35	35.00	0.096857143	0.121470588	-4.623271	-79.929359	602.68	3.39
5/12/2015	14:29:02	14:29:02	0:00:34	34.00	0.121470588	0.099411765	-4.623241	-79.929337	610.78	4.13
5/12/2015	14:29:36	14:29:36	0:00:34	34.00	0.099411765	0.139714286	-4.623262	-79.929359	600.31	3.38
5/12/2015	14:30:11	14:30:11	0:00:35	35.00	0.139714286	0.135714286	-4.623221	-79.929375	598.36	4.89
5/12/2015	14:30:46	14:30:46	0:00:35	35.00	0.135714286	0.168285714	-4.623257	-79.929352	616.08	4.75
5/12/2015	14:31:21	14:31:21	0:00:35	35.00	0.168285714	0.095294118	-4.62322	-79.92939	599.95	5.89
5/12/2015	14:31:55	14:31:55	0:00:34	34.00	0.095294118	0.085	-4.623192	-79.929398	595.32	3.24
5/12/2015	14:32:29	14:32:29	0:00:34	34.00	0.085	0.161142857	-4.623218	-79.929398	613.47	2.89
5/12/2015	14:33:04	14:33:04	0:00:35	35.00	0.161142857	0.105428571	-4.623177	-79.929428	595.68	5.64
5/12/2015	14:33:39	14:33:39	0:00:35	35.00	0.105428571	0.148823529	-4.623201	-79.929405	605	3.69
5/12/2015	14:34:13	14:34:13	0:00:34	34.00	0.148823529	0.105142857	-4.623158	-79.92942	597.04	5.06
5/12/2015	14:34:48	14:34:48	0:00:35	35.00	0.105142857	0.199117647	-4.623187	-79.929436	607.24	3.68
5/12/2015	14:35:22	14:35:22	0:00:34	34.00	0.199117647	0.15	-4.623147	-79.929482	596.21	6.77
5/12/2015	14:35:56	14:35:56	0:00:34	34.00	0.15	0.088857143	-4.62319	-79.929466	595.54	5.1
5/12/2015	14:36:31	14:36:31	0:00:35	35.00	0.088857143	0.053823529	-4.623162	-79.929466	599.34	3.11
5/12/2015	14:37:05	14:37:05	0:00:34	34.00	0.053823529	0.191081081	-4.623166	-79.929482	597.05	1.83
5/12/2015	14:37:42	14:37:42	0:00:37	37.00	0.191081081	0.340857143	-4.623181	-79.92942	602.19	7.07
5/12/2015	14:38:17	14:38:17	0:00:35	35.00	0.340857143	0.172162162	-4.623256	-79.929497	609.96	11.93
5/12/2015	14:38:54	14:38:54	0:00:37	37.00	0.172162162	0.118529412	-4.623213	-79.929459	592.32	6.37
5/12/2015	14:39:28	14:39:28	0:00:34	34.00	0.118529412	0.145588235	-4.623246	-79.929474	607.71	4.03
5/12/2015	14:40:02	14:40:02	0:00:34	34.00	0.145588235	0.227058824	-4.623279	-79.929504	596.98	4.95
5/12/2015	14:40:36	14:40:36	0:00:34	34.00	0.227058824	0.132058824	-4.623332	-79.929459	600.08	7.72
5/12/2015	14:41:10	14:41:10	0:00:34	34.00	0.132058824	0.218857143	-4.623318	-79.929497	600.56	4.49
5/12/2015	14:41:45	14:41:45	0:00:35	35.00	0.218857143	0.051142857	-4.623322	-79.929428	604.98	7.66
5/12/2015	14:42:20	14:42:20	0:00:35	35.00	0.051142857	0.204117647	-4.623336	-79.929436	608.92	1.79
5/12/2015	14:42:54	14:42:54	0:00:34	34.00	0.204117647	0.355	-4.623322	-79.929375	609.17	6.94
5/12/2015	14:43:28	14:43:28	0:00:34	34.00	0.355	0.110882353	-4.623342	-79.929482	600.83	12.07
5/12/2015	14:44:02	14:44:02	0:00:34	34.00	0.110882353	0.091470588	-4.623356	-79.929451	586.09	3.77
5/12/2015	14:44:36	14:44:36	0:00:34	34.00	0.091470588	0.203529412	-4.623384	-79.929451	596.41	3.11
5/12/2015	14:45:10	14:45:10	0:00:34	34.00	0.203529412	0.180294118	-4.623438	-79.929482	603.92	6.92
5/12/2015	14:45:44	14:45:44	0:00:34	34.00	0.180294118	0.104117647	-4.62345	-79.929428	599.51	6.13
5/12/2015	14:46:18	14:46:18	0:00:34	34.00	0.104117647	0.277647059	-4.623439	-79.929398	608.98	3.54
5/12/2015	14:46:52	14:46:52	0:00:34	34.00	0.277647059	0.081764706	-4.623357	-79.92942	598.3	9.44
5/12/2015	14:47:26	14:47:26	0:00:34	34.00	0.081764706	0.145588235	-4.623377	-79.929405	605.87	2.78
5/12/2015	14:48:00	14:48:00	0:00:34	34.00	0.145588235	0.099705882	-4.623344	-79.929375	604.45	4.95
5/12/2015	14:48:34	14:48:34	0:00:34	34.00	0.099705882	0.229411765	-4.623338	-79.929405	602.64	3.39
5/12/2015	14:49:08	14:49:08	0:00:34	34.00	0.229411765	0.174705882	-4.623356	-79.929337	603.98	7.8
5/12/2015	14:49:42	14:49:42	0:00:34	34.00	0.174705882	0.222647059	-4.623364	-79.92939	597.68	5.94
5/12/2015	14:50:16	14:50:16	0:00:34	34.00	0.222647059	0.099705882	-4.623407	-79.929337	615.4	7.57
5/12/2015	14:50:50	14:50:50	0:00:34	34.00	0.099705882	0.182941176	-4.623433	-79.929321	620.72	3.39
5/12/2015	14:51:24	14:51:24	0:00:34	34.00	0.182941176	0.068918919	-4.623382	-79.929344	607.03	6.22
5/12/2015	14:52:01	14:52:01	0:00:37	37.00	0.068918919	0.390294118	-4.623382	-79.929321	615.11	2.55
5/12/2015	14:52:35	14:52:35	0:00:34	34.00	0.390294118	0.185882353	-4.623275	-79.929268	605.19	13.27
5/12/2015	14:53:09	14:53:09	0:00:34	34.00	0.185882353	0.191142857	-4.623296	-79.929321	602.77	6.32
5/12/2015	14:53:44	14:53:44	0:00:35	35.00	0.191142857	0.048571429	-4.623257	-79.929367	600.97	6.69
5/12/2015	14:54:19	14:54:19	0:00:35	35.00	0.048571429	0.219411765	-4.62326	-79.929352	603.21	1.7
5/12/2015	14:54:53	14:54:53	0:00:34	34.00	0.219411765	0.050588235	-4.62322	-79.929298	603.51	7.46
5/12/2015	14:55:27	14:55:27	0:00:34	34.00	0.050588235	0.067352941	-4.623216	-79.929283	604.12	1.72
5/12/2015	14:56:01	14:56:01	0:00:34	34.00	0.067352941	0.026764706	-4.623197	-79.929291	605.47	2.29
5/12/2015	14:56:35	14:56:35	0:00:34	34.00	0.026764706	0.153714286	-4.623195	-79.929283	607.31	0.91
5/12/2015	14:57:10	14:57:10	0:00:35	35.00	0.153714286	0.228571429	-4.623149	-79.929268	607.49	5.38
5/12/2015	14:57:45	14:57:45	0:00:35	35.00	0.228571429	0.195142857	-4.623128	-79.929337	613.78	8
5/12/2015	14:58:20	14:58:20	0:00:35	35.00	0.195142857	0.075	-4.623137	-79.929276	613.28	6.83
5/12/2015	14:58:54	14:58:54	0:00:34	34.00	0.075	0.034705882	-4.623137	-79.929253	602.74	2.55
5/12/2015	14:59:28	14:59:28	0:00:34	34.00	0.034705882	0.221176471	-4.623144	-79.929245	620.1	1.18
5/12/2015	15:00:02	15:00:02	0:00:34	34.00	0.221176471	0.198823529	-4.623088	-79.929207	608.12	7.52
5/12/2015	15:00:36	15:00:36	0:00:34	34.00	0.198823529	0.190588235	-4.623088	-79.929268	601.9	6.76
5/12/2015	15:01:10	15:01:10	0:00:34	34.00	0.190588235	0.204705882	-4.623052	-79.929314	605.25	6.48
5/12/2015	15:01:44	15:01:44	0:00:34	34.00	0.204705882	0.117058824	-4.623084	-79.92926	607.87	6.96
5/12/2015	15:02:18	15:02:18	0:00:34	34.00	0.117058824	0.06	-4.623052	-79.929276	610.89	3.98
5/12/2015	15:02:52	15:02:52	0:00:34	34.00	0.06	0.041764706	-4.623043	-79.92926	605.11	2.04
5/12/2015	15:03:26	15:03:26	0:00:34	34.00	0.041764706	0.191764706	-4.623033	-79.929268	608.46	1.42
5/12/2015	15:04:00	15:04:00	0:00:34	34.00	0.191764706	0.107352941	-4.622979	-79.929291	602.51	6.52
5/12/2015	15:04:34	15:04:34	0:00:34	34.00	0.107352941	0.048235294	-4.622968	-79.92926	612.03	3.65
5/12/2015	15:05:08	15:05:08	0:00:34	34.00	0.048235294	0.222352941	-4.622955	-79.929253	607.73	1.64
5/12/2015	15:05:42	15:05:42	0:00:34	34.00	0.222352941	0.092352941	-4.623023	-79.929253	603.27	7.56
5/12/2015	15:06:16	15:06:16	0:00:34	34.00	0.092352941	0.399714286	-4.623047	-79.929268	603.94	3.14
5/12/2015	15:06:51	15:06:51	0:00:35	35.00	0.399714286	0.299117647	-4.623125	-79.929169	638.48	13.99
5/12/2015	15:07:25	15:07:25	0:00:34	34.00	0.299117647	0.473142857	-4.623113	-79.92926	599.47	10.17
5/12/2015	15:08:00	15:08:00	0:00:35	35.00	0.473142857	0.534857143	-4.622977	-79.929199	614.47	16.56
5/12/2015	15:08:35	15:08:35	0:00:35	35.00	0.534857143	0.199117647	-4.623139	-79.929245	615.9	18.72
5/12/2015	15:09:09	15:09:09	0:00:34	34.00	0.199117647	0.069428571	-4.623099	-79.929199	608.7	6.77
5/12/2015	15:09:44	15:09:44	0:00:35	35.00	0.069428571	0.126666667	-4.623115	-79.929214	601.2	2.43
5/12/2015	15:10:20	15:10:20	0:00:36	36.00	0.126666667	0.123714286	-4.623149	-79.929237	601.9	4.56
5/12/2015	15:10:55	15:10:55	0:00:35	35.00	0.123714286	0.175588235	-4.623151	-79.929276	598.83	4.33
5/12/2015	15:11:29	15:11:29	0:00:34	34.00	0.175588235	0.095428571	-4.6232	-79.929298	602.58	5.97
5/12/2015	15:12:04	15:12:04	0:00:35	35.00	0.095428571	0.124411765	-4.623203	-79.929268	600.77	3.34
5/12/2015	15:12:38	15:12:38	0:00:34	34.00	0.124411765	0.445	-4.623168	-79.929253	607.76	4.23
5/12/2015	15:13:12	15:13:12	0:00:34	34.00	0.445	0.189411765	-4.623293	-79.929199	612.44	15.13
5/12/2015	15:13:46	15:13:46	0:00:34	34.00	0.189411765	0.375142857	-4.623342	-79.92923	597.26	6.44
5/12/2015	15:14:21	15:14:21	0:00:35	35.00	0.375142857	0.182285714	-4.623438	-79.929161	616.17	13.13
5/12/2015	15:14:56	15:14:56	0:00:35	35.00	0.182285714	0.276	-4.623487	-79.929131	612.27	6.38
5/12/2015	15:15:31	15:15:31	0:00:35	35.00	0.276	0.708857143	-4.623549	-79.92907	601.38	9.66
5/12/2015	15:16:06	15:16:06	0:00:35	35.00	0.708857143	0.449166667	-4.623353	-79.928963	652.38	24.81
5/12/2015	15:16:42	15:16:42	0:00:36	36.00	0.449166667	0.49	-4.623421	-79.929092	642.27	16.17
5/12/2015	15:17:17	15:17:17	0:00:35	35.00	0.49	0.616969697	-4.623575	-79.9291	619.23	17.15
5/12/2015	15:17:50	15:17:50	0:00:33	33.00	0.616969697	0.801081081	-4.623591	-79.928917	618.05	20.36
5/12/2015	15:18:27	15:18:27	0:00:37	37.00	0.801081081	0.452058824	-4.623482	-79.929161	612.78	29.64
5/12/2015	15:19:01	15:19:01	0:00:34	34.00	0.452058824	0.150882353	-4.623372	-79.929245	601	15.37
5/12/2015	15:19:35	15:19:35	0:00:34	34.00	0.150882353	0.248571429	-4.623377	-79.929199	610.44	5.13
5/12/2015	15:20:10	15:20:10	0:00:35	35.00	0.248571429	0.138529412	-4.623416	-79.929131	616.34	8.7
5/12/2015	15:20:44	15:20:44	0:00:34	34.00	0.138529412	0.130285714	-4.623435	-79.929169	611.1	4.71
5/12/2015	15:21:19	15:21:19	0:00:35	35.00	0.130285714	0.170285714	-4.623401	-79.929146	612.89	4.56
5/12/2015	15:21:54	15:21:54	0:00:35	35.00	0.170285714	0.271764706	-4.623454	-79.929138	609.84	5.96
5/12/2015	15:22:28	15:22:28	0:00:34	34.00	0.271764706	0.222647059	-4.62338	-79.929176	614.42	9.24
5/12/2015	15:23:02	15:23:02	0:00:34	34.00	0.222647059	0.147058824	-4.623337	-79.929123	612.42	7.57
5/12/2015	15:23:36	15:23:36	0:00:34	34.00	0.147058824	0.214117647	-4.623292	-79.929123	603.82	5
5/12/2015	15:24:10	15:24:10	0:00:34	34.00	0.214117647	0.029117647	-4.623357	-79.929115	615.24	7.28
5/12/2015	15:24:44	15:24:44	0:00:34	34.00	0.029117647	0.215882353	-4.623361	-79.929123	609.23	0.99
5/12/2015	15:25:18	15:25:18	0:00:34	34.00	0.215882353	0.090571429	-4.623295	-79.929123	611.53	7.34
5/12/2015	15:25:53	15:25:53	0:00:35	35.00	0.090571429	0.317352941	-4.623278	-79.929146	612.91	3.17
5/12/2015	15:26:27	15:26:27	0:00:34	34.00	0.317352941	0.356470588	-4.623181	-79.929146	602.55	10.79
5/12/2015	15:27:01	15:27:01	0:00:34	34.00	0.356470588	0.385	-4.62329	-79.929146	600.37	12.12
5/12/2015	15:27:35	15:27:35	0:00:34	34.00	0.385	0.104705882	-4.623263	-79.929031	613.97	13.09
5/12/2015	15:28:09	15:28:09	0:00:34	34.00	0.104705882	0.200882353	-4.623294	-79.929039	617.93	3.56
5/12/2015	15:28:43	15:28:43	0:00:34	34.00	0.200882353	0.242941176	-4.623237	-79.929062	612.63	6.83
5/12/2015	15:29:17	15:29:17	0:00:34	34.00	0.242941176	0.177941176	-4.623169	-79.929092	600.47	8.26
5/12/2015	15:29:51	15:29:51	0:00:34	34.00	0.177941176	0.091176471	-4.623208	-79.929054	621.97	6.05
5/12/2015	15:30:25	15:30:25	0:00:34	34.00	0.091176471	0.251470588	-4.623235	-79.929047	614.79	3.1
5/12/2015	15:30:59	15:30:59	0:00:34	34.00	0.251470588	0.527941176	-4.623188	-79.929108	612.43	8.55
5/12/2015	15:31:33	15:31:33	0:00:34	34.00	0.527941176	0.274411765	-4.623315	-79.929008	628.65	17.95
5/12/2015	15:32:07	15:32:07	0:00:34	34.00	0.274411765	0.224411765	-4.623237	-79.929039	619.11	9.33
5/12/2015	15:32:41	15:32:41	0:00:34	34.00	0.224411765	0.055588235	-4.62317	-79.929024	613.37	7.63
5/12/2015	15:33:15	15:33:15	0:00:34	34.00	0.055588235	0.457941176	-4.623164	-79.929008	619.69	1.89
5/12/2015	15:33:49	15:33:49	0:00:34	34.00	0.457941176	0.237941176	-4.623138	-79.929146	601.36	15.57
5/12/2015	15:34:23	15:34:23	0:00:34	34.00	0.237941176	0.405	-4.623178	-79.929085	611.18	8.09
5/12/2015	15:34:57	15:34:57	0:00:34	34.00	0.405	0.536764706	-4.623241	-79.928978	620.71	13.77
5/12/2015	15:35:31	15:35:31	0:00:34	34.00	0.536764706	0.148285714	-4.62315	-79.929115	608.8	18.25
5/12/2015	15:36:06	15:36:06	0:00:35	35.00	0.148285714	0.381470588	-4.623104	-79.929123	612.51	5.19
5/12/2015	15:36:40	15:36:40	0:00:34	34.00	0.381470588	0.225588235	-4.623208	-79.92907	623.19	12.97
5/12/2015	15:37:14	15:37:14	0:00:34	34.00	0.225588235	0.12	-4.623139	-79.92907	612.22	7.67
5/12/2015	15:37:48	15:37:48	0:00:34	34.00	0.12	0.179411765	-4.623103	-79.929077	615.45	4.08
5/12/2015	15:38:22	15:38:22	0:00:34	34.00	0.179411765	0.357352941	-4.623057	-79.929047	620.16	6.1
5/12/2015	15:38:56	15:38:56	0:00:34	34.00	0.357352941	0.03	-4.623104	-79.929146	612.09	12.15
5/12/2015	15:39:31	15:39:31	0:00:35	35.00	0.03	0.333823529	-4.623109	-79.929138	617.35	1.05
5/12/2015	15:40:05	15:40:05	0:00:34	34.00	0.333823529	0.145	-4.623191	-79.929077	612.93	11.35
5/12/2015	15:40:39	15:40:39	0:00:34	34.00	0.145	0.31	-4.623153	-79.929054	622.88	4.93
5/12/2015	15:41:13	15:41:13	0:00:34	34.00	0.31	0.165294118	-4.623061	-79.929077	613.89	10.54
5/12/2015	15:41:47	15:41:47	0:00:34	34.00	0.165294118	0.215428571	-4.623106	-79.9291	610.33	5.62
5/12/2015	15:42:22	15:42:22	0:00:35	35.00	0.215428571	0.438333333	-4.623056	-79.929146	607.1	7.54
5/12/2015	15:42:58	15:42:58	0:00:36	36.00	0.438333333	0.122941176	-4.623158	-79.929047	615.72	15.78
5/12/2015	15:43:32	15:43:32	0:00:34	34.00	0.122941176	0.127352941	-4.623192	-79.929031	621.95	4.18
5/12/2015	15:44:06	15:44:06	0:00:34	34.00	0.127352941	0.106176471	-4.623183	-79.928993	615.82	4.33
5/12/2015	15:44:40	15:44:40	0:00:34	34.00	0.106176471	0.322647059	-4.623206	-79.929016	626.59	3.61
5/12/2015	15:45:14	15:45:14	0:00:34	34.00	0.322647059	0.274117647	-4.623206	-79.929115	608.66	10.97
5/12/2015	15:45:48	15:45:48	0:00:34	34.00	0.274117647	0.166764706	-4.623209	-79.929031	615.32	9.32
5/12/2015	15:46:22	15:46:22	0:00:34	34.00	0.166764706	0.249117647	-4.62326	-79.929031	618.12	5.67
5/12/2015	15:46:56	15:46:56	0:00:34	34.00	0.249117647	0.406764706	-4.623252	-79.928955	623.82	8.47
5/12/2015	15:47:30	15:47:30	0:00:34	34.00	0.406764706	0.218285714	-4.623226	-79.929077	615.32	13.83
5/12/2015	15:48:05	15:48:05	0:00:35	35.00	0.218285714	0.195	-4.62327	-79.929024	631.76	7.64
5/12/2015	15:48:41	15:48:41	0:00:36	36.00	0.195	0.384722222	-4.623253	-79.929085	605.48	7.02
5/12/2015	15:49:17	15:49:17	0:00:36	36.00	0.384722222	0.071111111	-4.623329	-79.928986	618.95	13.85
5/12/2015	15:49:53	15:49:53	0:00:36	36.00	0.071111111	0.21	-4.623336	-79.929008	630.79	2.56
5/12/2015	15:50:27	15:50:27	0:00:34	34.00	0.21	0.299411765	-4.623301	-79.929062	625.03	7.14
5/12/2015	15:51:01	15:51:01	0:00:34	34.00	0.299411765	0.135882353	-4.623338	-79.928978	616.16	10.18
5/12/2015	15:51:35	15:51:35	0:00:34	34.00	0.135882353	0.095142857	-4.623321	-79.929016	627.98	4.62
5/12/2015	15:52:10	15:52:10	0:00:35	35.00	0.095142857	0.312058824	-4.623347	-79.929001	616.24	3.33
5/12/2015	15:52:44	15:52:44	0:00:34	34.00	0.312058824	0.305588235	-4.623289	-79.929077	614	10.61
5/12/2015	15:53:18	15:53:18	0:00:34	34.00	0.305588235	0.303823529	-4.62336	-79.929016	620.71	10.39
5/12/2015	15:53:52	15:53:52	0:00:34	34.00	0.303823529	0.2775	-4.62338	-79.928925	615.49	10.33
5/12/2015	15:54:28	15:54:28	0:00:36	36.00	0.2775	0.189166667	-4.623415	-79.929008	628.82	9.99
5/12/2015	15:55:04	15:55:04	0:00:36	36.00	0.189166667	0.198823529	-4.623446	-79.928955	623.66	6.81
5/12/2015	15:55:38	15:55:38	0:00:34	34.00	0.198823529	0.123823529	-4.623476	-79.929008	612.33	6.76
5/12/2015	15:56:12	15:56:12	0:00:34	34.00	0.123823529	0.335294118	-4.623477	-79.92897	621.19	4.21
5/12/2015	15:56:46	15:56:46	0:00:34	34.00	0.335294118	0.497941176	-4.623409	-79.929047	601.48	11.4
5/12/2015	15:57:20	15:57:20	0:00:34	34.00	0.497941176	0.324117647	-4.623489	-79.928917	612.4	16.93
5/12/2015	15:57:54	15:57:54	0:00:34	34.00	0.324117647	0.31	-4.623449	-79.929008	611.65	11.02
5/12/2015	15:58:28	15:58:28	0:00:34	34.00	0.31	0.103529412	-4.623506	-79.928932	613.13	10.54
5/12/2015	15:59:02	15:59:02	0:00:34	34.00	0.103529412	0.276470588	-4.623499	-79.928963	598.37	3.52
5/12/2015	15:59:36	15:59:36	0:00:34	34.00	0.276470588	0.031891892	-4.62357	-79.928917	608.63	9.4
5/12/2015	16:00:13	16:00:13	0:00:37	37.00	0.031891892	0.373529412	-4.623577	-79.928909	620.88	1.18
5/12/2015	16:00:47	16:00:47	0:00:34	34.00	0.373529412	1.142857143	-4.623682	-79.928864	641.58	12.7
5/12/2015	16:01:22	16:01:22	0:00:35	35.00	1.142857143	0.166111111	-4.62344	-79.929131	597.57	40
5/12/2015	16:01:58	16:01:58	0:00:36	36.00	0.166111111	0.463611111	-4.62344	-79.929077	601.69	5.98
5/12/2015	16:02:34	16:02:34	0:00:36	36.00	0.463611111	0.267777778	-4.623538	-79.928963	633.78	16.69
5/12/2015	16:03:10	16:03:10	0:00:36	36.00	0.267777778	0.162432432	-4.62346	-79.929001	616.5	9.64
5/12/2015	16:03:47	16:03:47	0:00:37	37.00	0.162432432	0.257560976	-4.623505	-79.929031	623.24	6.01
5/12/2015	16:04:28	16:04:28	0:00:41	41.00	0.257560976	0.116315789	-4.623449	-79.929108	616.76	10.56
5/12/2015	16:05:06	16:05:06	0:00:38	38.00	0.116315789	0.179736842	-4.623474	-79.929077	619.81	4.42
5/12/2015	16:05:44	16:05:44	0:00:38	38.00	0.179736842	0.834166667	-4.623531	-79.9291	624.46	6.83
5/12/2015	16:06:20	16:06:20	0:00:36	36.00	0.834166667	0.345277778	-4.623294	-79.92923	599.34	30.03
5/12/2015	16:06:56	16:06:56	0:00:36	36.00	0.345277778	0.429428571	-4.623368	-79.929146	599.9	12.43
5/12/2015	16:07:31	16:07:31	0:00:35	35.00	0.429428571	0.203157895	-4.62348	-79.92907	618.7	15.03
5/12/2015	16:08:09	16:08:09	0:00:38	38.00	0.203157895	0.142571429	-4.623435	-79.929123	609.64	7.72
5/12/2015	16:08:44	16:08:44	0:00:35	35.00	0.142571429	0.074	-4.623459	-79.929085	604.52	4.99
5/12/2015	16:09:19	16:09:19	0:00:35	35.00	0.074	0.358913043	-4.623463	-79.929062	607.85	2.59
5/12/2015	16:10:05	16:10:05	0:00:46	46.00	0.358913043	0.279714286	-4.623574	-79.928963	625.76	16.51
5/12/2015	16:10:40	16:10:40	0:00:35	35.00	0.279714286	0.564	-4.623486	-79.928963	597.67	9.79
5/12/2015	16:11:15	16:11:15	0:00:35	35.00	0.564	0.876	-4.623513	-79.928787	596.36	19.74
5/12/2015	16:11:50	16:11:50	0:00:35	35.00	0.876	0.411714286	-4.623483	-79.929062	594.62	30.66
5/12/2015	16:12:25	16:12:25	0:00:35	35.00	0.411714286	0.141428571	-4.623486	-79.928932	590.61	14.41
5/12/2015	16:13:00	16:13:00	0:00:35	35.00	0.141428571	0.671428571	-4.623518	-79.928963	605.26	4.95
5/12/2015	16:13:35	16:13:35	0:00:35	35.00	0.671428571	0.353953488	-4.623568	-79.928757	597.88	23.5
5/12/2015	16:14:18	16:14:18	0:00:43	43.00	0.353953488	0.241944444	-4.623577	-79.928894	607.16	15.22
5/12/2015	16:14:54	16:14:54	0:00:36	36.00	0.241944444	0.570285714	-4.623597	-79.928818	619.31	8.71
5/12/2015	16:15:29	16:15:29	0:00:35	35.00	0.570285714	0.732571429	-4.623447	-79.928719	580.66	19.96
5/12/2015	16:16:04	16:16:04	0:00:35	35.00	0.732571429	0.061666667	-4.623486	-79.928947	568.4	25.64
5/12/2015	16:16:40	16:16:40	0:00:36	36.00	0.061666667	0.301714286	-4.623498	-79.928963	587.76	2.22
5/12/2015	16:17:15	16:17:15	0:00:35	35.00	0.301714286	0.095555556	-4.623571	-79.928902	591.21	10.56
5/12/2015	16:17:51	16:17:51	0:00:36	36.00	0.095555556	0.274285714	-4.623573	-79.928871	588.39	3.44
5/12/2015	16:18:26	16:18:26	0:00:35	35.00	0.274285714	0.372	-4.623487	-79.928879	568.81	9.6
5/12/2015	16:19:01	16:19:01	0:00:35	35.00	0.372	0.172	-4.62355	-79.928978	599.16	13.02
5/12/2015	16:19:36	16:19:36	0:00:35	35.00	0.172	0.352285714	-4.623599	-79.928955	613.35	6.02
5/12/2015	16:20:11	16:20:11	0:00:35	35.00	0.352285714	0.972571429	-4.623518	-79.928879	585.1	12.33
5/12/2015	16:20:46	16:20:46	0:00:35	35.00	0.972571429	0.133333333	-4.623482	-79.929184	600.83	34.04
5/12/2015	16:21:37	16:21:37	0:00:51	51.00	0.133333333	0.3075	-4.62353	-79.929222	621.96	6.8
5/12/2015	16:22:33	16:22:33	0:00:56	56.00	0.3075	0.177714286	-4.623498	-79.92907	620.61	17.22
5/12/2015	16:23:08	16:23:08	0:00:35	35.00	0.177714286	0.129714286	-4.623447	-79.929047	603.77	6.22
5/12/2015	16:23:43	16:23:43	0:00:35	35.00	0.129714286	0.142647059	-4.623487	-79.929039	599.31	4.54
5/12/2015	16:24:17	16:24:17	0:00:34	34.00	0.142647059	0.399411765	-4.623528	-79.929054	598.92	4.85
5/12/2015	16:24:51	16:24:51	0:00:34	34.00	0.399411765	0.039444444	-4.623456	-79.929153	603.92	13.58
5/12/2015	16:25:27	16:25:27	0:00:36	36.00	0.039444444	0.226666667	-4.623446	-79.929161	604.07	1.42
5/12/2015	16:26:03	16:26:03	0:00:36	36.00	0.226666667	0.167428571	-4.623513	-79.929131	616.41	8.16
5/12/2015	16:26:38	16:26:38	0:00:35	35.00	0.167428571	0.140857143	-4.623487	-79.929085	598.42	5.86
5/12/2015	16:27:13	16:27:13	0:00:35	35.00	0.140857143	0.327058824	-4.62351	-79.929047	595.59	4.93
5/12/2015	16:27:47	16:27:47	0:00:34	34.00	0.327058824	0.120857143	-4.623494	-79.929146	607.97	11.12
5/12/2015	16:28:22	16:28:22	0:00:35	35.00	0.120857143	0.116571429	-4.623532	-79.929146	608.88	4.23
5/12/2015	16:28:57	16:28:57	0:00:35	35.00	0.116571429	0.079705882	-4.623496	-79.929153	617.59	4.08
5/12/2015	16:29:31	16:29:31	0:00:34	34.00	0.079705882	0.199117647	-4.623473	-79.929161	611.74	2.71
5/12/2015	16:30:05	16:30:05	0:00:34	34.00	0.199117647	0.148571429	-4.623532	-79.929146	626.84	6.77
5/12/2015	16:30:40	16:30:40	0:00:35	35.00	0.148571429	0.22	-4.623541	-79.9291	624.45	5.2
5/12/2015	16:31:15	16:31:15	0:00:35	35.00	0.22	0.322352941	-4.623483	-79.929138	611.83	7.7
5/12/2015	16:31:49	16:31:49	0:00:34	34.00	0.322352941	0.127142857	-4.623546	-79.929062	621.16	10.96
5/12/2015	16:32:24	16:32:24	0:00:35	35.00	0.127142857	0.146571429	-4.623506	-79.929062	608.29	4.45
5/12/2015	16:32:59	16:32:59	0:00:35	35.00	0.146571429	0.192647059	-4.623511	-79.929108	603.42	5.13
5/12/2015	16:33:33	16:33:33	0:00:34	34.00	0.192647059	0.256176471	-4.623487	-79.929054	603.58	6.55
5/12/2015	16:34:07	16:34:07	0:00:34	34.00	0.256176471	0.052352941	-4.623559	-79.929085	621.38	8.71
5/12/2015	16:34:41	16:34:41	0:00:34	34.00	0.052352941	0.052647059	-4.623543	-79.929085	625.98	1.78
5/12/2015	16:35:15	16:35:15	0:00:34	34.00	0.052647059	0.123823529	-4.623529	-79.929077	616.69	1.79
5/12/2015	16:35:49	16:35:49	0:00:34	34.00	0.123823529	0.177941176	-4.623492	-79.929085	622.22	4.21
5/12/2015	16:36:23	16:36:23	0:00:34	34.00	0.177941176	0.169411765	-4.623531	-79.929047	625.84	6.05
5/12/2015	16:36:57	16:36:57	0:00:34	34.00	0.169411765	0.034705882	-4.623505	-79.929092	612.4	5.76
5/12/2015	16:37:31	16:37:31	0:00:34	34.00	0.034705882	0.197058824	-4.623513	-79.929085	609.75	1.18
5/12/2015	16:38:05	16:38:05	0:00:34	34.00	0.197058824	0.274411765	-4.623486	-79.929031	607.65	6.7
5/12/2015	16:38:39	16:38:39	0:00:34	34.00	0.274411765	0.155882353	-4.623452	-79.929108	597.2	9.33
5/12/2015	16:39:13	16:39:13	0:00:34	34.00	0.155882353	0.101764706	-4.623405	-79.9291	598.73	5.3
5/12/2015	16:39:47	16:39:47	0:00:34	34.00	0.101764706	0.055588235	-4.623384	-79.929123	603.11	3.46
5/12/2015	16:40:21	16:40:21	0:00:34	34.00	0.055588235	0.042647059	-4.623369	-79.929131	603.95	1.89
5/12/2015	16:40:55	16:40:55	0:00:34	34.00	0.042647059	0.022941176	-4.623358	-79.929138	614.27	1.45
5/12/2015	16:41:29	16:41:29	0:00:34	34.00	0.022941176	0.117647059	-4.623357	-79.929131	608.62	0.78
5/12/2015	16:42:03	16:42:03	0:00:34	34.00	0.117647059	0.065294118	-4.623337	-79.929161	609.26	4
5/12/2015	16:42:37	16:42:37	0:00:34	34.00	0.065294118	0.125294118	-4.623317	-79.929161	603.29	2.22
5/12/2015	16:43:11	16:43:11	0:00:34	34.00	0.125294118	0.123823529	-4.623311	-79.929199	605.38	4.26
5/12/2015	16:43:45	16:43:45	0:00:34	34.00	0.123823529	0.027941176	-4.623312	-79.929161	610.53	4.21
5/12/2015	16:44:19	16:44:19	0:00:34	34.00	0.027941176	0.101764706	-4.623309	-79.929169	616.21	0.95
5/12/2015	16:44:53	16:44:53	0:00:34	34.00	0.101764706	0.103235294	-4.623288	-79.929192	607.2	3.46
5/12/2015	16:45:27	16:45:27	0:00:34	34.00	0.103235294	0.089705882	-4.623278	-79.929222	609.99	3.51
5/12/2015	16:46:01	16:46:01	0:00:34	34.00	0.089705882	0.067352941	-4.623263	-79.929245	614.39	3.05
5/12/2015	16:46:35	16:46:35	0:00:34	34.00	0.067352941	0.229411765	-4.623282	-79.929237	602.54	2.29
5/12/2015	16:47:09	16:47:09	0:00:34	34.00	0.229411765	0.081764706	-4.623219	-79.929268	597.58	7.8
5/12/2015	16:47:43	16:47:43	0:00:34	34.00	0.081764706	0.113529412	-4.623239	-79.929253	599.71	2.78
5/12/2015	16:48:17	16:48:17	0:00:34	34.00	0.113529412	0.101470588	-4.623205	-79.92926	595.3	3.86
5/12/2015	16:48:51	16:48:51	0:00:34	34.00	0.101470588	0.115882353	-4.623202	-79.929291	606.43	3.45
5/12/2015	16:49:25	16:49:25	0:00:34	34.00	0.115882353	0.095294118	-4.623175	-79.929314	603.82	3.94
5/12/2015	16:49:59	16:49:59	0:00:34	34.00	0.095294118	0.039411765	-4.623157	-79.929291	602.77	3.24
5/12/2015	16:50:33	16:50:33	0:00:34	34.00	0.039411765	0.170882353	-4.623148	-79.929283	607.44	1.34
5/12/2015	16:51:07	16:51:07	0:00:34	34.00	0.170882353	0.089705882	-4.623123	-79.929329	607.58	5.81
5/12/2015	16:51:41	16:51:41	0:00:34	34.00	0.089705882	0.177058824	-4.623146	-79.929314	611.27	3.05
5/12/2015	16:52:15	16:52:15	0:00:34	34.00	0.177058824	0.080588235	-4.623094	-79.929329	602.85	6.02
5/12/2015	16:52:49	16:52:49	0:00:34	34.00	0.080588235	0.048235294	-4.623103	-79.929352	606.6	2.74
5/12/2015	16:53:23	16:53:23	0:00:34	34.00	0.048235294	0.148529412	-4.623116	-79.929359	614.35	1.64
5/12/2015	16:53:57	16:53:57	0:00:34	34.00	0.148529412	0.037058824	-4.623091	-79.929321	600.34	5.05
5/12/2015	16:54:31	16:54:31	0:00:34	34.00	0.037058824	0.146176471	-4.623099	-79.929329	616.52	1.26
5/12/2015	16:55:05	16:55:05	0:00:34	34.00	0.146176471	0.138529412	-4.623055	-79.929321	604.87	4.97
5/12/2015	16:55:39	16:55:39	0:00:34	34.00	0.138529412	0.092352941	-4.623074	-79.929359	601.64	4.71
5/12/2015	16:56:13	16:56:13	0:00:34	34.00	0.092352941	0.085882353	-4.62305	-79.929344	599.27	3.14
5/12/2015	16:56:47	16:56:47	0:00:34	34.00	0.085882353	0.097941176	-4.623075	-79.929352	595.84	2.92
5/12/2015	16:57:21	16:57:21	0:00:34	34.00	0.097941176	0.089705882	-4.623049	-79.929367	599.38	3.33
5/12/2015	16:57:55	16:57:55	0:00:34	34.00	0.089705882	0.078529412	-4.623072	-79.929382	606.11	3.05
5/12/2015	16:58:29	16:58:29	0:00:34	34.00	0.078529412	0.065294118	-4.623096	-79.929382	600.22	2.67
5/12/2015	16:59:03	16:59:03	0:00:34	34.00	0.065294118	0.026176471	-4.623084	-79.929398	605.14	2.22
5/12/2015	16:59:37	16:59:37	0:00:34	34.00	0.026176471	0.050588235	-4.623076	-79.929398	601.34	0.89
5/12/2015	17:00:11	17:00:11	0:00:34	34.00	0.050588235	0.476764706	-4.623072	-79.929413	604.47	1.72
5/12/2015	17:00:45	17:00:45	0:00:34	34.00	0.476764706	0.429117647	-4.623021	-79.92955	602.63	16.21
5/12/2015	17:01:19	17:01:19	0:00:34	34.00	0.429117647	0.197941176	-4.62289	-79.929558	600.28	14.59
5/12/2015	17:01:53	17:01:53	0:00:34	34.00	0.197941176	0.088823529	-4.622834	-79.929535	602.96	6.73
5/12/2015	17:02:27	17:02:27	0:00:34	34.00	0.088823529	0.067058824	-4.622808	-79.929543	590.95	3.02
5/12/2015	17:03:01	17:03:01	0:00:34	34.00	0.067058824	0.022941176	-4.622822	-79.929558	603.6	2.28
5/12/2015	17:03:35	17:03:35	0:00:34	34.00	0.022941176	0.130285714	-4.622829	-79.929558	609.64	0.78
5/12/2015	17:04:10	17:04:10	0:00:35	35.00	0.130285714	0.258529412	-4.622857	-79.929588	594	4.56
5/12/2015	17:04:44	17:04:44	0:00:34	34.00	0.258529412	0.417714286	-4.622818	-79.929657	604.11	8.79
5/12/2015	17:05:19	17:05:19	0:00:35	35.00	0.417714286	0.285	-4.622868	-79.929535	595.45	14.62
5/12/2015	17:05:53	17:05:53	0:00:34	34.00	0.285	0.077647059	-4.622825	-79.929611	588.87	9.69
5/12/2015	17:06:27	17:06:27	0:00:34	34.00	0.077647059	0.074117647	-4.622819	-79.929588	618.74	2.64
5/12/2015	17:07:01	17:07:01	0:00:34	34.00	0.074117647	0.145714286	-4.622836	-79.929573	598.63	2.52
5/12/2015	17:07:36	17:07:36	0:00:35	35.00	0.145714286	0.138571429	-4.622837	-79.929527	601.69	5.1
5/12/2015	17:08:11	17:08:11	0:00:35	35.00	0.138571429	0.075428571	-4.622796	-79.929512	596.77	4.85
5/12/2015	17:08:46	17:08:46	0:00:35	35.00	0.075428571	0.032647059	-4.622802	-79.929535	605.48	2.64
5/12/2015	17:09:20	17:09:20	0:00:34	34.00	0.032647059	0.003142857	-4.622808	-79.929543	591.64	1.11
5/12/2015	17:09:55	17:09:55	0:00:35	35.00	0.003142857	0.064285714	-4.622809	-79.929543	598.71	0.11
5/12/2015	17:10:30	17:10:30	0:00:35	35.00	0.064285714	0.161176471	-4.62279	-79.92955	592.31	2.25
5/12/2015	17:11:04	17:11:04	0:00:34	34.00	0.161176471	0.111176471	-4.622743	-79.929565	605.79	5.48
5/12/2015	17:11:38	17:11:38	0:00:34	34.00	0.111176471	0.234705882	-4.622773	-79.929581	604.78	3.78
5/12/2015	17:12:12	17:12:12	0:00:34	34.00	0.234705882	0.055588235	-4.622703	-79.929565	599.49	7.98
5/12/2015	17:12:46	17:12:46	0:00:34	34.00	0.055588235	0.026176471	-4.622697	-79.929581	595.89	1.89
5/12/2015	17:13:20	17:13:20	0:00:34	34.00	0.026176471	0.042647059	-4.622705	-79.929581	598.53	0.89
5/12/2015	17:13:54	17:13:54	0:00:34	34.00	0.042647059	0.057058824	-4.622694	-79.929588	605.31	1.45
5/12/2015	17:14:28	17:14:28	0:00:34	34.00	0.057058824	0.709411765	-4.622678	-79.929581	603.68	1.94
5/12/2015	17:15:02	17:15:02	0:00:34	34.00	0.709411765	0.281470588	-4.622504	-79.929451	609.48	24.12
5/12/2015	17:15:36	17:15:36	0:00:34	34.00	0.281470588	0.075588235	-4.622484	-79.929367	613.27	9.57
5/12/2015	17:16:10	17:16:10	0:00:34	34.00	0.075588235	0.119411765	-4.622481	-79.929344	616.83	2.57
5/12/2015	17:16:44	17:16:44	0:00:34	34.00	0.119411765	0.451176471	-4.62246	-79.929314	610.02	4.06
5/12/2015	17:17:18	17:17:18	0:00:34	34.00	0.451176471	0.243235294	-4.622598	-79.929314	613.01	15.34
5/12/2015	17:17:52	17:17:52	0:00:34	34.00	0.243235294	0.139705882	-4.622662	-79.929276	612.99	8.27
5/12/2015	17:18:26	17:18:26	0:00:34	34.00	0.139705882	0.075294118	-4.622704	-79.929268	612.79	4.75
5/12/2015	17:19:00	17:19:00	0:00:34	34.00	0.075294118	0.468529412	-4.622706	-79.929245	606.82	2.56
5/12/2015	17:19:34	17:19:34	0:00:34	34.00	0.468529412	0.801470588	-4.622849	-79.929237	610.46	15.93
5/12/2015	17:20:08	17:20:08	0:00:34	34.00	0.801470588	0.221764706	-4.623091	-79.929276	607.51	27.25
5/12/2015	17:20:42	17:20:42	0:00:34	34.00	0.221764706	0.713235294	-4.623141	-79.92923	609.56	7.54
5/12/2015	17:21:16	17:21:16	0:00:34	34.00	0.713235294	0.505714286	-4.623348	-79.929161	602.79	24.25
5/12/2015	17:21:51	17:21:51	0:00:35	35.00	0.505714286	0.175277778	-4.623507	-79.929169	628.82	17.7
5/12/2015	17:22:27	17:22:27	0:00:36	36.00	0.175277778	0.097352941	-4.623489	-79.929115	614.71	6.31
5/12/2015	17:23:01	17:23:01	0:00:34	34.00	0.097352941	0.367058824	-4.623508	-79.929092	609.12	3.31
5/12/2015	17:23:35	17:23:35	0:00:34	34.00	0.367058824	0.186470588	-4.623409	-79.929039	611.99	12.48
5/12/2015	17:24:09	17:24:09	0:00:34	34.00	0.186470588	0.152222222	-4.623464	-79.929054	608.54	6.34
5/12/2015	17:24:45	17:24:45	0:00:36	36.00	0.152222222	0.288285714	-4.623446	-79.929008	626.43	5.48
5/12/2015	17:25:20	17:25:20	0:00:35	35.00	0.288285714	0.199142857	-4.623448	-79.928917	604.3	10.09
5/12/2015	17:25:55	17:25:55	0:00:35	35.00	0.199142857	0.301428571	-4.623398	-79.928955	622.06	6.97
5/12/2015	17:26:30	17:26:30	0:00:35	35.00	0.301428571	0.293428571	-4.623485	-79.928917	604.22	10.55
5/12/2015	17:27:05	17:27:05	0:00:35	35.00	0.293428571	0.025428571	-4.623446	-79.929001	600.56	10.27
5/12/2015	17:27:40	17:27:40	0:00:35	35.00	0.025428571	0.060588235	-4.623446	-79.928993	609.34	0.89
5/12/2015	17:28:14	17:28:14	0:00:34	34.00	0.060588235	0.255714286	-4.623457	-79.929008	608.42	2.06
5/12/2015	17:28:49	17:28:49	0:00:35	35.00	0.255714286	0.186363636	-4.623528	-79.92897	597.99	8.95
5/12/2015	17:29:22	17:29:22	0:00:33	33.00	0.186363636	0.075428571	-4.623497	-79.929016	599.38	6.15
5/12/2015	17:29:57	17:29:57	0:00:35	35.00	0.075428571	0.300294118	-4.623491	-79.928993	599.98	2.64
5/12/2015	17:30:31	17:30:31	0:00:34	34.00	0.300294118	0.196470588	-4.623429	-79.928925	616.51	10.21
5/12/2015	17:31:05	17:31:05	0:00:34	34.00	0.196470588	0.05	-4.623469	-79.92897	601.06	6.68
5/12/2015	17:31:41	17:31:41	0:00:36	36.00	0.05	0.339117647	-4.623472	-79.928986	607.85	1.8
5/12/2015	17:32:15	17:32:15	0:00:34	34.00	0.339117647	0.554	-4.623379	-79.92894	619.55	11.53
5/12/2015	17:32:50	17:32:50	0:00:35	35.00	0.554	0.356470588	-4.623517	-79.929047	604.71	19.39
5/12/2015	17:33:24	17:33:24	0:00:34	34.00	0.356470588	0.136842105	-4.623458	-79.928955	603.02	12.12
5/12/2015	17:34:02	17:34:02	0:00:38	38.00	0.136842105	0.201666667	-4.623467	-79.929001	600.54	5.2
5/12/2015	17:34:38	17:34:38	0:00:36	36.00	0.201666667	0.256571429	-4.62343	-79.928947	598.73	7.26
5/12/2015	17:35:13	17:35:13	0:00:35	35.00	0.256571429	0.315	-4.623455	-79.929024	601.45	8.98
5/12/2015	17:35:47	17:35:47	0:00:34	34.00	0.315	0.202542373	-4.623551	-79.929016	596.83	10.71
5/12/2015	17:36:46	17:36:46	0:00:59	59.00	0.202542373	0.251842105	-4.623495	-79.929108	629.42	11.95
5/12/2015	17:37:24	17:37:24	0:00:38	38.00	0.251842105	0.183428571	-4.623578	-79.929085	597.88	9.57
5/12/2015	17:37:59	17:37:59	0:00:35	35.00	0.183428571	0.943888889	-4.623631	-79.929108	604.11	6.42
5/12/2015	17:38:35	17:38:35	0:00:36	36.00	0.943888889	0.320588235	-4.623457	-79.928856	576.1	33.98
5/12/2015	17:39:09	17:39:09	0:00:34	34.00	0.320588235	0.371764706	-4.623508	-79.92894	602.61	10.9
5/12/2015	17:39:43	17:39:43	0:00:34	34.00	0.371764706	0.468857143	-4.623504	-79.929054	608.18	12.64
5/12/2015	17:40:18	17:40:18	0:00:35	35.00	0.468857143	0.144444444	-4.623402	-79.928947	612.57	16.41
5/12/2015	17:40:54	17:40:54	0:00:36	36.00	0.144444444	0.110882353	-4.623428	-79.928986	607.68	5.2
5/12/2015	17:41:28	17:41:28	0:00:34	34.00	0.110882353	0.18	-4.623403	-79.928963	603.3	3.77
5/12/2015	17:42:02	17:42:02	0:00:34	34.00	0.18	0.092571429	-4.623456	-79.928978	604	6.12
5/12/2015	17:42:37	17:42:37	0:00:35	35.00	0.092571429	0.051470588	-4.623438	-79.929001	615.79	3.24
5/12/2015	17:43:11	17:43:11	0:00:34	34.00	0.051470588	0.181176471	-4.623433	-79.928986	615.39	1.75
5/12/2015	17:43:45	17:43:45	0:00:34	34.00	0.181176471	0.076176471	-4.623488	-79.928993	611.09	6.16
5/12/2015	17:44:19	17:44:19	0:00:34	34.00	0.076176471	0.381764706	-4.623492	-79.92897	608.93	2.59
5/12/2015	17:44:53	17:44:53	0:00:34	34.00	0.381764706	0.191764706	-4.623397	-79.928902	614.23	12.98
5/12/2015	17:45:27	17:45:27	0:00:34	34.00	0.191764706	0.230857143	-4.623451	-79.928925	587.43	6.52
5/12/2015	17:46:02	17:46:02	0:00:35	35.00	0.230857143	0.169714286	-4.623382	-79.928902	614.62	8.08
5/12/2015	17:46:37	17:46:37	0:00:35	35.00	0.169714286	0.054	-4.623411	-79.928947	605.56	5.94
5/12/2015	17:47:12	17:47:12	0:00:35	35.00	0.054	0.177058824	-4.623417	-79.928963	612.63	1.89
5/12/2015	17:47:46	17:47:46	0:00:34	34.00	0.177058824	0.163714286	-4.623466	-79.928986	603.53	6.02
5/12/2015	17:48:21	17:48:21	0:00:35	35.00	0.163714286	0.199714286	-4.623417	-79.92897	598.82	5.73
5/12/2015	17:48:56	17:48:56	0:00:35	35.00	0.199714286	0.069189189	-4.623433	-79.928909	602.48	6.99
5/12/2015	17:49:33	17:49:33	0:00:37	37.00	0.069189189	0.259166667	-4.62341	-79.928909	612.56	2.56
5/12/2015	17:50:09	17:50:09	0:00:36	36.00	0.259166667	0.185526316	-4.623404	-79.928993	603.84	9.33
5/12/2015	17:50:47	17:50:47	0:00:38	38.00	0.185526316	0.035882353	-4.623439	-79.92894	607.74	7.05
5/12/2015	17:51:21	17:51:21	0:00:34	34.00	0.035882353	0.110555556	-4.62345	-79.92894	609.08	1.22
5/12/2015	17:51:57	17:51:57	0:00:36	36.00	0.110555556	0.106176471	-4.623432	-79.928909	607.8	3.98
5/12/2015	17:52:31	17:52:31	0:00:34	34.00	0.106176471	0.171891892	-4.623442	-79.92894	616.68	3.61
5/12/2015	17:53:08	17:53:08	0:00:37	37.00	0.171891892	0.125263158	-4.62342	-79.928993	605.84	6.36
5/12/2015	17:53:46	17:53:46	0:00:38	38.00	0.125263158	0.22	-4.62344	-79.928955	606.65	4.76
5/12/2015	17:54:23	17:54:23	0:00:37	37.00	0.22	0.300294118	-4.623415	-79.929024	599.4	8.14
5/12/2015	17:54:57	17:54:57	0:00:34	34.00	0.300294118	0.022285714	-4.623419	-79.928932	615.31	10.21
5/12/2015	17:55:32	17:55:32	0:00:35	35.00	0.022285714	0.203235294	-4.62342	-79.928925	604.61	0.78
5/12/2015	17:56:06	17:56:06	0:00:34	34.00	0.203235294	0.165294118	-4.623407	-79.928986	601.18	6.91
5/12/2015	17:56:40	17:56:40	0:00:34	34.00	0.165294118	0.150294118	-4.623447	-79.928955	605.24	5.62
5/12/2015	17:57:14	17:57:14	0:00:34	34.00	0.150294118	0.408857143	-4.623444	-79.928909	611.33	5.11
5/12/2015	17:57:49	17:57:49	0:00:35	35.00	0.408857143	0.341714286	-4.623486	-79.929031	609.92	14.31
5/12/2015	17:58:24	17:58:24	0:00:35	35.00	0.341714286	0.199722222	-4.623466	-79.928925	604.77	11.96
5/12/2015	17:59:00	17:59:00	0:00:36	36.00	0.199722222	0.173428571	-4.623444	-79.928986	605.68	7.19
5/12/2015	17:59:35	17:59:35	0:00:35	35.00	0.173428571	0.396857143	-4.623435	-79.928932	613.58	6.07
5/12/2015	18:00:10	18:00:10	0:00:35	35.00	0.396857143	0.110882353	-4.6235	-79.929039	598.87	13.89
5/12/2015	18:00:44	18:00:44	0:00:34	34.00	0.110882353	0.363235294	-4.623525	-79.929062	606.14	3.77
5/12/2015	18:01:18	18:01:18	0:00:34	34.00	0.363235294	0.3	-4.623494	-79.928955	609.21	12.35
5/12/2015	18:01:52	18:01:52	0:00:34	34.00	0.3	0.098571429	-4.623493	-79.929047	604.27	10.2
5/12/2015	18:02:27	18:02:27	0:00:35	35.00	0.098571429	0.067352941	-4.623496	-79.929016	609.86	3.45
5/12/2015	18:03:01	18:03:01	0:00:34	34.00	0.067352941	0.596764706	-4.623515	-79.929024	612.93	2.29
5/12/2015	18:03:35	18:03:35	0:00:34	34.00	0.596764706	0.427894737	-4.623379	-79.928902	621.32	20.29
5/12/2015	18:04:13	18:04:13	0:00:38	38.00	0.427894737	0.075277778	-4.623471	-79.929016	607.03	16.26
5/12/2015	18:04:49	18:04:49	0:00:36	36.00	0.075277778	0.384285714	-4.623448	-79.929024	605.88	2.71
5/12/2015	18:05:24	18:05:24	0:00:35	35.00	0.384285714	0.560294118	-4.623518	-79.929123	594.92	13.45
5/12/2015	18:05:58	18:05:58	0:00:34	34.00	0.560294118	0.393235294	-4.623378	-79.929024	601.19	19.05
5/12/2015	18:06:32	18:06:32	0:00:34	34.00	0.393235294	0.246	-4.623486	-79.929077	598.96	13.37
5/12/2015	18:07:07	18:07:07	0:00:35	35.00	0.246	0.353333333	-4.623557	-79.929108	592.96	8.61
5/12/2015	18:07:43	18:07:43	0:00:36	36.00	0.353333333	0.232702703	-4.623479	-79.929024	598.93	12.72
5/12/2015	18:08:20	18:08:20	0:00:37	37.00	0.232702703	0.343783784	-4.623527	-79.929085	596.29	8.61
5/12/2015	18:08:57	18:08:57	0:00:37	37.00	0.343783784	0.047777778	-4.623449	-79.929001	617.2	12.72
5/12/2015	18:09:33	18:09:33	0:00:36	36.00	0.047777778	0.392857143	-4.623453	-79.929016	611.82	1.72
5/12/2015	18:10:08	18:10:08	0:00:35	35.00	0.392857143	0.528	-4.623536	-79.929108	601.14	13.75
5/12/2015	18:10:43	18:10:43	0:00:35	35.00	0.528	0.077222222	-4.623454	-79.928963	612.45	18.48
5/12/2015	18:11:19	18:11:19	0:00:36	36.00	0.077222222	0.529411765	-4.62343	-79.92897	612.99	2.78
5/12/2015	18:11:53	18:11:53	0:00:34	34.00	0.529411765	0.532941176	-4.623503	-79.929115	593.12	18
5/12/2015	18:12:27	18:12:27	0:00:34	34.00	0.532941176	0.236571429	-4.623414	-79.928978	592.94	18.12
5/12/2015	18:13:02	18:13:02	0:00:35	35.00	0.236571429	0.032777778	-4.623457	-79.929039	606.94	8.28
5/12/2015	18:13:38	18:13:38	0:00:36	36.00	0.032777778	0.177058824	-4.623464	-79.929031	602.73	1.18
5/12/2015	18:14:12	18:14:12	0:00:34	34.00	0.177058824	0.166285714	-4.623476	-79.928978	601.55	6.02
5/12/2015	18:14:47	18:14:47	0:00:35	35.00	0.166285714	0.174444444	-4.623433	-79.929008	593.98	5.82
5/12/2015	18:15:23	18:15:23	0:00:36	36.00	0.174444444	0.306470588	-4.623474	-79.929047	599.15	6.28
5/12/2015	18:15:57	18:15:57	0:00:34	34.00	0.306470588	0.190833333	-4.623432	-79.928963	604.26	10.42
5/12/2015	18:16:33	18:16:33	0:00:36	36.00	0.190833333	0.130571429	-4.623443	-79.929024	603.32	6.87
5/12/2015	18:17:08	18:17:08	0:00:35	35.00	0.130571429	0.200571429	-4.623459	-79.928986	604.72	4.57
5/12/2015	18:17:43	18:17:43	0:00:35	35.00	0.200571429	0.257941176	-4.623476	-79.929047	599.97	7.02
5/12/2015	18:18:17	18:18:17	0:00:34	34.00	0.257941176	0.160294118	-4.623498	-79.929123	598.27	8.77
5/12/2015	18:18:51	18:18:51	0:00:34	34.00	0.160294118	0.363714286	-4.62346	-79.929092	596.89	5.45
5/12/2015	18:19:26	18:19:26	0:00:35	35.00	0.363714286	0.085428571	-4.623446	-79.928978	602.96	12.73
5/12/2015	18:20:01	18:20:01	0:00:35	35.00	0.085428571	0.351111111	-4.62346	-79.929001	607.97	2.99
5/12/2015	18:20:37	18:20:37	0:00:36	36.00	0.351111111	0.0975	-4.623463	-79.929115	600.59	12.64
5/12/2015	18:21:13	18:21:13	0:00:36	36.00	0.0975	0.260263158	-4.623473	-79.929085	599	3.51
5/12/2015	18:21:51	18:21:51	0:00:38	38.00	0.260263158	0.332285714	-4.623428	-79.929008	606.81	9.89
5/12/2015	18:22:26	18:22:26	0:00:35	35.00	0.332285714	0.642647059	-4.623499	-79.929085	607.8	11.63
5/12/2015	18:23:00	18:23:00	0:00:34	34.00	0.642647059	0.464285714	-4.623426	-79.928902	601.67	21.85
5/12/2015	18:23:35	18:23:35	0:00:35	35.00	0.464285714	0.028285714	-4.623478	-79.929039	600.91	16.25
5/12/2015	18:24:10	18:24:10	0:00:35	35.00	0.028285714	0.172	-4.623474	-79.929031	605.08	0.99
5/12/2015	18:24:45	18:24:45	0:00:35	35.00	0.172	0.098	-4.62348	-79.929085	599.03	6.02
5/12/2015	18:25:20	18:25:20	0:00:35	35.00	0.098	0.077222222	-4.623453	-79.92907	600.93	3.43
5/12/2015	18:25:56	18:25:56	0:00:36	36.00	0.077222222	0.154117647	-4.623478	-79.92907	599.97	2.78
5/12/2015	18:26:30	18:26:30	0:00:34	34.00	0.154117647	0.078055556	-4.623489	-79.929024	591.94	5.24
5/12/2015	18:27:06	18:27:06	0:00:36	36.00	0.078055556	0.724857143	-4.623465	-79.929016	600.03	2.81
5/12/2015	18:27:41	18:27:41	0:00:35	35.00	0.724857143	0.474	-4.623384	-79.928802	601.87	25.37
5/12/2015	18:28:16	18:28:16	0:00:35	35.00	0.474	0.339428571	-4.623458	-79.928932	602.91	16.59
5/12/2015	18:28:51	18:28:51	0:00:35	35.00	0.339428571	2.079117647	-4.623451	-79.929039	601.33	11.88
5/12/2015	18:29:25	18:29:25	0:00:34	34.00	2.079117647	2.193428571	-4.623222	-79.928444	594.48	70.69
5/12/2015	18:30:00	18:30:00	0:00:35	35.00	2.193428571	0.408857143	-4.623466	-79.929092	598.22	76.77
5/12/2015	18:30:35	18:30:35	0:00:35	35.00	0.408857143	0.184285714	-4.623471	-79.928963	597.33	14.31
5/12/2015	18:31:10	18:31:10	0:00:35	35.00	0.184285714	0.040571429	-4.623495	-79.929016	592.87	6.45
5/12/2015	18:31:45	18:31:45	0:00:35	35.00	0.040571429	0.882857143	-4.623485	-79.929008	601.17	1.42
5/12/2015	18:32:20	18:32:20	0:00:35	35.00	0.882857143	0.279411765	-4.623364	-79.928757	602.29	30.9
5/12/2015	18:32:54	18:32:54	0:00:34	34.00	0.279411765	0.094705882	-4.623381	-79.928841	596.75	9.5
5/12/2015	18:33:28	18:33:28	0:00:34	34.00	0.094705882	0.350588235	-4.62341	-79.928841	600.25	3.22
5/12/2015	18:34:02	18:34:02	0:00:34	34.00	0.350588235	0.104857143	-4.623428	-79.928947	597.83	11.92
5/12/2015	18:34:37	18:34:37	0:00:35	35.00	0.104857143	0.124285714	-4.623461	-79.928947	606.41	3.67
5/12/2015	18:35:12	18:35:12	0:00:35	35.00	0.124285714	0.006470588	-4.623465	-79.928986	604.75	4.35
5/12/2015	18:35:46	18:35:46	0:00:34	34.00	0.006470588	0.297941176	-4.623467	-79.928986	596.29	0.22
5/12/2015	18:36:20	18:36:20	0:00:34	34.00	0.297941176	0.049722222	-4.623418	-79.928909	606.62	10.13
5/12/2015	18:36:56	18:36:56	0:00:36	36.00	0.049722222	0.0525	-4.623416	-79.928925	597.96	1.79
5/12/2015	18:37:32	18:37:32	0:00:36	36.00	0.0525	0.435277778	-4.623433	-79.928925	603.92	1.89
5/12/2015	18:38:08	18:38:08	0:00:36	36.00	0.435277778	0.390833333	-4.623468	-79.929062	599.25	15.67
5/12/2015	18:38:44	18:38:44	0:00:36	36.00	0.390833333	0.065277778	-4.623433	-79.92894	600.3	14.07
5/12/2015	18:39:20	18:39:20	0:00:36	36.00	0.065277778	0.089428571	-4.623418	-79.928925	604.23	2.35
5/12/2015	18:39:55	18:39:55	0:00:35	35.00	0.089428571	0.539722222	-4.623445	-79.928917	604.85	3.13
5/12/2015	18:40:31	18:40:31	0:00:36	36.00	0.539722222	0.464	-4.623495	-79.929085	594.02	19.43
5/12/2015	18:41:06	18:41:06	0:00:35	35.00	0.464	0.105	-4.623446	-79.928947	599.82	16.24
5/12/2015	18:41:42	18:41:42	0:00:36	36.00	0.105	0.169722222	-4.62342	-79.928925	606.98	3.78
5/12/2015	18:42:18	18:42:18	0:00:36	36.00	0.169722222	0.516111111	-4.623435	-79.928978	604.61	6.11
5/12/2015	18:42:54	18:42:54	0:00:36	36.00	0.516111111	0.289428571	-4.623385	-79.928818	598.39	18.58
5/12/2015	18:43:29	18:43:29	0:00:35	35.00	0.289428571	0.012222222	-4.623421	-79.928902	604.95	10.13
5/12/2015	18:44:05	18:44:05	0:00:36	36.00	0.012222222	0.025428571	-4.623425	-79.928902	597.18	0.44
5/12/2015	18:44:40	18:44:40	0:00:35	35.00	0.025428571	0.097941176	-4.623425	-79.928894	601.49	0.89
5/12/2015	18:45:14	18:45:14	0:00:34	34.00	0.097941176	0.267777778	-4.623423	-79.928864	608.67	3.33
5/12/2015	18:45:50	18:45:50	0:00:36	36.00	0.267777778	0.252857143	-4.623449	-79.928947	604.64	9.64
5/12/2015	18:46:25	18:46:25	0:00:35	35.00	0.252857143	0.148888889	-4.62347	-79.929024	600.5	8.85
5/12/2015	18:47:01	18:47:01	0:00:36	36.00	0.148888889	0.14	-4.623455	-79.928978	595.08	5.36
5/12/2015	18:47:35	18:47:35	0:00:34	34.00	0.14	0.1425	-4.623435	-79.92894	612.25	4.76
5/12/2015	18:48:11	18:48:11	0:00:36	36.00	0.1425	0.087575758	-4.62343	-79.928894	598.49	5.13
5/12/2015	18:48:44	18:48:44	0:00:33	33.00	0.087575758	0.134722222	-4.623456	-79.928894	597.88	2.89
5/12/2015	18:49:20	18:49:20	0:00:36	36.00	0.134722222	0.451944444	-4.623415	-79.928909	604.82	4.85
5/12/2015	18:49:56	18:49:56	0:00:36	36.00	0.451944444	0.638333333	-4.623465	-79.929047	595.87	16.27
5/12/2015	18:50:32	18:50:32	0:00:36	36.00	0.638333333	0.436944444	-4.623407	-79.928848	609.12	22.98
5/12/2015	18:51:08	18:51:08	0:00:36	36.00	0.436944444	0.099444444	-4.62344	-79.928986	597.64	15.73
5/12/2015	18:51:44	18:51:44	0:00:36	36.00	0.099444444	0.234166667	-4.623431	-79.928955	606.03	3.58
5/12/2015	18:52:20	18:52:20	0:00:36	36.00	0.234166667	0.192777778	-4.623463	-79.929024	602.66	8.43
5/12/2015	18:52:56	18:52:56	0:00:36	36.00	0.192777778	0.39027027	-4.623449	-79.928963	599.67	6.94
5/12/2015	18:53:33	18:53:33	0:00:37	37.00	0.39027027	0.411714286	-4.623467	-79.929092	595.39	14.44
5/12/2015	18:54:08	18:54:08	0:00:35	35.00	0.411714286	0.196285714	-4.623451	-79.928963	601.6	14.41
5/12/2015	18:54:43	18:54:43	0:00:35	35.00	0.196285714	0.15	-4.623462	-79.929024	600.63	6.87
5/12/2015	18:55:17	18:55:17	0:00:34	34.00	0.15	0.082285714	-4.623462	-79.928978	614.59	5.1
5/12/2015	18:55:52	18:55:52	0:00:35	35.00	0.082285714	0.283333333	-4.62345	-79.928955	605.53	2.88
5/12/2015	18:56:28	18:56:28	0:00:36	36.00	0.283333333	0.200294118	-4.623447	-79.929047	601.6	10.2
5/12/2015	18:57:02	18:57:02	0:00:34	34.00	0.200294118	0.030833333	-4.62344	-79.928986	606.73	6.81
5/12/2015	18:57:38	18:57:38	0:00:36	36.00	0.030833333	0.102285714	-4.62343	-79.928986	603.6	1.11
5/12/2015	18:58:13	18:58:13	0:00:35	35.00	0.102285714	0.075294118	-4.623439	-79.928955	603.93	3.58
5/12/2015	18:58:47	18:58:47	0:00:34	34.00	0.075294118	0.284722222	-4.623437	-79.928932	609.03	2.56
5/12/2015	18:59:23	18:59:23	0:00:36	36.00	0.284722222	0.235616438	-4.623446	-79.929024	602.85	10.25
5/12/2015	19:00:36	19:00:36	0:01:13	73.00	0.235616438	0.377027027	-4.62342	-79.928871	614.45	17.2
5/12/2015	19:01:13	19:01:13	0:00:37	37.00	0.377027027	0.0525	-4.623471	-79.928986	596.83	13.95
5/12/2015	19:01:49	19:01:49	0:00:36	36.00	0.0525	0.103235294	-4.623456	-79.928978	609.37	1.89
5/12/2015	19:02:23	19:02:23	0:00:34	34.00	0.103235294	0.273529412	-4.623446	-79.929008	608.08	3.51
5/12/2015	19:02:57	19:02:57	0:00:34	34.00	0.273529412	0.401111111	-4.623458	-79.928925	603.14	9.3
5/12/2015	19:03:33	19:03:33	0:00:36	36.00	0.401111111	0.309411765	-4.623476	-79.929054	600.22	14.44
5/12/2015	19:04:07	19:04:07	0:00:34	34.00	0.309411765	0.347428571	-4.623449	-79.928963	600.69	10.52
5/12/2015	19:04:42	19:04:42	0:00:35	35.00	0.347428571	0.508	-4.623473	-79.92907	597.87	12.16
5/12/2015	19:05:17	19:05:17	0:00:35	35.00	0.508	0.326764706	-4.623425	-79.928917	610.57	17.78
5/12/2015	19:05:51	19:05:51	0:00:34	34.00	0.326764706	0.475142857	-4.623467	-79.929008	603.65	11.11
5/12/2015	19:06:26	19:06:26	0:00:35	35.00	0.475142857	0.556571429	-4.623425	-79.928864	609.48	16.63
5/12/2015	19:07:01	19:07:01	0:00:35	35.00	0.556571429	0.343714286	-4.623441	-79.929039	598.12	19.48
5/12/2015	19:07:36	19:07:36	0:00:35	35.00	0.343714286	0.314571429	-4.623459	-79.928932	607.45	12.03
5/12/2015	19:08:11	19:08:11	0:00:35	35.00	0.314571429	0.234444444	-4.623467	-79.929031	600.47	11.01
5/12/2015	19:08:47	19:08:47	0:00:36	36.00	0.234444444	0.225	-4.623471	-79.928955	608.06	8.44
5/12/2015	19:09:21	19:09:21	0:00:34	34.00	0.225	0.075	-4.623469	-79.929024	594.56	7.65
5/12/2015	19:09:57	19:09:57	0:00:36	36.00	0.075	0.156	-4.623461	-79.929047	609.23	2.7
5/12/2015	19:10:32	19:10:32	0:00:35	35.00	0.156	0.112857143	-4.623491	-79.929008	602.05	5.46
5/12/2015	19:11:07	19:11:07	0:00:35	35.00	0.112857143	0.051428571	-4.623463	-79.928986	597	3.95
5/12/2015	19:11:42	19:11:42	0:00:35	35.00	0.051428571	0.171666667	-4.62346	-79.92897	606.58	1.8
5/12/2015	19:12:18	19:12:18	0:00:36	36.00	0.171666667	0.081764706	-4.623474	-79.929024	601.91	6.18
5/12/2015	19:12:52	19:12:52	0:00:34	34.00	0.081764706	0.148	-4.62345	-79.929031	595.54	2.78
5/12/2015	19:13:27	19:13:27	0:00:35	35.00	0.148	0.413714286	-4.623458	-79.929077	601.02	5.18
5/12/2015	19:14:02	19:14:02	0:00:35	35.00	0.413714286	0.044571429	-4.623445	-79.928947	597.13	14.48
5/12/2015	19:14:37	19:14:37	0:00:35	35.00	0.044571429	0.127058824	-4.623459	-79.928947	611.29	1.56
5/12/2015	19:15:11	19:15:11	0:00:34	34.00	0.127058824	0.175714286	-4.623421	-79.928955	597.35	4.32
5/12/2015	19:15:46	19:15:46	0:00:35	35.00	0.175714286	0.101176471	-4.623452	-79.929001	612.28	6.15
5/12/2015	19:16:20	19:16:20	0:00:34	34.00	0.101176471	0.300571429	-4.623444	-79.929031	597.22	3.44
5/12/2015	19:16:55	19:16:55	0:00:35	35.00	0.300571429	0.453714286	-4.623471	-79.92894	607.42	10.52
5/12/2015	19:17:30	19:17:30	0:00:35	35.00	0.453714286	0.789705882	-4.623376	-79.928833	618.52	15.88
5/12/2015	19:18:04	19:18:04	0:00:34	34.00	0.789705882	0.764285714	-4.623277	-79.928612	639.68	26.85
5/12/2015	19:18:39	19:18:39	0:00:35	35.00	0.764285714	0.279428571	-4.623353	-79.928841	620.36	26.75
5/12/2015	19:19:14	19:19:14	0:00:35	35.00	0.279428571	0.607142857	-4.623396	-79.928764	620.74	9.78
5/12/2015	19:19:49	19:19:49	0:00:35	35.00	0.607142857	0.293142857	-4.623453	-79.928947	607.8	21.25
5/12/2015	19:20:24	19:20:24	0:00:35	35.00	0.293142857	0.186764706	-4.623463	-79.929039	595.76	10.26
5/12/2015	19:20:58	19:20:58	0:00:34	34.00	0.186764706	0.418529412	-4.623415	-79.929008	597.97	6.35
5/12/2015	19:21:32	19:21:32	0:00:34	34.00	0.418529412	0.725	-4.623455	-79.928886	621	14.23
5/12/2015	19:22:06	19:22:06	0:00:34	34.00	0.725	0.170571429	-4.623468	-79.929108	576.24	24.65
5/12/2015	19:22:41	19:22:41	0:00:35	35.00	0.170571429	0.228529412	-4.623506	-79.92907	589.6	5.97
5/12/2015	19:23:15	19:23:15	0:00:34	34.00	0.228529412	0.186764706	-4.62344	-79.929047	586.91	7.77
5/12/2015	19:23:49	19:23:49	0:00:34	34.00	0.186764706	0.323235294	-4.623474	-79.929001	597.51	6.35
5/12/2015	19:24:23	19:24:23	0:00:34	34.00	0.323235294	0.296285714	-4.623469	-79.9291	589.18	10.99
5/12/2015	19:24:58	19:24:58	0:00:35	35.00	0.296285714	0.082285714	-4.623486	-79.929008	608.17	10.37
5/12/2015	19:25:33	19:25:33	0:00:35	35.00	0.082285714	0.147058824	-4.623498	-79.929031	617.03	2.88
5/12/2015	19:26:07	19:26:07	0:00:34	34.00	0.147058824	0.295588235	-4.623453	-79.929031	592.21	5
5/12/2015	19:26:41	19:26:41	0:00:34	34.00	0.295588235	0.588571429	-4.623487	-79.928947	623.46	10.05
5/12/2015	19:27:16	19:27:16	0:00:35	35.00	0.588571429	0.339714286	-4.623461	-79.929131	576.08	20.6
5/12/2015	19:27:51	19:27:51	0:00:35	35.00	0.339714286	0.226176471	-4.623469	-79.929024	595.84	11.89
5/12/2015	19:28:25	19:28:25	0:00:34	34.00	0.226176471	0.480882353	-4.623502	-79.928963	610.8	7.69
5/12/2015	19:28:59	19:28:59	0:00:34	34.00	0.480882353	0.128285714	-4.623475	-79.929108	591.73	16.35
5/12/2015	19:29:34	19:29:34	0:00:35	35.00	0.128285714	0.4925	-4.623461	-79.929146	589.43	4.49
5/12/2015	19:30:10	19:30:10	0:00:36	36.00	0.4925	0.939166667	-4.623459	-79.929306	545.06	17.73
5/12/2015	19:30:46	19:30:46	0:00:36	36.00	0.939166667	0.098055556	-4.623453	-79.929001	605.25	33.81
5/12/2015	19:31:22	19:31:22	0:00:36	36.00	0.098055556	0.434571429	-4.623475	-79.929024	608.48	3.53
5/12/2015	19:31:57	19:31:57	0:00:35	35.00	0.434571429	0.293142857	-4.623467	-79.929161	581.18	15.21
5/12/2015	19:32:32	19:32:32	0:00:35	35.00	0.293142857	0.200833333	-4.62345	-79.92907	591.34	10.26
5/12/2015	19:33:08	19:33:08	0:00:36	36.00	0.200833333	0.179117647	-4.623473	-79.929131	586.42	7.23
5/12/2015	19:33:42	19:33:42	0:00:34	34.00	0.179117647	0.119411765	-4.623463	-79.929077	593.17	6.09
5/12/2015	19:34:16	19:34:16	0:00:34	34.00	0.119411765	0.138888889	-4.623442	-79.929047	600.69	4.06
5/12/2015	19:34:52	19:34:52	0:00:36	36.00	0.138888889	0.189444444	-4.623484	-79.929031	613.98	5
5/12/2015	19:35:28	19:35:28	0:00:36	36.00	0.189444444	0.280882353	-4.623431	-79.929062	586.45	6.82
5/12/2015	19:36:02	19:36:02	0:00:34	34.00	0.280882353	0.281428571	-4.62345	-79.928978	597.24	9.55
5/12/2015	19:36:37	19:36:37	0:00:35	35.00	0.281428571	0.204	-4.623421	-79.929062	602.79	9.85
5/12/2015	19:37:12	19:37:12	0:00:35	35.00	0.204	0.260277778	-4.623456	-79.929008	603.79	7.14
5/12/2015	19:37:48	19:37:48	0:00:36	36.00	0.260277778	0.203055556	-4.623493	-79.928932	618.6	9.37
5/12/2015	19:38:24	19:38:24	0:00:36	36.00	0.203055556	0.234166667	-4.623468	-79.928871	617.24	7.31
5/12/2015	19:39:00	19:39:00	0:00:36	36.00	0.234166667	0.118333333	-4.623471	-79.928947	626.04	8.43
5/12/2015	19:39:36	19:39:36	0:00:36	36.00	0.118333333	0.141666667	-4.623477	-79.928909	612.38	4.26
5/12/2015	19:40:12	19:40:12	0:00:36	36.00	0.141666667	0.003235294	-4.623475	-79.928955	609.28	5.1
5/12/2015	19:40:46	19:40:46	0:00:34	34.00	0.003235294	0.175142857	-4.623474	-79.928955	607.27	0.11
5/12/2015	19:41:21	19:41:21	0:00:35	35.00	0.175142857	0.243142857	-4.623514	-79.928993	615.96	6.13
5/12/2015	19:41:56	19:41:56	0:00:35	35.00	0.243142857	0.093888889	-4.623444	-79.929024	594.97	8.51
5/12/2015	19:42:32	19:42:32	0:00:36	36.00	0.093888889	0.139459459	-4.623464	-79.929001	609.27	3.38
5/12/2015	19:43:09	19:43:09	0:00:37	37.00	0.139459459	0.188611111	-4.623471	-79.929047	594.45	5.16
5/12/2015	19:43:45	19:43:45	0:00:36	36.00	0.188611111	0.138611111	-4.623477	-79.928986	599.32	6.79
5/12/2015	19:44:21	19:44:21	0:00:36	36.00	0.138611111	0.209722222	-4.623477	-79.929031	600.7	4.99
5/12/2015	19:44:57	19:44:57	0:00:36	36.00	0.209722222	0.284324324	-4.623481	-79.928963	616.67	7.55
5/12/2015	19:45:34	19:45:34	0:00:37	37.00	0.284324324	0.071944444	-4.623454	-79.929054	595.21	10.52
5/12/2015	19:46:10	19:46:10	0:00:36	36.00	0.071944444	0.203428571	-4.623458	-79.929077	592.13	2.59
5/12/2015	19:46:45	19:46:45	0:00:35	35.00	0.203428571	0.439428571	-4.623438	-79.929138	579.14	7.12
5/12/2015	19:47:20	19:47:20	0:00:35	35.00	0.439428571	0.1725	-4.62346	-79.929001	597.17	15.38
5/12/2015	19:47:56	19:47:56	0:00:36	36.00	0.1725	0.144166667	-4.623419	-79.929039	588.12	6.21
5/12/2015	19:48:32	19:48:32	0:00:36	36.00	0.144166667	0.080277778	-4.623465	-79.929031	600.35	5.19
5/12/2015	19:49:08	19:49:08	0:00:36	36.00	0.080277778	0.067428571	-4.623439	-79.929031	583.43	2.89
5/12/2015	19:49:43	19:49:43	0:00:35	35.00	0.067428571	0.167714286	-4.623459	-79.929024	595.82	2.36
5/12/2015	19:50:18	19:50:18	0:00:35	35.00	0.167714286	0.330833333	-4.623459	-79.929077	598.55	5.87
5/12/2015	19:50:54	19:50:54	0:00:36	36.00	0.330833333	0.140277778	-4.623449	-79.92897	601.01	11.91
5/12/2015	19:51:30	19:51:30	0:00:36	36.00	0.140277778	0.024722222	-4.623474	-79.929008	600.84	5.05
5/12/2015	19:52:06	19:52:06	0:00:36	36.00	0.024722222	0.086388889	-4.62347	-79.929001	597.51	0.89
5/12/2015	19:52:42	19:52:42	0:00:36	36.00	0.086388889	0.040277778	-4.623454	-79.929024	596.29	3.11
5/12/2015	19:53:18	19:53:18	0:00:36	36.00	0.040277778	0.168529412	-4.623465	-79.929031	597.4	1.45
5/12/2015	19:53:52	19:53:52	0:00:34	34.00	0.168529412	0.197428571	-4.62343	-79.928993	596.88	5.73
5/12/2015	19:54:27	19:54:27	0:00:35	35.00	0.197428571	0.148	-4.623461	-79.929047	607.85	6.91
5/12/2015	19:55:02	19:55:02	0:00:35	35.00	0.148	0.118888889	-4.623469	-79.929001	603.73	5.18
5/12/2015	19:55:38	19:55:38	0:00:36	36.00	0.118888889	0.134117647	-4.623462	-79.929039	602.48	4.28
5/12/2015	19:56:12	19:56:12	0:00:34	34.00	0.134117647	0.130833333	-4.623496	-79.929062	608.61	4.56
5/12/2015	19:56:48	19:56:48	0:00:36	36.00	0.130833333	0.121714286	-4.623477	-79.929024	607.92	4.71
5/12/2015	19:57:23	19:57:23	0:00:35	35.00	0.121714286	0.141282051	-4.623483	-79.928986	613.75	4.26
5/12/2015	19:58:02	19:58:02	0:00:39	39.00	0.141282051	0.106341463	-4.623451	-79.929024	599.16	5.51
5/12/2015	19:58:43	19:58:43	0:00:41	41.00	0.106341463	0.176666667	-4.623461	-79.928986	602.06	4.36
5/12/2015	19:59:19	19:59:19	0:00:36	36.00	0.176666667	0.060588235	-4.623439	-79.929039	595.51	6.36
5/12/2015	19:59:53	19:59:53	0:00:34	34.00	0.060588235	0.055588235	-4.62345	-79.929054	595.81	2.06
5/12/2015	20:00:27	20:00:27	0:00:34	34.00	0.055588235	0.237714286	-4.623435	-79.929062	606.7	1.89
5/12/2015	20:01:02	20:01:02	0:00:35	35.00	0.237714286	0.088857143	-4.623487	-79.929008	613.33	8.32
5/12/2015	20:01:37	20:01:37	0:00:35	35.00	0.088857143	0.163142857	-4.623503	-79.929031	605.45	3.11
5/12/2015	20:02:12	20:02:12	0:00:35	35.00	0.163142857	0.053888889	-4.623462	-79.929062	607.05	5.71
5/12/2015	20:02:48	20:02:48	0:00:36	36.00	0.053888889	0.113428571	-4.623453	-79.929047	605.08	1.94
5/12/2015	20:03:23	20:03:23	0:00:35	35.00	0.113428571	0.281142857	-4.623488	-79.929054	611.07	3.97
5/12/2015	20:03:58	20:03:58	0:00:35	35.00	0.281142857	0.305588235	-4.623417	-79.929001	589.39	9.84
5/12/2015	20:04:32	20:04:32	0:00:34	34.00	0.305588235	0.241764706	-4.623488	-79.929062	609.54	10.39
5/12/2015	20:05:06	20:05:06	0:00:34	34.00	0.241764706	0.049722222	-4.62343	-79.929016	602.65	8.22
5/12/2015	20:05:42	20:05:42	0:00:36	36.00	0.049722222	0.036285714	-4.623416	-79.929008	601.21	1.79
5/12/2015	20:06:17	20:06:17	0:00:35	35.00	0.036285714	0.027142857	-4.623425	-79.929001	599.42	1.27
5/12/2015	20:06:52	20:06:52	0:00:35	35.00	0.027142857	0.227777778	-4.62343	-79.929008	597.33	0.95
5/12/2015	20:07:28	20:07:28	0:00:36	36.00	0.227777778	0.092894737	-4.623401	-79.92894	596.91	8.2
5/12/2015	20:08:06	20:08:06	0:00:38	38.00	0.092894737	0.0408	-4.623423	-79.928963	601.76	3.53
5/12/2015	20:08:56	20:08:56	0:00:50	50.00	0.0408	0.272439024	-4.623414	-79.928947	596.45	2.04
5/12/2015	20:09:37	20:09:37	0:00:41	41.00	0.272439024	0.337222222	-4.623321	-79.928909	571.77	11.17
5/12/2015	20:10:13	20:10:13	0:00:36	36.00	0.337222222	0.241025641	-4.623416	-79.928963	599	12.14
5/12/2015	20:10:52	20:10:52	0:00:39	39.00	0.241025641	0.244571429	-4.623482	-79.929016	614.56	9.4
5/12/2015	20:11:27	20:11:27	0:00:35	35.00	0.244571429	0.060588235	-4.623426	-79.928963	600.64	8.56
5/12/2015	20:12:01	20:12:01	0:00:34	34.00	0.060588235	0.058823529	-4.623437	-79.928978	609.48	2.06
5/12/2015	20:12:35	20:12:35	0:00:34	34.00	0.058823529	0.056571429	-4.623427	-79.928963	601.8	2
5/12/2015	20:13:10	20:13:10	0:00:35	35.00	0.056571429	0.306857143	-4.623419	-79.928947	601.73	1.98
5/12/2015	20:13:45	20:13:45	0:00:35	35.00	0.306857143	0.256	-4.623494	-79.929008	606.33	10.74
5/12/2015	20:14:20	20:14:20	0:00:35	35.00	0.256	0.446153846	-4.623536	-79.929077	623.24	8.96
5/12/2015	20:14:59	20:14:59	0:00:39	39.00	0.446153846	0.08525	-4.623476	-79.928932	615.77	17.4
5/12/2015	20:15:39	20:15:39	0:00:40	40.00	0.08525	0.018163265	-4.623469	-79.928902	616.71	3.41
5/12/2015	20:16:28	20:16:28	0:00:49	49.00	0.018163265	0.133103448	-4.623461	-79.928902	606.93	0.89
5/12/2015	20:17:26	20:17:26	0:00:58	58.00	0.133103448	0.089	-4.623476	-79.92897	611.32	7.72
5/12/2015	20:18:06	20:18:06	0:00:40	40.00	0.089	0.116875	-4.623445	-79.928978	607.4	3.56
5/12/2015	20:18:54	20:18:54	0:00:48	48.00	0.116875	0.0556	-4.623466	-79.928932	606.29	5.61
5/12/2015	20:19:44	20:19:44	0:00:50	50.00	0.0556	0.0504	-4.623456	-79.928955	602.36	2.78
5/12/2015	20:20:34	20:20:34	0:00:50	50.00	0.0504	0.240517241	-4.623439	-79.92897	606.69	2.52
5/12/2015	20:21:32	20:21:32	0:00:58	58.00	0.240517241	0.394042553	-4.623408	-79.929092	602.99	13.95
5/12/2015	20:22:19	20:22:19	0:00:47	47.00	0.394042553	0.241621622	-4.623456	-79.928932	602.09	18.52
5/12/2015	20:22:56	20:22:56	0:00:37	37.00	0.241621622	0.391764706	-4.623483	-79.928856	610.68	8.94
5/12/2015	20:23:30	20:23:30	0:00:34	34.00	0.391764706	0.532058824	-4.623376	-79.928802	605.95	13.32
5/12/2015	20:24:04	20:24:04	0:00:34	34.00	0.532058824	0.21	-4.623403	-79.928963	616.65	18.09
5/12/2015	20:24:38	20:24:38	0:00:34	34.00	0.21	0.098235294	-4.623463	-79.92894	613.21	7.14
5/12/2015	20:25:12	20:25:12	0:00:34	34.00	0.098235294	0.209411765	-4.623493	-79.92894	598.86	3.34
5/12/2015	20:25:46	20:25:46	0:00:34	34.00	0.209411765	0.104	-4.623429	-79.92894	604.29	7.12
5/12/2015	20:26:21	20:26:21	0:00:35	35.00	0.104	0.132571429	-4.623461	-79.928947	596.86	3.64
5/12/2015	20:26:56	20:26:56	0:00:35	35.00	0.132571429	0.09972973	-4.6235	-79.928932	606.88	4.64
5/12/2015	20:27:33	20:27:33	0:00:37	37.00	0.09972973	0.125	-4.623476	-79.928955	608.11	3.69
5/12/2015	20:28:11	20:28:11	0:00:38	38.00	0.125	0.096363636	-4.62344	-79.928978	604.93	4.75
5/12/2015	20:29:06	20:29:06	0:00:55	55.00	0.096363636	0.235	-4.623469	-79.92894	602.61	5.3
5/12/2015	20:29:44	20:29:44	0:00:38	38.00	0.235	0.088823529	-4.623426	-79.929008	609.59	8.93
5/12/2015	20:30:18	20:30:18	0:00:34	34.00	0.088823529	0.266578947	-4.623452	-79.929016	622.1	3.02
5/12/2015	20:30:56	20:30:56	0:00:38	38.00	0.266578947	0.038285714	-4.623488	-79.928932	594.92	10.13
5/12/2015	20:31:31	20:31:31	0:00:35	35.00	0.038285714	0.060588235	-4.623497	-79.92894	604.91	1.34
5/12/2015	20:32:05	20:32:05	0:00:34	34.00	0.060588235	0.222941176	-4.623508	-79.928925	612.4	2.06
5/12/2015	20:32:39	20:32:39	0:00:34	34.00	0.222941176	0.181538462	-4.623452	-79.928886	613.59	7.58
5/12/2015	20:33:18	20:33:18	0:00:39	39.00	0.181538462	0.699142857	-4.623433	-79.928947	600.4	7.08
5/12/2015	20:33:53	20:33:53	0:00:35	35.00	0.699142857	0.255	-4.623487	-79.929161	615.85	24.47
5/12/2015	20:34:27	20:34:27	0:00:34	34.00	0.255	1.081176471	-4.623415	-79.929131	600.51	8.67
5/12/2015	20:35:01	20:35:01	0:00:34	34.00	1.081176471	0.484857143	-4.623457	-79.928802	600.29	36.76
5/12/2015	20:35:36	20:35:36	0:00:35	35.00	0.484857143	0.301388889	-4.623452	-79.928955	610.17	16.97
5/12/2015	20:36:12	20:36:12	0:00:36	36.00	0.301388889	0.049411765	-4.623416	-79.928864	607.71	10.85
5/12/2015	20:36:46	20:36:46	0:00:34	34.00	0.049411765	0.327941176	-4.623414	-79.928879	606.01	1.68
5/12/2015	20:37:20	20:37:20	0:00:34	34.00	0.327941176	0.672941176	-4.623432	-79.92878	597.86	11.15
5/12/2015	20:37:54	20:37:54	0:00:34	34.00	0.672941176	0.300294118	-4.623419	-79.928986	617.83	22.88
5/12/2015	20:38:28	20:38:28	0:00:34	34.00	0.300294118	0.148285714	-4.623415	-79.928894	601.09	10.21
5/12/2015	20:39:03	20:39:03	0:00:35	35.00	0.148285714	0.424117647	-4.623461	-79.928886	600.77	5.19
5/12/2015	20:39:37	20:39:37	0:00:34	34.00	0.424117647	0.253235294	-4.623466	-79.929016	596.66	14.42
5/12/2015	20:40:11	20:40:11	0:00:34	34.00	0.253235294	0.263529412	-4.623482	-79.92894	606.3	8.61
5/12/2015	20:40:45	20:40:45	0:00:34	34.00	0.263529412	0.677941176	-4.623422	-79.928886	608.39	8.96
5/12/2015	20:41:19	20:41:19	0:00:34	34.00	0.677941176	0.176285714	-4.623504	-79.929077	606.8	23.05
5/12/2015	20:41:54	20:41:54	0:00:35	35.00	0.176285714	0.709736842	-4.623487	-79.929024	609.11	6.17
5/12/2015	20:42:32	20:42:32	0:00:38	38.00	0.709736842	0.526578947	-4.623405	-79.928795	582.17	26.97
5/12/2015	20:43:10	20:43:10	0:00:38	38.00	0.526578947	0.122285714	-4.623471	-79.928963	602.23	20.01
5/12/2015	20:43:45	20:43:45	0:00:35	35.00	0.122285714	0.16	-4.623464	-79.928925	603.37	4.28
5/12/2015	20:44:22	20:44:22	0:00:37	37.00	0.16	0.135	-4.62342	-79.928955	595.14	5.92
5/12/2015	20:45:00	20:45:00	0:00:38	38.00	0.135	0.183157895	-4.623415	-79.928909	594.46	5.13
5/12/2015	20:45:38	20:45:38	0:00:38	38.00	0.183157895	0.184509804	-4.623447	-79.928963	606.96	6.96
5/12/2015	20:46:29	20:46:29	0:00:51	51.00	0.184509804	0.045714286	-4.623435	-79.928879	592.29	9.41
5/12/2015	20:47:25	20:47:25	0:00:56	56.00	0.045714286	0.029642857	-4.623437	-79.928856	595.56	2.56
5/12/2015	20:48:21	20:48:21	0:00:56	56.00	0.029642857	0.143548387	-4.623437	-79.928841	592.64	1.66
5/12/2015	20:49:23	20:49:23	0:01:02	62.00	0.143548387	0.13	-4.623489	-79.928902	606.5	8.9
5/12/2015	20:50:28	20:50:28	0:01:05	65.00	0.13	0.174347826	-4.623483	-79.928978	609.16	8.45
5/12/2015	20:51:37	20:51:37	0:01:09	69.00	0.174347826	0.094583333	-4.623465	-79.928871	596.57	12.03
5/12/2015	20:52:49	20:52:49	0:01:12	72.00	0.094583333	0.178378378	-4.623472	-79.928932	603.75	6.81
5/12/2015	20:54:03	20:54:03	0:01:14	74.00	0.178378378	0.166753247	-4.623503	-79.929047	616.26	13.2
5/12/2015	20:55:20	20:55:20	0:01:17	77.00	0.166753247	0.034303797	-4.623489	-79.928932	606.91	12.84
5/12/2015	20:56:39	20:56:39	0:01:19	79.00	0.034303797	0.025971223	-4.623466	-79.92894	604.64	2.71
5/12/2015	20:58:58	20:58:58	0:02:19	139.00	0.025971223	0.041642336	-4.623489	-79.928917	598.81	3.61
5/12/2015	21:03:32	21:03:32	0:04:34	274.00	0.041642336	2.538157248	-4.623517	-79.929016	607.13	11.41
5/12/2015	21:10:19	21:10:19	0:06:47	407.00	2.538157248	3.795387454	-4.629292	-79.936317	1745.9	1033.03
5/12/2015	21:14:50	21:14:50	0:04:31	271.00	3.795387454	0.052905983	-4.623534	-79.929054	610.06	1028.55
5/12/2015	21:18:44	21:18:44	0:03:54	234.00	0.052905983	0.072	-4.623502	-79.928947	608.08	12.38
5/12/2015	21:21:19	21:21:19	0:02:35	155.00	0.072	0.32625	-4.623514	-79.929047	613.83	11.16
5/12/2015	21:21:59	21:21:59	0:00:40	40.00	0.32625	0.334571429	-4.623406	-79.929001	594.13	13.05
5/12/2015	21:23:09	21:23:09	0:01:10	70.00	0.334571429	0.006641791	-4.623572	-79.929131	622.5	23.42
5/12/2015	21:25:23	21:25:23	0:02:14	134.00	0.006641791	0.141398601	-4.623564	-79.929131	614.34	0.89
5/12/2015	21:27:46	21:27:46	0:02:23	143.00	0.141398601	0.183642857	-4.623465	-79.928978	583.46	20.22
5/12/2015	21:30:06	21:30:06	0:02:20	140.00	0.183642857	0.442285714	-4.623428	-79.928749	601.63	25.71
5/12/2015	21:31:51	21:31:51	0:01:45	105.00	0.442285714	5.620211864	-4.623504	-79.929161	612.29	46.44
5/12/2015	21:35:47	21:35:47	0:03:56	236.00	5.620211864	7.102897727	-4.620498	-79.91758	306.74	1326.37
5/12/2015	21:38:43	21:38:43	0:02:56	176.00	7.102897727	3.661305483	-4.623351	-79.92849	591.61	1250.11
5/12/2015	21:45:06	21:45:06	0:06:23	383.00	3.661305483	4.500555556	-4.620519	-79.916161	397.91	1402.28
5/12/2015	21:50:30	21:50:30	0:05:24	324.00	4.500555556	0.017316176	-4.623479	-79.928978	603.56	1458.18
5/12/2015	21:55:02	21:55:02	0:04:32	272.00	0.017316176	0.01427027	-4.623498	-79.929016	606.03	4.71
5/12/2015	21:58:07	21:58:07	0:03:05	185.00	0.01427027	0.30025	-4.623504	-79.928993	612.75	2.64
5/12/2015	21:58:47	21:58:47	0:00:40	40.00	0.30025	0.14	-4.623521	-79.9291	599.39	12.01
5/12/2015	21:59:21	21:59:21	0:00:34	34.00	0.14	0.108461538	-4.623541	-79.929062	615.27	4.76
5/12/2015	22:00:00	22:00:00	0:00:39	39.00	0.108461538	0.1355	-4.623506	-79.929047	597.18	4.23
5/12/2015	22:00:40	22:00:40	0:00:40	40.00	0.1355	0.071463415	-4.623549	-79.929024	621.74	5.42
5/12/2015	22:01:21	22:01:21	0:00:41	41.00	0.071463415	0.156585366	-4.623528	-79.929008	602.42	2.93
5/12/2015	22:02:02	22:02:02	0:00:41	41.00	0.156585366	0.042682927	-4.623507	-79.929062	597.21	6.42
5/12/2015	22:02:43	22:02:43	0:00:41	41.00	0.042682927	0.072195122	-4.623502	-79.929047	592.42	1.75
5/12/2015	22:03:24	22:03:24	0:00:41	41.00	0.072195122	0.182786885	-4.623524	-79.929062	617.22	2.96
5/12/2015	22:04:25	22:04:25	0:01:01	61.00	0.182786885	0.678780488	-4.623451	-79.928993	607.71	11.15
5/12/2015	22:07:09	22:07:09	0:02:44	164.00	0.678780488	1.211630435	-4.624407	-79.929291	628.84	111.32
5/12/2015	22:08:41	22:08:41	0:01:32	92.00	1.211630435	0.286486486	-4.623445	-79.929008	613.44	111.47
5/12/2015	22:09:18	22:09:18	0:00:37	37.00	0.286486486	0.565588235	-4.623512	-79.92894	639.57	10.6
5/12/2015	22:09:52	22:09:52	0:00:34	34.00	0.565588235	0.534473684	-4.623417	-79.928795	667.53	19.23
5/12/2015	22:10:30	22:10:30	0:00:38	38.00	0.534473684	0.648648649	-4.62349	-79.928963	634.65	20.31
5/12/2015	22:11:07	22:11:07	0:00:37	37.00	0.648648649	0.674571429	-4.623529	-79.929176	588.65	24
5/12/2015	22:11:42	22:11:42	0:00:35	35.00	0.674571429	0.981351351	-4.623526	-79.928963	670.26	23.61
5/12/2015	22:12:19	22:12:19	0:00:37	37.00	0.981351351	0.80125	-4.623456	-79.929283	545.45	36.31
5/12/2015	22:13:15	22:13:15	0:00:56	56.00	0.80125	0.119824561	-4.623482	-79.928879	693.13	44.87
5/12/2015	22:14:12	22:14:12	0:00:57	57.00	0.119824561	0.095892857	-4.623539	-79.928856	687.11	6.83
5/12/2015	22:15:08	22:15:08	0:00:56	56.00	0.095892857	0.074754098	-4.623509	-79.928818	691.53	5.37
5/12/2015	22:16:09	22:16:09	0:01:01	61.00	0.074754098	0.046	-4.623543	-79.928841	687.72	4.56
5/12/2015	22:17:14	22:17:14	0:01:05	65.00	0.046	0.157971014	-4.623557	-79.928864	689.75	2.99
5/12/2015	22:18:23	22:18:23	0:01:09	69.00	0.157971014	0.225324675	-4.623655	-79.928864	699.95	10.9
5/12/2015	22:19:40	22:19:40	0:01:17	77.00	0.225324675	0.021945946	-4.623535	-79.928764	699.24	17.35
5/12/2015	22:22:45	22:22:45	0:03:05	185.00	0.021945946	0.055669291	-4.623556	-79.928734	696.29	4.06
5/12/2015	22:24:52	22:24:52	0:02:07	127.00	0.055669291	0.007063492	-4.623512	-79.92878	689.62	7.07
5/12/2015	22:26:58	22:26:58	0:02:06	126.00	0.007063492	0.122058824	-4.623508	-79.928787	687.62	0.89
5/12/2015	22:28:40	22:28:40	0:01:42	102.00	0.122058824	0.066470588	-4.623602	-79.928848	684.98	12.45
5/12/2015	22:30:22	22:30:22	0:01:42	102.00	0.066470588	0.098988764	-4.623607	-79.928787	686.06	6.78
5/12/2015	22:31:51	22:31:51	0:01:29	89.00	0.098988764	0.064021739	-4.623566	-79.928719	686.94	8.81
5/12/2015	22:33:23	22:33:23	0:01:32	92.00	0.064021739	0.02	-4.623513	-79.928719	676.52	5.89
5/12/2015	22:35:25	22:35:25	0:02:02	122.00	0.02	0.65040404	-4.623513	-79.928741	670.82	2.44
5/12/2015	22:37:04	22:37:04	0:01:39	99.00	0.65040404	0.508227848	-4.623378	-79.929306	523.63	64.39
5/12/2015	22:38:23	22:38:23	0:01:19	79.00	0.508227848	0.37358209	-4.623613	-79.929031	632.32	40.15
5/12/2015	22:39:30	22:39:30	0:01:07	67.00	0.37358209	0.461296296	-4.623401	-79.928955	602.14	25.03
5/12/2015	22:40:24	22:40:24	0:00:54	54.00	0.461296296	0.397704918	-4.623519	-79.928764	666.74	24.91
5/12/2015	22:41:25	22:41:25	0:01:01	61.00	0.397704918	1.199701493	-4.623736	-79.928741	722.23	24.26
5/12/2015	22:42:32	22:42:32	0:01:07	67.00	1.199701493	0.564615385	-4.623302	-79.929321	496.28	80.38
5/12/2015	22:43:24	22:43:24	0:00:52	52.00	0.564615385	0.101714286	-4.623468	-79.929115	591.01	29.36
5/12/2015	22:43:59	22:43:59	0:00:35	35.00	0.101714286	0.375882353	-4.6235	-79.929115	592.46	3.56
5/12/2015	22:44:33	22:44:33	0:00:34	34.00	0.375882353	0.548611111	-4.623517	-79.929001	603.18	12.78
5/12/2015	22:45:09	22:45:09	0:00:36	36.00	0.548611111	0.243611111	-4.623489	-79.928825	619.97	19.75
5/12/2015	22:45:45	22:45:45	0:00:36	36.00	0.243611111	0.049411765	-4.623507	-79.928902	606.53	8.77
5/12/2015	22:46:19	22:46:19	0:00:34	34.00	0.049411765	0.215277778	-4.623505	-79.928917	617.89	1.68
5/12/2015	22:46:55	22:46:55	0:00:36	36.00	0.215277778	0.340277778	-4.623471	-79.928856	642.66	7.75
5/12/2015	22:47:31	22:47:31	0:00:36	36.00	0.340277778	0.134722222	-4.62352	-79.928955	619.21	12.25
5/12/2015	22:48:07	22:48:07	0:00:36	36.00	0.134722222	0.318684211	-4.623479	-79.92894	621.05	4.85
5/12/2015	22:48:45	22:48:45	0:00:38	38.00	0.318684211	0.061891892	-4.623501	-79.929047	602.47	12.11
5/12/2015	22:49:22	22:49:22	0:00:37	37.00	0.061891892	0.135714286	-4.623482	-79.929039	602.86	2.29
5/12/2015	22:49:57	22:49:57	0:00:35	35.00	0.135714286	0.038378378	-4.623518	-79.929016	609.64	4.75
5/12/2015	22:50:34	22:50:34	0:00:37	37.00	0.038378378	0.097777778	-4.623508	-79.929024	602.1	1.42
5/12/2015	22:51:10	22:51:10	0:00:36	36.00	0.097777778	0.083076923	-4.623501	-79.928993	618.66	3.52
5/12/2015	22:51:49	22:51:49	0:00:39	39.00	0.083076923	0.222162162	-4.623519	-79.929016	610.81	3.24
5/12/2015	22:52:26	22:52:26	0:00:37	37.00	0.222162162	0.216111111	-4.623492	-79.928947	631.69	8.22
5/12/2015	22:53:02	22:53:02	0:00:36	36.00	0.216111111	0.212777778	-4.623505	-79.929016	611.93	7.78
5/12/2015	22:53:38	22:53:38	0:00:36	36.00	0.212777778	0.068888889	-4.623501	-79.928947	618.24	7.66
5/12/2015	22:54:14	22:54:14	0:00:36	36.00	0.068888889	0.398333333	-4.623505	-79.928925	623.48	2.48
5/12/2015	22:54:50	22:54:50	0:00:36	36.00	0.398333333	0.276216216	-4.623495	-79.929054	604.3	14.34
5/12/2015	22:55:27	22:55:27	0:00:37	37.00	0.276216216	0.027777778	-4.62351	-79.928963	619.51	10.22
5/12/2015	22:56:03	22:56:03	0:00:36	36.00	0.027777778	0.0275	-4.623501	-79.928963	615.8	1
5/12/2015	22:56:39	22:56:39	0:00:36	36.00	0.0275	0.066388889	-4.623497	-79.928955	623.86	0.99
5/12/2015	22:57:15	22:57:15	0:00:36	36.00	0.066388889	0.224444444	-4.623517	-79.928963	611.2	2.39
5/12/2015	22:57:51	22:57:51	0:00:36	36.00	0.224444444	0.077222222	-4.623455	-79.928925	620.87	8.08
5/12/2015	22:58:27	22:58:27	0:00:36	36.00	0.077222222	0.128888889	-4.623475	-79.92894	625.16	2.78
5/12/2015	22:59:03	22:59:03	0:00:36	36.00	0.128888889	0.076285714	-4.623516	-79.928932	612.78	4.64
5/12/2015	22:59:38	22:59:38	0:00:35	35.00	0.076285714	0.040740741	-4.623539	-79.928925	634.42	2.67
5/12/2015	23:00:32	23:00:32	0:00:54	54.00	0.040740741	0.098285714	-4.623526	-79.92894	625.9	2.2
5/12/2015	23:01:07	23:01:07	0:00:35	35.00	0.098285714	0.089	-4.623534	-79.92897	623.95	3.44
5/12/2015	23:01:47	23:01:47	0:00:40	40.00	0.089	0.031714286	-4.623503	-79.928978	615.24	3.56
5/12/2015	23:02:22	23:02:22	0:00:35	35.00	0.031714286	0.289142857	-4.623497	-79.92897	619.69	1.11
5/12/2015	23:02:57	23:02:57	0:00:35	35.00	0.289142857	0.424705882	-4.623505	-79.928879	639.88	10.12
5/12/2015	23:03:31	23:03:31	0:00:34	34.00	0.424705882	0.192647059	-4.623523	-79.929008	615.94	14.44
5/12/2015	23:04:05	23:04:05	0:00:34	34.00	0.192647059	0.168	-4.623549	-79.928955	626.34	6.55
5/12/2015	23:04:40	23:04:40	0:00:35	35.00	0.168	0.107714286	-4.623551	-79.929008	622.11	5.88
5/12/2015	23:05:15	23:05:15	0:00:35	35.00	0.107714286	0.096571429	-4.623576	-79.929031	626.33	3.77
5/12/2015	23:05:50	23:05:50	0:00:35	35.00	0.096571429	0.142	-4.623556	-79.929054	617.34	3.38
5/12/2015	23:06:25	23:06:25	0:00:35	35.00	0.142	0.030882353	-4.623512	-79.929062	601.53	4.97
5/12/2015	23:06:59	23:06:59	0:00:34	34.00	0.030882353	0.368461538	-4.623507	-79.929054	608.11	1.05
5/12/2015	23:07:38	23:07:38	0:00:39	39.00	0.368461538	0.2375	-4.62352	-79.928925	630.58	14.37
5/12/2015	23:08:14	23:08:14	0:00:36	36.00	0.2375	0.058857143	-4.623533	-79.929001	627.01	8.55
5/12/2015	23:08:49	23:08:49	0:00:35	35.00	0.058857143	0.146764706	-4.623544	-79.928986	625.55	2.06
5/12/2015	23:09:23	23:09:23	0:00:34	34.00	0.146764706	0.102162162	-4.623542	-79.929031	619.04	4.99
5/12/2015	23:10:00	23:10:00	0:00:37	37.00	0.102162162	0.142571429	-4.623572	-79.929047	629.04	3.78
5/12/2015	23:10:35	23:10:35	0:00:35	35.00	0.142571429	0.198823529	-4.623548	-79.929085	603.44	4.99
5/12/2015	23:11:09	23:11:09	0:00:34	34.00	0.198823529	0.166285714	-4.623549	-79.929024	634.82	6.76
5/12/2015	23:11:44	23:11:44	0:00:35	35.00	0.166285714	0.148823529	-4.623592	-79.929054	636.27	5.82
5/12/2015	23:12:18	23:12:18	0:00:34	34.00	0.148823529	0.129117647	-4.623547	-79.929047	623.66	5.06
5/12/2015	23:12:52	23:12:52	0:00:34	34.00	0.129117647	0.243714286	-4.623558	-79.929085	612.24	4.39
5/12/2015	23:13:27	23:13:27	0:00:35	35.00	0.243714286	0.227352941	-4.623546	-79.929161	591.27	8.53
5/12/2015	23:14:01	23:14:01	0:00:34	34.00	0.227352941	0.204	-4.623536	-79.929092	607.01	7.73
5/12/2015	23:14:36	23:14:36	0:00:35	35.00	0.204	0.216857143	-4.623581	-79.929138	617.49	7.14
5/12/2015	23:15:11	23:15:11	0:00:35	35.00	0.216857143	0.171428571	-4.62355	-79.929077	629.78	7.59
5/12/2015	23:15:46	23:15:46	0:00:35	35.00	0.171428571	0.030833333	-4.623546	-79.929131	616.55	6
5/12/2015	23:16:22	23:16:22	0:00:36	36.00	0.030833333	0.160571429	-4.623552	-79.929123	619.57	1.11
5/12/2015	23:16:57	23:16:57	0:00:35	35.00	0.160571429	0.295714286	-4.623512	-79.929092	608.91	5.62
5/12/2015	23:17:32	23:17:32	0:00:35	35.00	0.295714286	0.357142857	-4.623593	-79.929138	627.28	10.35
5/12/2015	23:18:07	23:18:07	0:00:35	35.00	0.357142857	0.210857143	-4.623518	-79.929054	615.27	12.5
5/12/2015	23:18:42	23:18:42	0:00:35	35.00	0.210857143	0.116060606	-4.623566	-79.9291	631.78	7.38
5/12/2015	23:19:15	23:19:15	0:00:33	33.00	0.116060606	0.048823529	-4.623535	-79.929085	629.57	3.83
5/12/2015	23:19:49	23:19:49	0:00:34	34.00	0.048823529	0.121142857	-4.623535	-79.9291	611.27	1.66
5/12/2015	23:20:24	23:20:24	0:00:35	35.00	0.121142857	0.198823529	-4.623531	-79.929062	617.21	4.24
5/12/2015	23:20:58	23:20:58	0:00:34	34.00	0.198823529	0.079428571	-4.623532	-79.929123	609.57	6.76
5/12/2015	23:21:33	23:21:33	0:00:35	35.00	0.079428571	0.162352941	-4.623512	-79.929108	613.99	2.78
5/12/2015	23:22:07	23:22:07	0:00:34	34.00	0.162352941	0.213529412	-4.623556	-79.929085	626.77	5.52
5/12/2015	23:22:41	23:22:41	0:00:34	34.00	0.213529412	0.098285714	-4.623519	-79.929031	618.18	7.26
5/12/2015	23:23:16	23:23:16	0:00:35	35.00	0.098285714	0.082	-4.623521	-79.929062	615.47	3.44
5/12/2015	23:23:51	23:23:51	0:00:35	35.00	0.082	0.097941176	-4.6235	-79.929047	631.83	2.87
5/12/2015	23:24:25	23:24:25	0:00:34	34.00	0.097941176	0.728421053	-4.623526	-79.929062	611.91	3.33
5/12/2015	23:25:03	23:25:03	0:00:38	38.00	0.728421053	0.439824561	-4.623579	-79.929306	522.43	27.68
5/12/2015	23:26:00	23:26:00	0:00:57	57.00	0.439824561	0.020344828	-4.623531	-79.929085	609.75	25.07
5/12/2015	23:26:58	23:26:58	0:00:58	58.00	0.020344828	3.283928571	-4.623523	-79.929092	612.01	1.18
5/12/2015	23:27:54	23:27:54	0:00:56	56.00	3.283928571	0.228888889	-4.623015	-79.927513	1209.93	183.9
5/12/2015	23:28:57	23:28:57	0:01:03	63.00	0.228888889	2.747692308	-4.62302	-79.927643	1142.66	14.42
5/12/2015	23:30:02	23:30:02	0:01:05	65.00	2.747692308	0.0358	-4.623559	-79.929161	588.17	178.6
5/12/2015	23:30:52	23:30:52	0:00:50	50.00	0.0358	0.159722222	-4.623565	-79.929176	575.35	1.79
5/12/2015	23:31:28	23:31:28	0:00:36	36.00	0.159722222	0.099705882	-4.623589	-79.929222	576.51	5.75
5/12/2015	23:32:02	23:32:02	0:00:34	34.00	0.099705882	0.233409091	-4.623583	-79.929192	582.09	3.39
5/12/2015	23:32:46	23:32:46	0:00:44	44.00	0.233409091	0.078	-4.623622	-79.929276	566.66	10.27
5/12/2015	23:33:21	23:33:21	0:00:35	35.00	0.078	0.662285714	-4.623633	-79.929298	558.44	2.73
5/12/2015	23:33:56	23:33:56	0:00:35	35.00	0.662285714	0.429411765	-4.623532	-79.929115	583.29	23.18
5/12/2015	23:34:30	23:34:30	0:00:34	34.00	0.429411765	0.608571429	-4.623596	-79.92923	571.88	14.6
5/12/2015	23:35:05	23:35:05	0:00:35	35.00	0.608571429	1.465428571	-4.623689	-79.929398	551.42	21.3
5/12/2015	23:35:40	23:35:40	0:00:35	35.00	1.465428571	0.668571429	-4.623479	-79.928986	597.49	51.29
5/12/2015	23:36:15	23:36:15	0:00:35	35.00	0.668571429	0.620555556	-4.623584	-79.929169	570.49	23.4
5/12/2015	23:36:51	23:36:51	0:00:36	36.00	0.620555556	0.454102564	-4.623473	-79.929001	598.18	22.34
5/12/2015	23:37:30	23:37:30	0:00:39	39.00	0.454102564	0.521666667	-4.623391	-79.928864	613.52	17.71
5/12/2015	23:38:06	23:38:06	0:00:36	36.00	0.521666667	0.207222222	-4.62348	-79.929008	600.5	18.78
5/12/2015	23:38:42	23:38:42	0:00:36	36.00	0.207222222	0.139722222	-4.623506	-79.92907	621.89	7.46
5/12/2015	23:39:18	23:39:18	0:00:36	36.00	0.139722222	0.718055556	-4.62354	-79.9291	593.55	5.03
5/12/2015	23:39:54	23:39:54	0:00:36	36.00	0.718055556	0.922222222	-4.623649	-79.929306	569.59	25.85
5/12/2015	23:40:30	23:40:30	0:00:36	36.00	0.922222222	0.406944444	-4.623499	-79.929047	605.71	33.2
5/12/2015	23:41:06	23:41:06	0:00:36	36.00	0.406944444	1.389444444	-4.623434	-79.928932	611.07	14.65
5/12/2015	23:41:42	23:41:42	0:00:36	36.00	1.389444444	0.697575758	-4.623648	-79.929329	565.26	50.02
5/12/2015	23:42:15	23:42:15	0:00:33	33.00	0.697575758	0.045294118	-4.62355	-79.929146	594.94	23.02
5/12/2015	23:42:49	23:42:49	0:00:34	34.00	0.045294118	1.013714286	-4.623562	-79.929153	579.21	1.54
5/12/2015	23:43:24	23:43:24	0:00:35	35.00	1.013714286	1.049722222	-4.623397	-79.928879	620.68	35.48
5/12/2015	23:44:00	23:44:00	0:00:36	36.00	1.049722222	1.603142857	-4.623564	-79.929176	591.44	37.79
5/12/2015	23:44:35	23:44:35	0:00:35	35.00	1.603142857	0.503636364	-4.623293	-79.928749	651.96	56.11
5/12/2015	23:45:30	23:45:30	0:00:55	55.00	0.503636364	0.082285714	-4.623434	-79.928955	610.55	27.7
5/12/2015	23:46:05	23:46:05	0:00:35	35.00	0.082285714	0.499428571	-4.623422	-79.928932	618.89	2.88
5/12/2015	23:46:40	23:46:40	0:00:35	35.00	0.499428571	0.015135135	-4.623333	-79.928802	636.35	17.48
5/12/2015	23:47:17	23:47:17	0:00:37	37.00	0.015135135	0.640857143	-4.623338	-79.928802	632.98	0.56
5/12/2015	23:47:52	23:47:52	0:00:35	35.00	0.640857143	0.297678571	-4.623224	-79.928635	662.11	22.43
5/12/2015	23:48:48	23:48:48	0:00:56	56.00	0.297678571	0.814210526	-4.623301	-79.928764	642.01	16.67
5/12/2015	23:49:26	23:49:26	0:00:38	38.00	0.814210526	0.743055556	-4.623448	-79.929001	611.67	30.94
5/12/2015	23:50:02	23:50:02	0:00:36	36.00	0.743055556	0.337027027	-4.623301	-79.92881	643	26.75
5/12/2015	23:50:39	23:50:39	0:00:37	37.00	0.337027027	1.129459459	-4.623235	-79.928719	671.79	12.47
5/12/2015	23:51:16	23:51:16	0:00:37	37.00	1.129459459	0.912058824	-4.623456	-79.929024	619.9	41.79
5/12/2015	23:51:50	23:51:50	0:00:34	34.00	0.912058824	0.713243243	-4.62326	-79.928825	670.15	31.01
5/12/2015	23:52:27	23:52:27	0:00:37	37.00	0.713243243	0.135882353	-4.623141	-79.928619	698.17	26.39
5/12/2015	23:53:01	23:53:01	0:00:34	34.00	0.135882353	0.524242424	-4.623124	-79.928581	684.52	4.62
5/12/2015	23:53:34	23:53:34	0:00:33	33.00	0.524242424	1.009393939	-4.623027	-79.928459	712.91	17.3
5/12/2015	23:54:07	23:54:07	0:00:33	33.00	1.009393939	0.253235294	-4.62323	-79.92868	662.41	33.31
5/12/2015	23:54:41	23:54:41	0:00:34	34.00	0.253235294	0.232058824	-4.62324	-79.928757	658.28	8.61
5/12/2015	23:55:15	23:55:15	0:00:34	34.00	0.232058824	0.810882353	-4.623295	-79.928802	646.05	7.89
5/12/2015	23:55:49	23:55:49	0:00:34	34.00	0.810882353	0.395714286	-4.623135	-79.928612	684.2	27.57
5/12/2015	23:56:24	23:56:24	0:00:35	35.00	0.395714286	0.263529412	-4.623211	-79.928711	666.18	13.85
5/12/2015	23:56:58	23:56:58	0:00:34	34.00	0.263529412	0.067321429	-4.623253	-79.92878	668.08	8.96
5/12/2015	23:57:54	23:57:54	0:00:56	56.00	0.067321429	0.145588235	-4.623239	-79.928749	659.8	3.77
5/12/2015	23:58:28	23:58:28	0:00:34	34.00	0.145588235	0.199464286	-4.623206	-79.928719	672.44	4.95
5/12/2015	23:59:24	23:59:24	0:00:56	56.00	0.199464286	0	-4.623272	-79.928795	653.21	11.17
5/13/2015	00:00:20	0:00:20	0:00:00	56.00	0	0.025675676	-4.62323	-79.928734	661.66	0
5/13/2015	00:00:57	0:00:57	0:00:37	37.00	0.025675676	0.537352941	-4.623227	-79.928726	658.54	0.95
5/13/2015	00:01:31	0:01:31	0:00:34	34.00	0.537352941	0.052181818	-4.623328	-79.928856	644.27	18.27
5/13/2015	00:02:26	0:02:26	0:00:55	55.00	0.052181818	0.607027027	-4.623307	-79.928841	642.69	2.87
5/13/2015	00:03:03	0:03:03	0:00:37	37.00	0.607027027	1.161515152	-4.623431	-79.929001	619.68	22.46
5/13/2015	00:03:36	0:03:36	0:00:33	33.00	1.161515152	0.327575758	-4.623222	-79.928726	656.77	38.33
5/13/2015	00:04:09	0:04:09	0:00:33	33.00	0.327575758	0.006470588	-4.623283	-79.928802	642.21	10.81
5/13/2015	00:04:43	0:04:43	0:00:34	34.00	0.006470588	0.341794872	-4.623281	-79.928802	643.03	0.22
5/13/2015	00:05:22	0:05:22	0:00:39	39.00	0.341794872	0.19925	-4.623213	-79.928703	648.76	13.33
5/13/2015	00:06:02	0:06:02	0:00:40	40.00	0.19925	0.03025641	-4.623175	-79.928642	652.7	7.97
5/13/2015	00:06:41	0:06:41	0:00:39	39.00	0.03025641	0.026315789	-4.623182	-79.92865	654.48	1.18
5/13/2015	00:07:19	0:07:19	0:00:38	38.00	0.026315789	0.43	-4.623173	-79.92865	650.47	1
5/13/2015	00:07:56	0:07:56	0:00:37	37.00	0.43	0.103611111	-4.62326	-79.928764	646.72	15.91
5/13/2015	00:08:32	0:08:32	0:00:36	36.00	0.103611111	0.228421053	-4.623273	-79.928795	637.32	3.73
5/13/2015	00:09:29	0:09:29	0:00:57	57.00	0.228421053	1.898333333	-4.623347	-79.928886	630.57	13.02
5/13/2015	00:10:05	0:10:05	0:00:36	36.00	1.898333333	1.399714286	-4.623003	-79.928375	656.03	68.34
5/13/2015	00:10:40	0:10:40	0:00:35	35.00	1.399714286	0.573333333	-4.62325	-79.928741	637.06	48.99
5/13/2015	00:11:34	0:11:34	0:00:54	54.00	0.573333333	2.290833333	-4.623101	-79.928505	642.48	30.96
5/13/2015	00:12:10	0:12:10	0:00:36	36.00	2.290833333	0.659418605	-4.623514	-79.929123	620.34	82.47
5/13/2015	00:13:36	0:13:36	0:01:26	86.00	0.659418605	1.06787234	-4.623233	-79.928696	632.13	56.71
5/13/2015	00:14:23	0:14:23	0:00:47	47.00	1.06787234	0.425	-4.623477	-79.929077	618.07	50.19
5/13/2015	00:14:57	0:14:57	0:00:34	34.00	0.425	0.226764706	-4.623414	-79.928963	619.81	14.45
5/13/2015	00:15:31	0:15:31	0:00:34	34.00	0.226764706	0.434722222	-4.623362	-79.928917	623.98	7.71
5/13/2015	00:16:07	0:16:07	0:00:36	36.00	0.434722222	0.340285714	-4.623445	-79.929031	622.72	15.65
5/13/2015	00:16:42	0:16:42	0:00:35	35.00	0.340285714	0.344705882	-4.623388	-79.92894	624.11	11.91
5/13/2015	00:17:16	0:17:16	0:00:34	34.00	0.344705882	0.248	-4.623452	-79.929024	618.67	11.72
5/13/2015	00:17:51	0:17:51	0:00:35	35.00	0.248	0.706571429	-4.623415	-79.928955	619.15	8.68
5/13/2015	00:18:26	0:18:26	0:00:35	35.00	0.706571429	0.616	-4.6233	-79.928764	629.29	24.73
5/13/2015	00:19:11	0:19:11	0:00:45	45.00	0.616	0.320238095	-4.623429	-79.928978	620.94	27.72
5/13/2015	00:19:53	0:19:53	0:00:42	42.00	0.320238095	0.395142857	-4.623499	-79.929077	617.23	13.45
5/13/2015	00:20:28	0:20:28	0:00:35	35.00	0.395142857	0.406944444	-4.623435	-79.92897	616.73	13.83
5/13/2015	00:21:04	0:21:04	0:00:36	36.00	0.406944444	0.071428571	-4.6235	-79.929085	611.2	14.65
5/13/2015	00:21:39	0:21:39	0:00:35	35.00	0.071428571	0.482391304	-4.623521	-79.929077	602.88	2.5
5/13/2015	00:22:25	0:22:25	0:00:46	46.00	0.482391304	0.078285714	-4.623401	-79.928917	615.47	22.19
5/13/2015	00:23:00	0:23:00	0:00:35	35.00	0.078285714	0.578333333	-4.62341	-79.92894	613.87	2.74
5/13/2015	00:23:36	0:23:36	0:00:36	36.00	0.578333333	0.691764706	-4.623529	-79.929085	602.19	20.82
5/13/2015	00:24:10	0:24:10	0:00:34	34.00	0.691764706	0.325	-4.62339	-79.928925	620.35	23.52
5/13/2015	00:24:46	0:24:46	0:00:36	36.00	0.325	0.296176471	-4.623455	-79.929008	616.62	11.7
5/13/2015	00:25:20	0:25:20	0:00:34	34.00	0.296176471	0.249714286	-4.623503	-79.929085	614.97	10.07
5/13/2015	00:25:55	0:25:55	0:00:35	35.00	0.249714286	0.176857143	-4.623486	-79.929008	604.14	8.74
5/13/2015	00:26:30	0:26:30	0:00:35	35.00	0.176857143	0.418888889	-4.623439	-79.928978	613.55	6.19
5/13/2015	00:27:06	0:27:06	0:00:36	36.00	0.418888889	0.232857143	-4.623513	-79.929092	611	15.08
5/13/2015	00:27:41	0:27:41	0:00:35	35.00	0.232857143	0.861714286	-4.623472	-79.929031	611.72	8.15
5/13/2015	00:28:16	0:28:16	0:00:35	35.00	0.861714286	0.771666667	-4.623352	-79.928787	615.09	30.16
5/13/2015	00:28:52	0:28:52	0:00:36	36.00	0.771666667	0.155428571	-4.623482	-79.929001	609.7	27.78
5/13/2015	00:29:27	0:29:27	0:00:35	35.00	0.155428571	0.772058824	-4.623499	-79.929047	611.82	5.44
5/13/2015	00:30:01	0:30:01	0:00:34	34.00	0.772058824	0.330857143	-4.623371	-79.928848	617.16	26.25
5/13/2015	00:30:36	0:30:36	0:00:35	35.00	0.330857143	0.570857143	-4.623309	-79.928764	621.7	11.58
5/13/2015	00:31:11	0:31:11	0:00:35	35.00	0.570857143	0.925833333	-4.623404	-79.928917	615.56	19.98
5/13/2015	00:31:47	0:31:47	0:00:36	36.00	0.925833333	0.359418605	-4.623542	-79.929184	618.79	33.33
5/13/2015	00:33:13	0:33:13	0:01:26	86.00	0.359418605	1.023421053	-4.623423	-79.928932	614.41	30.91
5/13/2015	00:33:51	0:33:51	0:00:38	38.00	1.023421053	0.47915493	-4.623581	-79.929245	615.27	38.89
5/13/2015	00:35:02	0:35:02	0:01:11	71.00	0.47915493	0.041590909	-4.623445	-79.92897	613.38	34.02
5/13/2015	00:35:46	0:35:46	0:00:44	44.00	0.041590909	0.123235294	-4.623441	-79.928986	613.4	1.83
5/13/2015	00:36:20	0:36:20	0:00:34	34.00	0.123235294	0.098857143	-4.623464	-79.929016	613.37	4.19
5/13/2015	00:36:55	0:36:55	0:00:35	35.00	0.098857143	0.087142857	-4.623485	-79.928993	610.19	3.46
5/13/2015	00:37:30	0:37:30	0:00:35	35.00	0.087142857	0.021666667	-4.623462	-79.929008	609.33	3.05
5/13/2015	00:38:06	0:38:06	0:00:36	36.00	0.021666667	0.103714286	-4.623463	-79.929001	616.5	0.78
5/13/2015	00:38:41	0:38:41	0:00:35	35.00	0.103714286	0.161176471	-4.623434	-79.928986	611.55	3.63
5/13/2015	00:39:15	0:39:15	0:00:34	34.00	0.161176471	0.047714286	-4.623481	-79.929001	611.13	5.48
5/13/2015	00:39:50	0:39:50	0:00:35	35.00	0.047714286	0.071470588	-4.62348	-79.928986	605.92	1.67
5/13/2015	00:40:24	0:40:24	0:00:34	34.00	0.071470588	0.078787879	-4.623464	-79.929001	614.59	2.43
5/13/2015	00:40:57	0:40:57	0:00:33	33.00	0.078787879	0.109411765	-4.623482	-79.928986	600.88	2.6
5/13/2015	00:41:31	0:41:31	0:00:34	34.00	0.109411765	0.168285714	-4.623497	-79.929016	603.77	3.72
5/13/2015	00:42:06	0:42:06	0:00:35	35.00	0.168285714	0.073428571	-4.623493	-79.928963	602.61	5.89
5/13/2015	00:42:41	0:42:41	0:00:35	35.00	0.073428571	0.236388889	-4.623471	-79.92897	603.29	2.57
5/13/2015	00:43:17	0:43:17	0:00:36	36.00	0.236388889	0.405714286	-4.623409	-79.928925	607.99	8.51
5/13/2015	00:43:52	0:43:52	0:00:35	35.00	0.405714286	0.239714286	-4.62349	-79.929024	606.76	14.2
5/13/2015	00:44:27	0:44:27	0:00:35	35.00	0.239714286	0.293235294	-4.623459	-79.928955	607.34	8.39
5/13/2015	00:45:01	0:45:01	0:00:34	34.00	0.293235294	0.215588235	-4.623411	-79.928879	606.98	9.97
5/13/2015	00:45:35	0:45:35	0:00:34	34.00	0.215588235	0.64	-4.623373	-79.928825	609.83	7.33
5/13/2015	00:46:09	0:46:09	0:00:34	34.00	0.64	0.116	-4.623485	-79.928986	606.88	21.76
5/13/2015	00:46:44	0:46:44	0:00:35	35.00	0.116	0.123823529	-4.623464	-79.929016	607.42	4.06
5/13/2015	00:47:18	0:47:18	0:00:34	34.00	0.123823529	0.159714286	-4.623465	-79.928978	615.01	4.21
5/13/2015	00:47:53	0:47:53	0:00:35	35.00	0.159714286	0.103823529	-4.623432	-79.929016	605.19	5.59
5/13/2015	00:48:27	0:48:27	0:00:34	34.00	0.103823529	0.289705882	-4.623454	-79.928993	608.37	3.53
5/13/2015	00:49:01	0:49:01	0:00:34	34.00	0.289705882	0.244857143	-4.623408	-79.928917	615.77	9.85
5/13/2015	00:49:36	0:49:36	0:00:35	35.00	0.244857143	0.128378378	-4.62347	-79.928963	606.04	8.57
5/13/2015	00:50:13	0:50:13	0:00:37	37.00	0.128378378	0.209444444	-4.62351	-79.928978	617.63	4.75
5/13/2015	00:50:49	0:50:49	0:00:36	36.00	0.209444444	0.247058824	-4.62348	-79.929039	610.22	7.54
5/13/2015	00:51:23	0:51:23	0:00:34	34.00	0.247058824	0.154324324	-4.623426	-79.928986	613.54	8.4
5/13/2015	00:52:00	0:52:00	0:00:37	37.00	0.154324324	0.1296	-4.623467	-79.928955	609.73	5.71
5/13/2015	00:52:50	0:52:50	0:00:50	50.00	0.1296	0.217567568	-4.623503	-79.928909	623.1	6.48
5/13/2015	00:53:27	0:53:27	0:00:37	37.00	0.217567568	0.312926829	-4.623431	-79.928917	610.24	8.05
5/13/2015	00:54:08	0:54:08	0:00:41	41.00	0.312926829	0.113947368	-4.623518	-79.928993	610.1	12.83
5/13/2015	00:54:46	0:54:46	0:00:38	38.00	0.113947368	0.085428571	-4.623493	-79.928963	608.26	4.33
5/13/2015	00:55:21	0:55:21	0:00:35	35.00	0.085428571	0.071052632	-4.623507	-79.92894	609.83	2.99
5/13/2015	00:55:59	0:55:59	0:00:38	38.00	0.071052632	0.324054054	-4.623515	-79.928917	603.87	2.7
5/13/2015	00:56:36	0:56:36	0:00:37	37.00	0.324054054	0.524210526	-4.623414	-79.928955	622.34	11.99
5/13/2015	00:57:14	0:57:14	0:00:38	38.00	0.524210526	0.517297297	-4.623593	-79.928947	588.5	19.92
5/13/2015	00:57:51	0:57:51	0:00:37	37.00	0.517297297	0.329833333	-4.623432	-79.929008	605.98	19.14
5/13/2015	00:58:51	0:58:51	0:01:00	60.00	0.329833333	0.308571429	-4.623593	-79.928932	598.27	19.79
5/13/2015	00:59:47	0:59:47	0:00:56	56.00	0.308571429	0.137666667	-4.62348	-79.929039	599.47	17.28
5/13/2015	01:00:47	1:00:47	0:01:00	60.00	0.137666667	0.01734375	-4.623508	-79.92897	597.94	8.26
5/13/2015	01:01:51	1:01:51	0:01:04	64.00	0.01734375	0.207826087	-4.623502	-79.928978	598.16	1.11
5/13/2015	01:03:00	1:03:00	0:01:09	69.00	0.207826087	0.150375	-4.623585	-79.928879	599.56	14.34
5/13/2015	01:04:20	1:04:20	0:01:20	80.00	0.150375	0.058051948	-4.623526	-79.92897	599.67	12.03
5/13/2015	01:05:37	1:05:37	0:01:17	77.00	0.058051948	0.068148148	-4.623559	-79.928947	599.23	4.47
5/13/2015	01:06:58	1:06:58	0:01:21	81.00	0.068148148	0.526461538	-4.623515	-79.92897	599.15	5.52
5/13/2015	01:08:03	1:08:03	0:01:05	65.00	0.526461538	0.451929825	-4.623217	-79.929047	668.86	34.22
5/13/2015	01:09:00	1:09:00	0:00:57	57.00	0.451929825	0.823648649	-4.623049	-79.929207	698.33	25.76
5/13/2015	01:10:14	1:10:14	0:01:14	74.00	0.823648649	0.042077922	-4.623532	-79.928947	598.58	60.95
5/13/2015	01:11:31	1:11:31	0:01:17	77.00	0.042077922	0.1608	-4.62355	-79.92897	599.54	3.24
5/13/2015	01:12:46	1:12:46	0:01:15	75.00	0.1608	0.088961039	-4.623619	-79.928886	599.66	12.06
5/13/2015	01:14:03	1:14:03	0:01:17	77.00	0.088961039	0.043246753	-4.623609	-79.928947	598.26	6.85
5/13/2015	01:15:20	1:15:20	0:01:17	77.00	0.043246753	0.058961039	-4.62361	-79.928917	598.51	3.33
5/13/2015	01:16:37	1:16:37	0:01:17	77.00	0.058961039	0.089518072	-4.62357	-79.928925	597.92	4.54
5/13/2015	01:18:00	1:18:00	0:01:23	83.00	0.089518072	0.11952381	-4.623625	-79.928963	599.15	7.43
5/13/2015	01:19:24	1:19:24	0:01:24	84.00	0.11952381	0.067529412	-4.623535	-79.92897	599.83	10.04
5/13/2015	01:20:49	1:20:49	0:01:25	85.00	0.067529412	0.141477273	-4.623484	-79.928978	599.63	5.74
5/13/2015	01:22:17	1:22:17	0:01:28	88.00	0.141477273	0	-4.623537	-79.928879	600.53	12.45
5/13/2015	02:02:14	2:02:14	0:39:57	2397.00	0	0.026627451	-4.623537	-79.928879	600.53	0
5/13/2015	02:10:44	2:10:44	0:08:30	510.00	0.026627451	0.2031	-4.623526	-79.929001	609.66	13.58
5/13/2015	02:12:24	2:12:24	0:01:40	100.00	0.2031	0.023211538	-4.623535	-79.928818	636.91	20.31
5/13/2015	02:21:04	2:21:04	0:08:40	520.00	0.023211538	0.009608177	-4.623515	-79.928925	622.51	12.07
5/13/2015	02:30:51	2:30:51	0:09:47	587.00	0.009608177	0	-4.623474	-79.928955	625.03	5.64
5/13/2015	02:41:20	2:41:20	0:10:29	629.00	0	0.014331797	-4.623474	-79.928955	625.03	0
5/13/2015	02:48:34	2:48:34	0:07:14	434.00	0.014331797	0.044852071	-4.623442	-79.929001	620.46	6.22
5/13/2015	02:54:12	2:54:12	0:05:38	338.00	0.044852071	0.090313901	-4.62332	-79.92894	592.57	15.16
5/13/2015	02:57:55	2:57:55	0:03:43	223.00	0.090313901	0.117142857	-4.623461	-79.929054	621.52	20.14
5/13/2015	02:58:30	2:58:30	0:00:35	35.00	0.117142857	0.181428571	-4.623497	-79.929062	613.76	4.1
5/13/2015	02:59:05	2:59:05	0:00:35	35.00	0.181428571	0.427727273	-4.623463	-79.929016	615.05	6.35
5/13/2015	02:59:49	2:59:49	0:00:44	44.00	0.427727273	0.166395349	-4.623363	-79.928879	671.24	18.82
5/13/2015	03:01:15	3:01:15	0:01:26	86.00	0.166395349	0.04725	-4.623467	-79.928955	590.61	14.31
5/13/2015	03:01:55	3:01:55	0:00:40	40.00	0.04725	0.056410256	-4.623452	-79.928963	592	1.89
5/13/2015	03:02:34	3:02:34	0:00:39	39.00	0.056410256	0.053414634	-4.623439	-79.928978	604.16	2.2
5/13/2015	03:03:15	3:03:15	0:00:41	41.00	0.053414634	0.124761905	-4.623457	-79.92897	589.07	2.19
5/13/2015	03:03:57	3:03:57	0:00:42	42.00	0.124761905	0.206829268	-4.623468	-79.929016	597.55	5.24
5/13/2015	03:04:38	3:04:38	0:00:41	41.00	0.206829268	0.1465	-4.623435	-79.928947	602.36	8.48
5/13/2015	03:05:18	3:05:18	0:00:40	40.00	0.1465	0.096097561	-4.623461	-79.928993	602.92	5.86
5/13/2015	03:05:59	3:05:59	0:00:41	41.00	0.096097561	0.109512195	-4.623442	-79.928963	603.54	3.94
5/13/2015	03:06:40	3:06:40	0:00:41	41.00	0.109512195	0.082380952	-4.623456	-79.929001	601.41	4.49
5/13/2015	03:07:22	3:07:22	0:00:42	42.00	0.082380952	0.062195122	-4.62346	-79.92897	588.84	3.46
5/13/2015	03:08:03	3:08:03	0:00:41	41.00	0.062195122	0.054285714	-4.623461	-79.928993	587.73	2.55
5/13/2015	03:08:45	3:08:45	0:00:42	42.00	0.054285714	0.220952381	-4.623447	-79.929008	602.49	2.28
5/13/2015	03:09:27	3:09:27	0:00:42	42.00	0.220952381	0.065609756	-4.623436	-79.928925	593.1	9.28
5/13/2015	03:10:08	3:10:08	0:00:41	41.00	0.065609756	0.0985	-4.623417	-79.92894	598.29	2.69
5/13/2015	03:10:48	3:10:48	0:00:40	40.00	0.0985	0.2815	-4.623444	-79.928963	596.92	3.94
5/13/2015	03:11:28	3:11:28	0:00:40	40.00	0.2815	0.040731707	-4.623401	-79.928871	600.31	11.26
5/13/2015	03:12:09	3:12:09	0:00:41	41.00	0.040731707	0.32195122	-4.623416	-79.928871	592.56	1.67
5/13/2015	03:12:50	3:12:50	0:00:41	41.00	0.32195122	0.252439024	-4.623447	-79.928986	599.97	13.2
5/13/2015	03:13:31	3:13:31	0:00:41	41.00	0.252439024	0.136842105	-4.623431	-79.928894	597.06	10.35
5/13/2015	03:14:09	3:14:09	0:00:38	38.00	0.136842105	0.12775	-4.623422	-79.92894	604.96	5.2
5/13/2015	03:14:49	3:14:49	0:00:40	40.00	0.12775	0.129487179	-4.623419	-79.928894	608.69	5.11
5/13/2015	03:15:28	3:15:28	0:00:39	39.00	0.129487179	0.041463415	-4.623444	-79.928932	597.81	5.05
5/13/2015	03:16:09	3:16:09	0:00:41	41.00	0.041463415	0.068421053	-4.623441	-79.928947	603.21	1.7
5/13/2015	03:16:47	3:16:47	0:00:38	38.00	0.068421053	0.102051282	-4.623433	-79.928925	602.23	2.6
5/13/2015	03:17:26	3:17:26	0:00:39	39.00	0.102051282	0.18974359	-4.623415	-79.928894	594.38	3.98
5/13/2015	03:18:05	3:18:05	0:00:39	39.00	0.18974359	0.076486486	-4.623442	-79.928955	598.91	7.4
5/13/2015	03:18:42	3:18:42	0:00:37	37.00	0.076486486	0.098888889	-4.623431	-79.928932	605.45	2.83
5/13/2015	03:19:18	3:19:18	0:00:36	36.00	0.098888889	0.093783784	-4.623463	-79.928932	599.54	3.56
5/13/2015	03:19:55	3:19:55	0:00:37	37.00	0.093783784	0.077894737	-4.623454	-79.928902	605.74	3.47
5/13/2015	03:20:33	3:20:33	0:00:38	38.00	0.077894737	0.126410256	-4.623432	-79.928917	606.44	2.96
5/13/2015	03:21:12	3:21:12	0:00:39	39.00	0.126410256	0.018108108	-4.623455	-79.928955	605.25	4.93
5/13/2015	03:21:49	3:21:49	0:00:37	37.00	0.018108108	0.137837838	-4.623449	-79.928955	600.88	0.67
5/13/2015	03:22:26	3:22:26	0:00:37	37.00	0.137837838	0.057631579	-4.623448	-79.928909	602.33	5.1
5/13/2015	03:23:04	3:23:04	0:00:38	38.00	0.057631579	0.044736842	-4.623466	-79.928917	607.73	2.19
5/13/2015	03:23:42	3:23:42	0:00:38	38.00	0.044736842	0.078205128	-4.623453	-79.928925	608.92	1.7
5/13/2015	03:24:21	3:24:21	0:00:39	39.00	0.078205128	0.15875	-4.623476	-79.92894	604.13	3.05
5/13/2015	03:25:01	3:25:01	0:00:40	40.00	0.15875	0.218974359	-4.623457	-79.928886	606.45	6.35
5/13/2015	03:25:40	3:25:40	0:00:39	39.00	0.218974359	0.084615385	-4.62346	-79.928963	609.04	8.54
5/13/2015	03:26:19	3:26:19	0:00:39	39.00	0.084615385	0.161025641	-4.623485	-79.928947	601.09	3.3
5/13/2015	03:26:58	3:26:58	0:00:39	39.00	0.161025641	0.152820513	-4.623465	-79.928894	607.23	6.28
5/13/2015	03:27:37	3:27:37	0:00:39	39.00	0.152820513	0.039736842	-4.623474	-79.928947	605.31	5.96
5/13/2015	03:28:15	3:28:15	0:00:38	38.00	0.039736842	0.07325	-4.623463	-79.928955	613.43	1.51
5/13/2015	03:28:55	3:28:55	0:00:40	40.00	0.07325	0.131794872	-4.623476	-79.928978	609.29	2.93
5/13/2015	03:29:34	3:29:34	0:00:39	39.00	0.131794872	0.034358974	-4.62347	-79.928932	607.71	5.14
5/13/2015	03:30:13	3:30:13	0:00:39	39.00	0.034358974	0.125365854	-4.623479	-79.92894	602.76	1.34
5/13/2015	03:30:54	3:30:54	0:00:41	41.00	0.125365854	0.294347826	-4.623473	-79.928894	607.99	5.14
5/13/2015	03:31:40	3:31:40	0:00:46	46.00	0.294347826	0.379756098	-4.623479	-79.929016	616.64	13.54
5/13/2015	03:32:21	3:32:21	0:00:41	41.00	0.379756098	0.35025	-4.623448	-79.928879	607.29	15.57
5/13/2015	03:33:01	3:33:01	0:00:40	40.00	0.35025	0.328	-4.623481	-79.929001	607.59	14.01
5/13/2015	03:33:41	3:33:41	0:00:40	40.00	0.328	0.076829268	-4.623453	-79.928886	606.97	13.12
5/13/2015	03:34:22	3:34:22	0:00:41	41.00	0.076829268	0.164878049	-4.623471	-79.928864	602.04	3.15
5/13/2015	03:35:03	3:35:03	0:00:41	41.00	0.164878049	0.0625	-4.623471	-79.928925	605.22	6.76
5/13/2015	03:35:43	3:35:43	0:00:40	40.00	0.0625	0.04195122	-4.623476	-79.928947	605.99	2.5
5/13/2015	03:36:24	3:36:24	0:00:41	41.00	0.04195122	0.014358974	-4.623472	-79.928932	611.38	1.72
5/13/2015	03:37:03	3:37:03	0:00:39	39.00	0.014358974	0.08097561	-4.623467	-79.928932	609.36	0.56
5/13/2015	03:37:44	3:37:44	0:00:41	41.00	0.08097561	0.0895	-4.623467	-79.928902	607.33	3.32
5/13/2015	03:38:24	3:38:24	0:00:40	40.00	0.0895	0.28547619	-4.623458	-79.928871	611.89	3.58
5/13/2015	03:39:06	3:39:06	0:00:42	42.00	0.28547619	0.027073171	-4.623474	-79.928978	618.06	11.99
5/13/2015	03:39:47	3:39:47	0:00:41	41.00	0.027073171	0.064	-4.62348	-79.928986	614.82	1.11
5/13/2015	03:40:27	3:40:27	0:00:40	40.00	0.064	0.08425	-4.623473	-79.929008	620.05	2.56
5/13/2015	03:41:07	3:41:07	0:00:40	40.00	0.08425	0.03804878	-4.623478	-79.928978	612.12	3.37
5/13/2015	03:41:48	3:41:48	0:00:41	41.00	0.03804878	0.0335	-4.623492	-79.928978	617.04	1.56
5/13/2015	03:42:28	3:42:28	0:00:40	40.00	0.0335	0.110769231	-4.623483	-79.928986	618.71	1.34
5/13/2015	03:43:07	3:43:07	0:00:39	39.00	0.110769231	0.064	-4.623482	-79.928947	615.2	4.32
5/13/2015	03:43:47	3:43:47	0:00:40	40.00	0.064	0.06375	-4.62348	-79.92897	613.34	2.56
5/13/2015	03:44:27	3:44:27	0:00:40	40.00	0.06375	0.067804878	-4.623481	-79.928993	611.97	2.55
5/13/2015	03:45:08	3:45:08	0:00:41	41.00	0.067804878	0.248205128	-4.623491	-79.929016	612.75	2.78
5/13/2015	03:45:47	3:45:47	0:00:39	39.00	0.248205128	0.116153846	-4.623467	-79.928932	609.96	9.68
5/13/2015	03:46:26	3:46:26	0:00:39	39.00	0.116153846	0.04475	-4.623482	-79.92897	611.32	4.53
5/13/2015	03:47:06	3:47:06	0:00:40	40.00	0.04475	0.04475	-4.623476	-79.928955	605.47	1.79
5/13/2015	03:47:46	3:47:46	0:00:40	40.00	0.04475	0.029210526	-4.62349	-79.928963	608.09	1.79
5/13/2015	03:48:24	3:48:24	0:00:38	38.00	0.029210526	0.104390244	-4.623484	-79.928955	608.28	1.11
5/13/2015	03:49:05	3:49:05	0:00:41	41.00	0.104390244	0.147317073	-4.623507	-79.928986	614.73	4.28
5/13/2015	03:49:46	3:49:46	0:00:41	41.00	0.147317073	0.131794872	-4.6235	-79.928932	607.65	6.04
5/13/2015	03:50:25	3:50:25	0:00:39	39.00	0.131794872	0.06425	-4.623494	-79.928978	608.16	5.14
5/13/2015	03:51:05	3:51:05	0:00:40	40.00	0.06425	0.03804878	-4.623497	-79.928955	608.5	2.57
5/13/2015	03:51:46	3:51:46	0:00:41	41.00	0.03804878	0.143414634	-4.623483	-79.928955	608.62	1.56
5/13/2015	03:52:27	3:52:27	0:00:41	41.00	0.143414634	0.23	-4.62348	-79.928902	607.02	5.88
5/13/2015	03:53:05	3:53:05	0:00:38	38.00	0.23	0.262820513	-4.623501	-79.928978	611.02	8.74
5/13/2015	03:53:44	3:53:44	0:00:39	39.00	0.262820513	0.278139535	-4.623492	-79.928886	607.24	10.25
5/13/2015	03:54:27	3:54:27	0:00:43	43.00	0.278139535	0.10875	-4.623478	-79.928993	609.48	11.96
5/13/2015	03:55:07	3:55:07	0:00:40	40.00	0.10875	0.139756098	-4.623502	-79.929024	610.78	4.35
5/13/2015	03:55:48	3:55:48	0:00:41	41.00	0.139756098	0.16804878	-4.623467	-79.928986	605.85	5.73
5/13/2015	03:56:29	3:56:29	0:00:41	41.00	0.16804878	0.19125	-4.623479	-79.929047	607.6	6.89
5/13/2015	03:57:09	3:57:09	0:00:40	40.00	0.19125	0.066923077	-4.623477	-79.928978	607.44	7.65
5/13/2015	03:57:48	3:57:48	0:00:39	39.00	0.066923077	0	-4.623482	-79.929001	607.03	2.61
5/13/2015	03:58:28	3:58:28	0:00:40	40.00	0	0.244102564	-4.623482	-79.929001	607.22	0
5/13/2015	03:59:07	3:59:07	0:00:39	39.00	0.244102564	0.146829268	-4.6235	-79.929085	612	9.52
5/13/2015	03:59:48	3:59:48	0:00:41	41.00	0.146829268	0.193	-4.623494	-79.929031	609.34	6.02
5/13/2015	04:00:28	4:00:28	0:00:40	40.00	0.193	0.17475	-4.623479	-79.928963	608	7.72
5/13/2015	04:01:08	4:01:08	0:00:40	40.00	0.17475	0.09025	-4.623513	-79.929016	605.94	6.99
5/13/2015	04:01:48	4:01:48	0:00:40	40.00	0.09025	0.056153846	-4.62349	-79.929039	605.34	3.61
5/13/2015	04:02:27	4:02:27	0:00:39	39.00	0.056153846	0.16925	-4.623472	-79.929047	610.21	2.19
5/13/2015	04:03:07	4:03:07	0:00:40	40.00	0.16925	0.1055	-4.623512	-79.929001	606.88	6.77
5/13/2015	04:03:47	4:03:47	0:00:40	40.00	0.1055	0.070769231	-4.623509	-79.928963	607.27	4.22
5/13/2015	04:04:26	4:04:26	0:00:39	39.00	0.070769231	0.094390244	-4.62349	-79.928947	601.84	2.76
5/13/2015	04:05:07	4:05:07	0:00:41	41.00	0.094390244	0.02775	-4.623474	-79.928978	602.45	3.87
5/13/2015	04:05:47	4:05:47	0:00:40	40.00	0.02775	0.08325	-4.623484	-79.928978	605.41	1.11
5/13/2015	04:06:27	4:06:27	0:00:40	40.00	0.08325	0.094634146	-4.62351	-79.928963	607.88	3.33
5/13/2015	04:07:08	4:07:08	0:00:41	41.00	0.094634146	0.274047619	-4.623541	-79.928947	616.74	3.88
5/13/2015	04:07:50	4:07:50	0:00:42	42.00	0.274047619	0.102790698	-4.623493	-79.929039	611.89	11.51
5/13/2015	04:08:33	4:08:33	0:00:43	43.00	0.102790698	0.1	-4.623505	-79.929001	609.1	4.42
5/13/2015	04:09:13	4:09:13	0:00:40	40.00	0.1	0.102380952	-4.623485	-79.929031	601.27	4
5/13/2015	04:09:55	4:09:55	0:00:42	42.00	0.102380952	0.055428571	-4.623447	-79.929024	599.3	4.3
5/13/2015	04:11:05	4:11:05	0:01:10	70.00	0.055428571	0.02225	-4.623478	-79.929008	607.94	3.88
5/13/2015	04:11:45	4:11:45	0:00:40	40.00	0.02225	0.156571429	-4.623482	-79.929001	606.13	0.89
5/13/2015	04:12:20	4:12:20	0:00:35	35.00	0.156571429	0.220857143	-4.623464	-79.928955	609.53	5.48
5/13/2015	04:12:55	4:12:55	0:00:35	35.00	0.220857143	0.1375	-4.623474	-79.929024	606.7	7.73
5/13/2015	04:13:31	4:13:31	0:00:36	36.00	0.1375	0.037058824	-4.623442	-79.928993	601.42	4.95
5/13/2015	04:14:05	4:14:05	0:00:34	34.00	0.037058824	0.174117647	-4.62345	-79.929001	605.98	1.26
5/13/2015	04:14:39	4:14:39	0:00:34	34.00	0.174117647	0.100588235	-4.623494	-79.929031	614.84	5.92
5/13/2015	04:15:13	4:15:13	0:00:34	34.00	0.100588235	0.346764706	-4.623524	-79.929024	612.53	3.42
5/13/2015	04:15:47	4:15:47	0:00:34	34.00	0.346764706	0.183142857	-4.623459	-79.92894	626.94	11.79
5/13/2015	04:16:22	4:16:22	0:00:35	35.00	0.183142857	0.072222222	-4.623494	-79.928986	617.34	6.41
5/13/2015	04:16:58	4:16:58	0:00:36	36.00	0.072222222	0.248823529	-4.623486	-79.929008	616.51	2.6
5/13/2015	04:17:32	4:17:32	0:00:34	34.00	0.248823529	0.106764706	-4.623493	-79.928932	627.66	8.46
5/13/2015	04:18:06	4:18:06	0:00:34	34.00	0.106764706	0.461212121	-4.623464	-79.928917	617.37	3.63
5/13/2015	04:18:39	4:18:39	0:00:33	33.00	0.461212121	0.584285714	-4.623474	-79.929054	602.25	15.22
5/13/2015	04:19:14	4:19:14	0:00:35	35.00	0.584285714	0.083235294	-4.623398	-79.928886	608.67	20.45
5/13/2015	04:19:48	4:19:48	0:00:34	34.00	0.083235294	0.393243243	-4.623409	-79.928909	598.77	2.83
5/13/2015	04:20:25	4:20:25	0:00:37	37.00	0.393243243	0.662647059	-4.623323	-79.92881	586.25	14.55
5/13/2015	04:20:59	4:20:59	0:00:34	34.00	0.662647059	0.178	-4.623437	-79.928978	598.67	22.53
5/13/2015	04:21:34	4:21:34	0:00:35	35.00	0.178	0.36030303	-4.623383	-79.928963	586.64	6.23
5/13/2015	04:22:07	4:22:07	0:00:33	33.00	0.36030303	0.436857143	-4.623375	-79.928856	611.14	11.89
5/13/2015	04:22:42	4:22:42	0:00:35	35.00	0.436857143	0.216363636	-4.623391	-79.928993	600.4	15.29
5/13/2015	04:23:15	4:23:15	0:00:33	33.00	0.216363636	0.29	-4.623426	-79.929047	578.17	7.14
5/13/2015	04:24:06	4:24:06	0:00:51	51.00	0.29	0.124571429	-4.623396	-79.928917	605.62	14.79
5/13/2015	04:24:41	4:24:41	0:00:35	35.00	0.124571429	0.3475	-4.623406	-79.928879	615.78	4.36
5/13/2015	04:25:17	4:25:17	0:00:36	36.00	0.3475	0.214705882	-4.62346	-79.928978	614.98	12.51
5/13/2015	04:25:51	4:25:51	0:00:34	34.00	0.214705882	0.187058824	-4.623413	-79.928932	605.2	7.3
5/13/2015	04:26:25	4:26:25	0:00:34	34.00	0.187058824	0.243823529	-4.623435	-79.928879	631.24	6.36
5/13/2015	04:26:59	4:26:59	0:00:34	34.00	0.243823529	0.332	-4.623466	-79.928947	622.52	8.29
5/13/2015	04:27:34	4:27:34	0:00:35	35.00	0.332	0.246730769	-4.623381	-79.928886	609.67	11.62
5/13/2015	04:28:26	4:28:26	0:00:52	52.00	0.246730769	0.349444444	-4.623451	-79.928978	611.41	12.83
5/13/2015	04:29:02	4:29:02	0:00:36	36.00	0.349444444	0.348275862	-4.623367	-79.928902	596.85	12.58
5/13/2015	04:30:00	4:30:00	0:00:58	58.00	0.348275862	0.694571429	-4.623548	-79.928886	650.01	20.2
5/13/2015	04:30:35	4:30:35	0:00:35	35.00	0.694571429	0.304571429	-4.623456	-79.929085	572.26	24.31
5/13/2015	04:31:10	4:31:10	0:00:35	35.00	0.304571429	0.079056604	-4.623484	-79.928993	606.52	10.66
5/13/2015	04:32:03	4:32:03	0:00:53	53.00	0.079056604	0.094166667	-4.623447	-79.928986	603.25	4.19
5/13/2015	04:32:39	4:32:39	0:00:36	36.00	0.094166667	0.297575758	-4.623441	-79.929016	596.94	3.39
5/13/2015	04:33:12	4:33:12	0:00:33	33.00	0.297575758	0.381428571	-4.623528	-79.929001	615.68	9.82
5/13/2015	04:33:47	4:33:47	0:00:35	35.00	0.381428571	0.259428571	-4.623417	-79.929047	586.97	13.35
5/13/2015	04:34:22	4:34:22	0:00:35	35.00	0.259428571	0.331176471	-4.623445	-79.92897	616.41	9.08
5/13/2015	04:34:56	4:34:56	0:00:34	34.00	0.331176471	0.106571429	-4.623427	-79.92907	592.9	11.26
5/13/2015	04:35:31	4:35:31	0:00:35	35.00	0.106571429	0.132571429	-4.62344	-79.929039	599.72	3.73
5/13/2015	04:36:06	4:36:06	0:00:35	35.00	0.132571429	0.12	-4.623412	-79.929008	608.38	4.64
5/13/2015	04:36:41	4:36:41	0:00:35	35.00	0.12	0.166285714	-4.623442	-79.929031	611.03	4.2
5/13/2015	04:37:16	4:37:16	0:00:35	35.00	0.166285714	0.318787879	-4.623469	-79.928986	622.27	5.82
5/13/2015	04:37:49	4:37:49	0:00:33	33.00	0.318787879	0.460606061	-4.623442	-79.929077	602.17	10.52
5/13/2015	04:38:22	4:38:22	0:00:33	33.00	0.460606061	0.247058824	-4.623436	-79.92894	623.94	15.2
5/13/2015	04:38:56	4:38:56	0:00:34	34.00	0.247058824	0.119411765	-4.623508	-79.928917	652.21	8.4
5/13/2015	04:39:30	4:39:30	0:00:34	34.00	0.119411765	1.072058824	-4.623529	-79.928947	630.64	4.06
5/13/2015	04:40:04	4:40:04	0:00:34	34.00	1.072058824	0.881212121	-4.623362	-79.92923	535.62	36.45
5/13/2015	04:40:37	4:40:37	0:00:33	33.00	0.881212121	0.381428571	-4.623397	-79.92897	616.25	29.08
5/13/2015	04:41:12	4:41:12	0:00:35	35.00	0.381428571	0.216176471	-4.623513	-79.929001	630.63	13.35
5/13/2015	04:41:46	4:41:46	0:00:34	34.00	0.216176471	0.176764706	-4.623454	-79.929031	602.02	7.35
5/13/2015	04:42:20	4:42:20	0:00:34	34.00	0.176764706	0.311176471	-4.623449	-79.929085	581.76	6.01
5/13/2015	04:42:54	4:42:54	0:00:34	34.00	0.311176471	0.213235294	-4.623359	-79.929054	561.65	10.58
5/13/2015	04:43:28	4:43:28	0:00:34	34.00	0.213235294	0.149761905	-4.62342	-79.929077	573.84	7.25
5/13/2015	04:44:10	4:44:10	0:00:42	42.00	0.149761905	0.115853659	-4.623462	-79.929039	595.39	6.29
5/13/2015	04:44:51	4:44:51	0:00:41	41.00	0.115853659	0.259	-4.623426	-79.929016	586.68	4.75
5/13/2015	04:45:31	4:45:31	0:00:40	40.00	0.259	0.426176471	-4.623518	-79.929001	633.13	10.36
5/13/2015	04:46:05	4:46:05	0:00:34	34.00	0.426176471	0.520882353	-4.623412	-79.929077	574.15	14.49
5/13/2015	04:46:39	4:46:39	0:00:34	34.00	0.520882353	0.14	-4.623537	-79.928978	645.23	17.71
5/13/2015	04:47:13	4:47:13	0:00:34	34.00	0.14	0.873823529	-4.623557	-79.92894	673.71	4.76
5/13/2015	04:47:47	4:47:47	0:00:34	34.00	0.873823529	0.120731707	-4.623312	-79.929047	536.53	29.71
5/13/2015	04:48:28	4:48:28	0:00:41	41.00	0.120731707	0.002619048	-4.623345	-79.929077	544.25	4.95
5/13/2015	04:49:10	4:49:10	0:00:42	42.00	0.002619048	0.740285714	-4.623344	-79.929077	549.5	0.11
5/13/2015	04:49:45	4:49:45	0:00:35	35.00	0.740285714	0.404411765	-4.623521	-79.928925	650.41	25.91
5/13/2015	04:50:19	4:50:19	0:00:34	34.00	0.404411765	0.431142857	-4.623437	-79.929016	578.76	13.75
5/13/2015	04:50:54	4:50:54	0:00:35	35.00	0.431142857	0.098	-4.623538	-79.928925	650.02	15.09
5/13/2015	04:51:29	4:51:29	0:00:35	35.00	0.098	0.551666667	-4.623511	-79.92894	631.97	3.43
5/13/2015	04:52:11	4:52:11	0:00:42	42.00	0.551666667	0.096923077	-4.623368	-79.929092	554.99	23.17
5/13/2015	04:52:50	4:52:50	0:00:39	39.00	0.096923077	0.261636364	-4.623398	-79.929108	558.78	3.78
5/13/2015	04:53:45	4:53:45	0:00:55	55.00	0.261636364	0.019821429	-4.623519	-79.929062	616.64	14.39
5/13/2015	04:54:41	4:54:41	0:00:56	56.00	0.019821429	0.103157895	-4.623513	-79.929054	614.34	1.11
5/13/2015	04:55:38	4:55:38	0:00:57	57.00	0.103157895	0.084333333	-4.623511	-79.929001	616.72	5.88
5/13/2015	04:56:38	4:56:38	0:01:00	60.00	0.084333333	0.039545455	-4.623468	-79.928986	607.25	5.06
5/13/2015	04:57:44	4:57:44	0:01:06	66.00	0.039545455	0.077941176	-4.623463	-79.928963	620.09	2.61
5/13/2015	04:58:52	4:58:52	0:01:08	68.00	0.077941176	0.067536232	-4.62345	-79.928917	622.89	5.3
5/13/2015	05:00:01	5:00:01	0:01:09	69.00	0.067536232	0.081666667	-4.623468	-79.928955	624.44	4.66
5/13/2015	05:01:13	5:01:13	0:01:12	72.00	0.081666667	0.059866667	-4.623467	-79.928902	620.87	5.88
5/13/2015	05:02:28	5:02:28	0:01:15	75.00	0.059866667	0.058513514	-4.623453	-79.92894	619.78	4.49
5/13/2015	05:03:42	5:03:42	0:01:14	74.00	0.058513514	0.03	-4.623462	-79.928978	617.86	4.33
5/13/2015	05:04:55	5:04:55	0:01:13	73.00	0.03	0.062465753	-4.62348	-79.92897	615.67	2.19
5/13/2015	05:06:08	5:06:08	0:01:13	73.00	0.062465753	0.104657534	-4.623446	-79.928947	614.55	4.56
5/13/2015	05:07:21	5:07:21	0:01:13	73.00	0.104657534	0.039594595	-4.623457	-79.928879	618.86	7.64
5/13/2015	05:08:35	5:08:35	0:01:14	74.00	0.039594595	0.166164384	-4.623444	-79.928902	618.38	2.93
5/13/2015	05:09:48	5:09:48	0:01:13	73.00	0.166164384	0.04527027	-4.623421	-79.928795	629.48	12.13
5/13/2015	05:11:02	5:11:02	0:01:14	74.00	0.04527027	0.145932203	-4.623425	-79.928825	624.58	3.35
5/13/2015	05:12:01	5:12:01	0:00:59	59.00	0.145932203	0.824857143	-4.623441	-79.928749	645.31	8.61
5/13/2015	05:12:36	5:12:36	0:00:35	35.00	0.824857143	1.783684211	-4.623532	-79.928505	695.15	28.87
5/13/2015	05:13:14	5:13:14	0:00:38	38.00	1.783684211	0.204285714	-4.623391	-79.9291	563.7	67.78
5/13/2015	05:13:49	5:13:49	0:00:35	35.00	0.204285714	1.192222222	-4.62337	-79.929039	571.16	7.15
5/13/2015	05:14:25	5:14:25	0:00:36	36.00	1.192222222	1.151315789	-4.623301	-79.92942	492.62	42.92
5/13/2015	05:15:03	5:15:03	0:00:38	38.00	1.151315789	0.553243243	-4.623404	-79.929039	579	43.75
5/13/2015	05:15:40	5:15:40	0:00:37	37.00	0.553243243	0.352769231	-4.623379	-79.929222	546.07	20.47
5/13/2015	05:16:45	5:16:45	0:01:05	65.00	0.352769231	0.173863636	-4.62336	-79.929428	510.78	22.93
5/13/2015	05:17:29	5:17:29	0:00:44	44.00	0.173863636	0.758888889	-4.623363	-79.929359	522.95	7.65
5/13/2015	05:18:41	5:18:41	0:01:12	72.00	0.758888889	0.097608696	-4.623433	-79.928871	610.12	54.64
5/13/2015	05:19:27	5:19:27	0:00:46	46.00	0.097608696	0.259090909	-4.623419	-79.928833	615.83	4.49
5/13/2015	05:20:00	5:20:00	0:00:33	33.00	0.259090909	0.078888889	-4.623406	-79.928909	601.19	8.55
5/13/2015	05:20:36	5:20:36	0:00:36	36.00	0.078888889	0.386842105	-4.623426	-79.928925	613.33	2.84
5/13/2015	05:21:14	5:21:14	0:00:38	38.00	0.386842105	0.048378378	-4.6234	-79.928795	616.88	14.7
5/13/2015	05:21:51	5:21:51	0:00:37	37.00	0.048378378	0.047714286	-4.623394	-79.92881	607.23	1.79
5/13/2015	05:22:26	5:22:26	0:00:35	35.00	0.047714286	0.202058824	-4.623409	-79.92881	612.71	1.67
5/13/2015	05:23:00	5:23:00	0:00:34	34.00	0.202058824	0.553235294	-4.62342	-79.928871	612.53	6.87
5/13/2015	05:23:34	5:23:34	0:00:34	34.00	0.553235294	0.349411765	-4.623444	-79.929039	597.06	18.81
5/13/2015	05:24:08	5:24:08	0:00:34	34.00	0.349411765	0.089705882	-4.623451	-79.928932	608.72	11.88
5/13/2015	05:24:42	5:24:42	0:00:34	34.00	0.089705882	0.016470588	-4.623436	-79.928909	610.89	3.05
5/13/2015	05:25:16	5:25:16	0:00:34	34.00	0.016470588	0.050588235	-4.623431	-79.928909	609.87	0.56
5/13/2015	05:25:50	5:25:50	0:00:34	34.00	0.050588235	0.195714286	-4.623427	-79.928894	610.14	1.72
5/13/2015	05:26:25	5:26:25	0:00:35	35.00	0.195714286	0.558823529	-4.623437	-79.928955	604.47	6.85
5/13/2015	05:26:59	5:26:59	0:00:34	34.00	0.558823529	0.442727273	-4.623514	-79.929108	600.41	19
5/13/2015	05:27:32	5:27:32	0:00:33	33.00	0.442727273	0.130882353	-4.623492	-79.928978	612.96	14.61
5/13/2015	05:28:06	5:28:06	0:00:34	34.00	0.130882353	0.253823529	-4.623452	-79.928978	606.81	4.45
5/13/2015	05:28:40	5:28:40	0:00:34	34.00	0.253823529	0.537058824	-4.623488	-79.929047	597.55	8.63
5/13/2015	05:29:14	5:29:14	0:00:34	34.00	0.537058824	0.286666667	-4.62341	-79.928902	606.97	18.26
5/13/2015	05:29:47	5:29:47	0:00:33	33.00	0.286666667	0.214722222	-4.623425	-79.928986	597.06	9.46
5/13/2015	05:30:23	5:30:23	0:00:36	36.00	0.214722222	0.055555556	-4.623435	-79.928917	605.05	7.73
5/13/2015	05:30:59	5:30:59	0:00:36	36.00	0.055555556	0.03	-4.623445	-79.928932	600.76	2
5/13/2015	05:31:34	5:31:34	0:00:35	35.00	0.03	0.099117647	-4.62344	-79.92894	607.53	1.05
5/13/2015	05:32:08	5:32:08	0:00:34	34.00	0.099117647	0.144857143	-4.623435	-79.92897	600.91	3.37
5/13/2015	05:32:43	5:32:43	0:00:35	35.00	0.144857143	0.304411765	-4.623427	-79.928925	601.92	5.07
5/13/2015	05:33:17	5:33:17	0:00:34	34.00	0.304411765	0.24	-4.623443	-79.928833	621.12	10.35
5/13/2015	05:33:52	5:33:52	0:00:35	35.00	0.24	0.795882353	-4.623389	-79.92878	617.63	8.4
5/13/2015	05:34:26	5:34:26	0:00:34	34.00	0.795882353	0.033636364	-4.623476	-79.929008	599.45	27.06
5/13/2015	05:34:59	5:34:59	0:00:33	33.00	0.033636364	0.517058824	-4.623482	-79.929016	604.22	1.11
5/13/2015	05:35:33	5:35:33	0:00:34	34.00	0.517058824	0.167714286	-4.623333	-79.928963	622.15	17.58
5/13/2015	05:36:08	5:36:08	0:00:35	35.00	0.167714286	0.438529412	-4.623333	-79.929016	618.03	5.87
5/13/2015	05:36:42	5:36:42	0:00:34	34.00	0.438529412	0.123529412	-4.623459	-79.929062	604.51	14.91
5/13/2015	05:37:16	5:37:16	0:00:34	34.00	0.123529412	0.241176471	-4.623489	-79.929085	609.16	4.2
5/13/2015	05:37:50	5:37:50	0:00:34	34.00	0.241176471	0.083055556	-4.623422	-79.929054	606.32	8.2
5/13/2015	05:38:26	5:38:26	0:00:36	36.00	0.083055556	0.355588235	-4.623436	-79.929077	618.52	2.99
5/13/2015	05:39:00	5:39:00	0:00:34	34.00	0.355588235	0.277428571	-4.623514	-79.929153	589.51	12.09
5/13/2015	05:39:35	5:39:35	0:00:35	35.00	0.277428571	0.304285714	-4.623427	-79.929146	609.63	9.71
5/13/2015	05:40:10	5:40:10	0:00:35	35.00	0.304285714	0.229411765	-4.623353	-79.929207	597.46	10.65
5/13/2015	05:40:44	5:40:44	0:00:34	34.00	0.229411765	0.145588235	-4.623339	-79.929138	609.19	7.8
5/13/2015	05:41:18	5:41:18	0:00:34	34.00	0.145588235	0.812121212	-4.623307	-79.929169	607.52	4.95
5/13/2015	05:41:51	5:41:51	0:00:33	33.00	0.812121212	0.632352941	-4.623081	-79.929253	608.03	26.8
5/13/2015	05:42:25	5:42:25	0:00:34	34.00	0.632352941	0.853529412	-4.622889	-79.929276	605.02	21.5
5/13/2015	05:42:59	5:42:59	0:00:34	34.00	0.853529412	0.237647059	-4.622628	-79.929276	606.47	29.02
5/13/2015	05:43:33	5:43:33	0:00:34	34.00	0.237647059	0.265882353	-4.622566	-79.929314	602.8	8.08
5/13/2015	05:44:07	5:44:07	0:00:34	34.00	0.265882353	0.332121212	-4.622488	-79.929291	611.75	9.04
5/13/2015	05:44:40	5:44:40	0:00:33	33.00	0.332121212	0.222352941	-4.622436	-79.929207	613.01	10.96
5/13/2015	05:45:14	5:45:14	0:00:34	34.00	0.222352941	0.521764706	-4.622368	-79.929207	618.19	7.56
5/13/2015	05:45:48	5:45:48	0:00:34	34.00	0.521764706	0.052941176	-4.622461	-79.929337	603.17	17.74
5/13/2015	05:46:22	5:46:22	0:00:34	34.00	0.052941176	0.222352941	-4.622458	-79.929321	604.81	1.8
5/13/2015	05:46:56	5:46:56	0:00:34	34.00	0.222352941	0.095294118	-4.622453	-79.929253	609.69	7.56
5/13/2015	05:47:30	5:47:30	0:00:34	34.00	0.095294118	0.137272727	-4.622435	-79.929276	610.84	3.24
5/13/2015	05:48:03	5:48:03	0:00:33	33.00	0.137272727	0.160588235	-4.62245	-79.929314	609.54	4.53
5/13/2015	05:48:37	5:48:37	0:00:34	34.00	0.160588235	0.064411765	-4.622489	-79.929344	602.76	5.46
5/13/2015	05:49:11	5:49:11	0:00:34	34.00	0.064411765	0.106176471	-4.622471	-79.929352	606.79	2.19
5/13/2015	05:49:45	5:49:45	0:00:34	34.00	0.106176471	0.05	-4.622448	-79.929329	603.31	3.61
5/13/2015	05:50:19	5:50:19	0:00:34	34.00	0.05	0.067352941	-4.622445	-79.929314	612.22	1.7
5/13/2015	05:50:53	5:50:53	0:00:34	34.00	0.067352941	0.078529412	-4.622458	-79.929298	608.76	2.29
5/13/2015	05:51:27	5:51:27	0:00:34	34.00	0.078529412	0.139705882	-4.622465	-79.929321	606.79	2.67
5/13/2015	05:52:01	5:52:01	0:00:34	34.00	0.139705882	0.154705882	-4.622501	-79.929298	612.19	4.75
5/13/2015	05:52:35	5:52:35	0:00:34	34.00	0.154705882	0.080588235	-4.622528	-79.929337	617.73	5.26
5/13/2015	05:53:09	5:53:09	0:00:34	34.00	0.080588235	0.207714286	-4.622537	-79.929314	603.71	2.74
5/13/2015	05:53:44	5:53:44	0:00:35	35.00	0.207714286	0.150882353	-4.622513	-79.929253	609.3	7.27
5/13/2015	05:54:18	5:54:18	0:00:34	34.00	0.150882353	0.15	-4.622553	-79.92923	614.43	5.13
5/13/2015	05:54:52	5:54:52	0:00:34	34.00	0.15	0.080285714	-4.622553	-79.929276	613.08	5.1
5/13/2015	05:55:27	5:55:27	0:00:35	35.00	0.080285714	0.560882353	-4.622529	-79.929268	605.26	2.81
5/13/2015	05:56:01	5:56:01	0:00:34	34.00	0.560882353	0.765294118	-4.622492	-79.929436	601.97	19.07
5/13/2015	05:56:35	5:56:35	0:00:34	34.00	0.765294118	0.526764706	-4.622416	-79.929214	615.51	26.02
5/13/2015	05:57:09	5:57:09	0:00:34	34.00	0.526764706	0.076176471	-4.622402	-79.929375	598.03	17.91
5/13/2015	05:57:43	5:57:43	0:00:34	34.00	0.076176471	0.206470588	-4.622419	-79.929359	608.43	2.59
5/13/2015	05:58:17	5:58:17	0:00:34	34.00	0.206470588	0.255	-4.622402	-79.929298	617.6	7.02
5/13/2015	05:58:51	5:58:51	0:00:34	34.00	0.255	0.458529412	-4.622416	-79.929375	607.8	8.67
5/13/2015	05:59:25	5:59:25	0:00:34	34.00	0.458529412	0.335	-4.622472	-79.929504	596.84	15.59
5/13/2015	05:59:59	5:59:59	0:00:34	34.00	0.335	0.118787879	-4.622413	-79.92942	606.2	11.39
5/13/2015	06:00:32	6:00:32	0:00:33	33.00	0.118787879	0.127352941	-4.62243	-79.929451	608.67	3.92
5/13/2015	06:01:06	6:01:06	0:00:34	34.00	0.127352941	0.323823529	-4.622439	-79.929413	602.58	4.33
5/13/2015	06:01:40	6:01:40	0:00:34	34.00	0.323823529	0.052352941	-4.622447	-79.929512	604.5	11.01
5/13/2015	06:02:14	6:02:14	0:00:34	34.00	0.052352941	0.177941176	-4.622463	-79.929512	602.07	1.78
5/13/2015	06:02:48	6:02:48	0:00:34	34.00	0.177941176	0.158235294	-4.622476	-79.929565	599.7	6.05
5/13/2015	06:03:22	6:03:22	0:00:34	34.00	0.158235294	0.178529412	-4.622522	-79.92955	600.72	5.38
5/13/2015	06:03:56	6:03:56	0:00:34	34.00	0.178529412	0.129117647	-4.622576	-79.929558	600.71	6.07
5/13/2015	06:04:30	6:04:30	0:00:34	34.00	0.129117647	0.106764706	-4.622565	-79.92952	603.55	4.39
5/13/2015	06:05:04	6:05:04	0:00:34	34.00	0.106764706	0.231470588	-4.622578	-79.92955	601.77	3.63
5/13/2015	06:05:38	6:05:38	0:00:34	34.00	0.231470588	0.45	-4.622624	-79.929604	600.16	7.87
5/13/2015	06:06:12	6:06:12	0:00:34	34.00	0.45	0.498529412	-4.622756	-79.929565	605.09	15.3
5/13/2015	06:06:46	6:06:46	0:00:34	34.00	0.498529412	0.495	-4.622884	-79.929482	616	16.95
5/13/2015	06:07:20	6:07:20	0:00:34	34.00	0.495	0.133235294	-4.622836	-79.929626	603.67	16.83
5/13/2015	06:07:54	6:07:54	0:00:34	34.00	0.133235294	0.192941176	-4.622821	-79.929588	596.74	4.53
5/13/2015	06:08:28	6:08:28	0:00:34	34.00	0.192941176	0.075	-4.62288	-79.929588	591.73	6.56
5/13/2015	06:09:02	6:09:02	0:00:34	34.00	0.075	0.201764706	-4.622881	-79.929565	607.89	2.55
5/13/2015	06:09:36	6:09:36	0:00:34	34.00	0.201764706	1.019411765	-4.622827	-79.929535	598.95	6.86
5/13/2015	06:10:10	6:10:10	0:00:34	34.00	1.019411765	0.39	-4.623131	-79.929466	599.84	34.66
5/13/2015	06:10:44	6:10:44	0:00:34	34.00	0.39	0.715588235	-4.623198	-79.929367	604.94	13.26
5/13/2015	06:11:18	6:11:18	0:00:34	34.00	0.715588235	0.391764706	-4.623385	-79.929253	608.05	24.33
5/13/2015	06:11:52	6:11:52	0:00:34	34.00	0.391764706	0.507941176	-4.623477	-79.929176	600.65	13.32
5/13/2015	06:12:26	6:12:26	0:00:34	34.00	0.507941176	0.749411765	-4.623511	-79.929024	620.72	17.27
5/13/2015	06:13:00	6:13:00	0:00:34	34.00	0.749411765	0.942941176	-4.623721	-79.928932	636.63	25.48
5/13/2015	06:13:34	6:13:34	0:00:34	34.00	0.942941176	0.177941176	-4.623527	-79.929146	611.5	32.06
5/13/2015	06:14:08	6:14:08	0:00:34	34.00	0.177941176	0.482647059	-4.623535	-79.929092	606.38	6.05
5/13/2015	06:14:42	6:14:42	0:00:34	34.00	0.482647059	0.268235294	-4.623661	-79.929169	597.36	16.41
5/13/2015	06:15:16	6:15:16	0:00:34	34.00	0.268235294	0.411176471	-4.623585	-79.929138	604.48	9.12
5/13/2015	06:15:50	6:15:50	0:00:34	34.00	0.411176471	0.462647059	-4.623617	-79.92926	590.65	13.98
5/13/2015	06:16:24	6:16:24	0:00:34	34.00	0.462647059	0.209411765	-4.623558	-79.929131	610.25	15.73
5/13/2015	06:16:58	6:16:58	0:00:34	34.00	0.209411765	0.302424242	-4.623622	-79.929131	609.07	7.12
5/13/2015	06:17:31	6:17:31	0:00:33	33.00	0.302424242	0.356764706	-4.623556	-79.929192	598.75	9.98
5/13/2015	06:18:05	6:18:05	0:00:34	34.00	0.356764706	0.825675676	-4.623533	-79.929085	616.23	12.13
5/13/2015	06:18:42	6:18:42	0:00:37	37.00	0.825675676	0.555882353	-4.623627	-79.929344	572.8	30.55
5/13/2015	06:19:16	6:19:16	0:00:34	34.00	0.555882353	0.201470588	-4.623598	-79.929176	599.59	18.9
5/13/2015	06:19:50	6:19:50	0:00:34	34.00	0.201470588	0.241176471	-4.623608	-79.929237	586.69	6.85
5/13/2015	06:20:24	6:20:24	0:00:34	34.00	0.241176471	0.31	-4.623579	-79.929169	612.82	8.2
5/13/2015	06:20:58	6:20:58	0:00:34	34.00	0.31	0.449705882	-4.623636	-79.929245	602.79	10.54
5/13/2015	06:21:32	6:21:32	0:00:34	34.00	0.449705882	0.310909091	-4.62359	-79.929115	604.18	15.29
5/13/2015	06:22:05	6:22:05	0:00:33	33.00	0.310909091	0.636176471	-4.6236	-79.929207	597.61	10.26
5/13/2015	06:22:39	6:22:39	0:00:34	34.00	0.636176471	0.302647059	-4.623516	-79.929031	612.48	21.63
5/13/2015	06:23:13	6:23:13	0:00:34	34.00	0.302647059	0.172941176	-4.6236	-79.92907	610.48	10.29
5/13/2015	06:23:47	6:23:47	0:00:34	34.00	0.172941176	0.161515152	-4.623572	-79.929115	602.94	5.88
5/13/2015	06:24:20	6:24:20	0:00:33	33.00	0.161515152	0.185882353	-4.623555	-79.92907	613.39	5.33
5/13/2015	06:24:54	6:24:54	0:00:34	34.00	0.185882353	0.167941176	-4.623503	-79.929047	603.74	6.32
5/13/2015	06:25:28	6:25:28	0:00:34	34.00	0.167941176	0.058823529	-4.623549	-79.92907	604.33	5.71
5/13/2015	06:26:02	6:26:02	0:00:34	34.00	0.058823529	0.051176471	-4.623531	-79.92907	618.78	2
5/13/2015	06:26:36	6:26:36	0:00:34	34.00	0.051176471	0.126944444	-4.623545	-79.929077	608.99	1.74
5/13/2015	06:27:12	6:27:12	0:00:36	36.00	0.126944444	0.312121212	-4.623561	-79.929039	614.96	4.57
5/13/2015	06:27:45	6:27:45	0:00:33	33.00	0.312121212	0.343142857	-4.623548	-79.929131	605.5	10.3
5/13/2015	06:28:20	6:28:20	0:00:35	35.00	0.343142857	0.022285714	-4.623565	-79.929024	621.64	12.01
5/13/2015	06:28:55	6:28:55	0:00:35	35.00	0.022285714	0.152285714	-4.623565	-79.929031	612.06	0.78
5/13/2015	06:29:30	6:29:30	0:00:35	35.00	0.152285714	0.109166667	-4.623537	-79.92907	611.81	5.33
5/13/2015	06:30:06	6:30:06	0:00:36	36.00	0.109166667	0.165	-4.623569	-79.929085	606.12	3.93
5/13/2015	06:30:40	6:30:40	0:00:34	34.00	0.165	0.34	-4.62359	-79.929131	600.71	5.61
5/13/2015	06:31:14	6:31:14	0:00:34	34.00	0.34	0.170882353	-4.623541	-79.929039	618.74	11.56
5/13/2015	06:31:48	6:31:48	0:00:34	34.00	0.170882353	0.216666667	-4.623566	-79.928993	620.85	5.81
5/13/2015	06:32:21	6:32:21	0:00:33	33.00	0.216666667	0.12969697	-4.623545	-79.929054	605.79	7.15
5/13/2015	06:32:54	6:32:54	0:00:33	33.00	0.12969697	0.162727273	-4.623538	-79.929016	616.25	4.28
5/13/2015	06:33:27	6:33:27	0:00:33	33.00	0.162727273	0.307647059	-4.623568	-79.929054	616.29	5.37
5/13/2015	06:34:01	6:34:01	0:00:34	34.00	0.307647059	0.378529412	-4.623543	-79.928963	623.43	10.46
5/13/2015	06:34:35	6:34:35	0:00:34	34.00	0.378529412	0.411212121	-4.623565	-79.929077	611.96	12.87
5/13/2015	06:35:08	6:35:08	0:00:33	33.00	0.411212121	0.485454545	-4.623607	-79.929192	602.63	13.57
5/13/2015	06:35:41	6:35:41	0:00:33	33.00	0.485454545	0.210588235	-4.623544	-79.929062	604.8	16.02
5/13/2015	06:36:15	6:36:15	0:00:34	34.00	0.210588235	0.212285714	-4.623601	-79.929092	612.65	7.16
5/13/2015	06:36:50	6:36:50	0:00:35	35.00	0.212285714	0.110882353	-4.623546	-79.929054	624.35	7.43
5/13/2015	06:37:24	6:37:24	0:00:34	34.00	0.110882353	0.273823529	-4.623571	-79.929077	608.17	3.77
5/13/2015	06:37:58	6:37:58	0:00:34	34.00	0.273823529	0.130294118	-4.623572	-79.929161	603.73	9.31
5/13/2015	06:38:32	6:38:32	0:00:34	34.00	0.130294118	0.213823529	-4.623611	-79.929153	607.64	4.43
5/13/2015	06:39:06	6:39:06	0:00:34	34.00	0.213823529	0.194857143	-4.623587	-79.929092	611.83	7.27
5/13/2015	06:39:41	6:39:41	0:00:35	35.00	0.194857143	0.342432432	-4.623579	-79.929031	614.04	6.82
5/13/2015	06:40:18	6:40:18	0:00:37	37.00	0.342432432	0.624117647	-4.62351	-79.92894	644.45	12.67
5/13/2015	06:40:52	6:40:52	0:00:34	34.00	0.624117647	0.286764706	-4.623566	-79.929123	607.47	21.22
5/13/2015	06:41:26	6:41:26	0:00:34	34.00	0.286764706	0.206470588	-4.623592	-79.929039	607.71	9.75
5/13/2015	06:42:00	6:42:00	0:00:34	34.00	0.206470588	0.187352941	-4.623575	-79.9291	613.53	7.02
5/13/2015	06:42:34	6:42:34	0:00:34	34.00	0.187352941	0.329444444	-4.623618	-79.929138	597.97	6.37
5/13/2015	06:43:10	6:43:10	0:00:36	36.00	0.329444444	0.326	-4.623619	-79.929031	612.27	11.86
5/13/2015	06:43:45	6:43:45	0:00:35	35.00	0.326	0.137058824	-4.623667	-79.92894	628.95	11.41
5/13/2015	06:44:19	6:44:19	0:00:34	34.00	0.137058824	0.194117647	-4.623649	-79.928978	609.09	4.66
5/13/2015	06:44:53	6:44:53	0:00:34	34.00	0.194117647	0.205	-4.623676	-79.929031	606.56	6.6
5/13/2015	06:45:27	6:45:27	0:00:34	34.00	0.205	0.150294118	-4.623626	-79.928993	623.18	6.97
5/13/2015	06:46:01	6:46:01	0:00:34	34.00	0.150294118	0.152941176	-4.623623	-79.928947	633.95	5.11
5/13/2015	06:46:35	6:46:35	0:00:34	34.00	0.152941176	0.208857143	-4.623632	-79.928993	618.59	5.2
5/13/2015	06:47:10	6:47:10	0:00:35	35.00	0.208857143	0.016470588	-4.623607	-79.929054	604.57	7.31
5/13/2015	06:47:44	6:47:44	0:00:34	34.00	0.016470588	0.034705882	-4.623602	-79.929054	611.48	0.56
5/13/2015	06:48:18	6:48:18	0:00:34	34.00	0.034705882	0.36	-4.623594	-79.929047	612.74	1.18
5/13/2015	06:48:52	6:48:52	0:00:34	34.00	0.36	0.997058824	-4.623563	-79.929153	632.23	12.24
5/13/2015	06:49:26	6:49:26	0:00:34	34.00	0.997058824	0.568378378	-4.62349	-79.928856	659.05	33.9
5/13/2015	06:50:03	6:50:03	0:00:37	37.00	0.568378378	0.209230769	-4.623563	-79.929031	618.28	21.03
5/13/2015	06:50:42	6:50:42	0:00:39	39.00	0.209230769	0.181282051	-4.623614	-79.928978	608.66	8.16
5/13/2015	06:51:21	6:51:21	0:00:39	39.00	0.181282051	0.291904762	-4.62357	-79.929024	621.26	7.07
5/13/2015	06:52:03	6:52:03	0:00:42	42.00	0.291904762	0.207555556	-4.623662	-79.928963	642.51	12.26
5/13/2015	06:52:48	6:52:48	0:00:45	45.00	0.207555556	0.384878049	-4.623737	-79.929001	612.67	9.34
5/13/2015	06:53:29	6:53:29	0:00:41	41.00	0.384878049	0.07075	-4.623617	-79.929077	625.11	15.78
5/13/2015	06:54:09	6:54:09	0:00:40	40.00	0.07075	0.460454545	-4.623628	-79.929054	620.59	2.83
5/13/2015	06:54:53	6:54:53	0:00:44	44.00	0.460454545	0.332826087	-4.623739	-79.928909	656.96	20.26
5/13/2015	06:55:39	6:55:39	0:00:46	46.00	0.332826087	0.219318182	-4.623745	-79.929047	620.08	15.31
5/13/2015	06:56:23	6:56:23	0:00:44	44.00	0.219318182	0.226222222	-4.623692	-79.928978	621.33	9.65
5/13/2015	06:57:08	6:57:08	0:00:45	45.00	0.226222222	0.054347826	-4.623655	-79.929062	624.41	10.18
5/13/2015	06:57:54	6:57:54	0:00:46	46.00	0.054347826	0.137317073	-4.623676	-79.929054	604.16	2.5
5/13/2015	06:58:35	6:58:35	0:00:41	41.00	0.137317073	0.106046512	-4.623626	-79.929062	601.47	5.63
5/13/2015	06:59:18	6:59:18	0:00:43	43.00	0.106046512	0.09140625	-4.62366	-79.929039	623.24	4.56
5/13/2015	07:00:22	7:00:22	0:01:04	64.00	0.09140625	0.022820513	-4.623608	-79.929047	614.76	5.85
5/13/2015	07:01:01	7:01:01	0:00:39	39.00	0.022820513	0.203636364	-4.623616	-79.929047	607.46	0.89
5/13/2015	07:01:34	7:01:34	0:00:33	33.00	0.203636364	0.474	-4.623556	-79.929054	622.63	6.72
5/13/2015	07:02:09	7:02:09	0:00:35	35.00	0.474	0.487878788	-4.62341	-79.929085	641.8	16.59
5/13/2015	07:02:42	7:02:42	0:00:33	33.00	0.487878788	0.05	-4.623554	-79.9291	592.25	16.1
5/13/2015	07:03:16	7:03:16	0:00:34	34.00	0.05	0.167272727	-4.623551	-79.929115	610.2	1.7
5/13/2015	07:03:49	7:03:49	0:00:33	33.00	0.167272727	0.133428571	-4.623507	-79.929092	597.79	5.52
5/13/2015	07:04:24	7:04:24	0:00:35	35.00	0.133428571	0.162702703	-4.623491	-79.929131	610.99	4.67
5/13/2015	07:05:01	7:05:01	0:00:37	37.00	0.162702703	0.075588235	-4.623497	-79.929077	602.97	6.02
5/13/2015	07:05:35	7:05:35	0:00:34	34.00	0.075588235	0.138857143	-4.623494	-79.9291	624.37	2.57
5/13/2015	07:06:10	7:06:10	0:00:35	35.00	0.138857143	0.056666667	-4.623537	-79.929092	660.04	4.86
5/13/2015	07:06:46	7:06:46	0:00:36	36.00	0.056666667	0.067428571	-4.623528	-79.929108	653.72	2.04
5/13/2015	07:07:21	7:07:21	0:00:35	35.00	0.067428571	0.104411765	-4.623548	-79.929115	630.72	2.36
5/13/2015	07:07:55	7:07:55	0:00:34	34.00	0.104411765	0.065151515	-4.62354	-79.929146	601.5	3.55
5/13/2015	07:08:28	7:08:28	0:00:33	33.00	0.065151515	0.206	-4.623558	-79.929153	624.75	2.15
5/13/2015	07:09:03	7:09:03	0:00:35	35.00	0.206	0.253333333	-4.623619	-79.929131	605.74	7.21
5/13/2015	07:09:39	7:09:39	0:00:36	36.00	0.253333333	0.3775	-4.623537	-79.929131	613.22	9.12
5/13/2015	07:10:15	7:10:15	0:00:36	36.00	0.3775	0.345151515	-4.623431	-79.92907	670.61	13.59
5/13/2015	07:10:48	7:10:48	0:00:33	33.00	0.345151515	0.232121212	-4.623529	-79.9291	609.33	11.39
5/13/2015	07:11:21	7:11:21	0:00:33	33.00	0.232121212	0.069393939	-4.623533	-79.929031	635.23	7.66
5/13/2015	07:11:54	7:11:54	0:00:33	33.00	0.069393939	0.080909091	-4.623546	-79.929047	625.76	2.29
5/13/2015	07:12:27	7:12:27	0:00:33	33.00	0.080909091	0.156666667	-4.623569	-79.929054	599.18	2.67
5/13/2015	07:13:00	7:13:00	0:00:33	33.00	0.156666667	0.288484848	-4.623542	-79.929016	617.71	5.17
5/13/2015	07:13:33	7:13:33	0:00:33	33.00	0.288484848	0.104545455	-4.623593	-79.929085	601.2	9.52
5/13/2015	07:14:06	7:14:06	0:00:33	33.00	0.104545455	0.124545455	-4.62359	-79.929054	617.74	3.45
5/13/2015	07:14:39	7:14:39	0:00:33	33.00	0.124545455	0.225151515	-4.623619	-79.929077	596.76	4.11
5/13/2015	07:15:12	7:15:12	0:00:33	33.00	0.225151515	0.140909091	-4.623564	-79.929039	636.59	7.43
5/13/2015	07:15:45	7:15:45	0:00:33	33.00	0.140909091	0.255757576	-4.623599	-79.929062	608.98	4.65
5/13/2015	07:16:18	7:16:18	0:00:33	33.00	0.255757576	0.090606061	-4.623603	-79.929138	602.46	8.44
5/13/2015	07:16:51	7:16:51	0:00:33	33.00	0.090606061	0.100606061	-4.623589	-79.929115	597.1	2.99
5/13/2015	07:17:24	7:17:24	0:00:33	33.00	0.100606061	0.105757576	-4.623618	-79.929108	613.82	3.32
5/13/2015	07:17:57	7:17:57	0:00:33	33.00	0.105757576	0.126969697	-4.623645	-79.929092	593.86	3.49
5/13/2015	07:18:30	7:18:30	0:00:33	33.00	0.126969697	0.055757576	-4.623622	-79.929062	609.06	4.19
5/13/2015	07:19:03	7:19:03	0:00:33	33.00	0.055757576	0.109393939	-4.623615	-79.929077	615.4	1.84
5/13/2015	07:19:36	7:19:36	0:00:33	33.00	0.109393939	0.21	-4.623638	-79.9291	610.46	3.61
5/13/2015	07:20:09	7:20:09	0:00:33	33.00	0.21	0.128181818	-4.62358	-79.929077	620.25	6.93
5/13/2015	07:20:42	7:20:42	0:00:33	33.00	0.128181818	0.168484848	-4.623545	-79.929062	615.55	4.23
5/13/2015	07:21:15	7:21:15	0:00:33	33.00	0.168484848	0.054242424	-4.623595	-79.929062	600.26	5.56
5/13/2015	07:21:48	7:21:48	0:00:33	33.00	0.054242424	0.076060606	-4.623581	-79.929054	606.76	1.79
5/13/2015	07:22:21	7:22:21	0:00:33	33.00	0.076060606	0.164571429	-4.623565	-79.92907	603.02	2.51
5/13/2015	07:22:56	7:22:56	0:00:35	35.00	0.164571429	0.026176471	-4.623539	-79.929115	610.73	5.76
5/13/2015	07:23:30	7:23:30	0:00:34	34.00	0.026176471	0.091515152	-4.623539	-79.929123	602.98	0.89
5/13/2015	07:24:03	7:24:03	0:00:33	33.00	0.091515152	0.077575758	-4.623565	-79.929115	611.13	3.02
5/13/2015	07:24:36	7:24:36	0:00:33	33.00	0.077575758	0.058787879	-4.623567	-79.929092	629.21	2.56
5/13/2015	07:25:09	7:25:09	0:00:33	33.00	0.058787879	0.131212121	-4.62356	-79.929108	616.66	1.94
5/13/2015	07:25:42	7:25:42	0:00:33	33.00	0.131212121	0.074242424	-4.623551	-79.92907	626.15	4.33
5/13/2015	07:26:15	7:26:15	0:00:33	33.00	0.074242424	0.146666667	-4.623553	-79.929092	595.53	2.45
5/13/2015	07:26:48	7:26:48	0:00:33	33.00	0.146666667	0.172727273	-4.62351	-79.929085	610.94	4.84
5/13/2015	07:27:21	7:27:21	0:00:33	33.00	0.172727273	0.131212121	-4.623559	-79.92907	633.51	5.7
5/13/2015	07:27:54	7:27:54	0:00:33	33.00	0.131212121	0.051515152	-4.623534	-79.9291	605.98	4.33
5/13/2015	07:28:27	7:28:27	0:00:33	33.00	0.051515152	0.104545455	-4.623521	-79.929108	617.43	1.7
5/13/2015	07:29:00	7:29:00	0:00:33	33.00	0.104545455	0.12969697	-4.623518	-79.929077	588.93	3.45
5/13/2015	07:29:33	7:29:33	0:00:33	33.00	0.12969697	0.183939394	-4.623525	-79.929115	606.74	4.28
5/13/2015	07:30:06	7:30:06	0:00:33	33.00	0.183939394	0.117272727	-4.62357	-79.929146	590.53	6.07
5/13/2015	07:30:39	7:30:39	0:00:33	33.00	0.117272727	0.146969697	-4.623586	-79.929115	632.2	3.87
5/13/2015	07:31:12	7:31:12	0:00:33	33.00	0.146969697	0.026764706	-4.623545	-79.9291	610.57	4.85
5/13/2015	07:31:46	7:31:46	0:00:34	34.00	0.026764706	0.065294118	-4.623547	-79.929108	632.44	0.91
5/13/2015	07:32:20	7:32:20	0:00:34	34.00	0.065294118	0.112647059	-4.623559	-79.929092	634.13	2.22
5/13/2015	07:32:54	7:32:54	0:00:34	34.00	0.112647059	0.217878788	-4.62359	-79.929077	621.82	3.83
5/13/2015	07:33:27	7:33:27	0:00:33	33.00	0.217878788	0.216969697	-4.623612	-79.929138	598.91	7.19
5/13/2015	07:34:00	7:34:00	0:00:33	33.00	0.216969697	0.068181818	-4.623555	-79.929108	601.59	7.16
5/13/2015	07:34:33	7:34:33	0:00:33	33.00	0.068181818	0.116969697	-4.623536	-79.929115	584.87	2.25
5/13/2015	07:35:06	7:35:06	0:00:33	33.00	0.116969697	0.140606061	-4.62357	-79.929108	618.15	3.86
5/13/2015	07:35:39	7:35:39	0:00:33	33.00	0.140606061	0.149393939	-4.623542	-79.929077	599.86	4.64
5/13/2015	07:36:12	7:36:12	0:00:33	33.00	0.149393939	0.028787879	-4.62358	-79.929054	610.87	4.93
5/13/2015	07:36:45	7:36:45	0:00:33	33.00	0.028787879	0.080909091	-4.623575	-79.929047	631.58	0.95
5/13/2015	07:37:18	7:37:18	0:00:33	33.00	0.080909091	0.113636364	-4.623568	-79.92907	605.6	2.67
5/13/2015	07:37:51	7:37:51	0:00:33	33.00	0.113636364	0.129090909	-4.623601	-79.929077	612.84	3.75
5/13/2015	07:38:24	7:38:24	0:00:33	33.00	0.129090909	0.026969697	-4.623595	-79.929039	621.72	4.26
5/13/2015	07:38:57	7:38:57	0:00:33	33.00	0.026969697	0.02030303	-4.623587	-79.929039	619.58	0.89
5/13/2015	07:39:30	7:39:30	0:00:33	33.00	0.02030303	0.038181818	-4.623581	-79.929039	620.95	0.67
5/13/2015	07:40:03	7:40:03	0:00:33	33.00	0.038181818	0.066363636	-4.623573	-79.929031	636.9	1.26
5/13/2015	07:40:36	7:40:36	0:00:33	33.00	0.066363636	0.160606061	-4.623591	-79.929039	632.94	2.19
5/13/2015	07:41:09	7:41:09	0:00:33	33.00	0.160606061	0.050909091	-4.623562	-79.929077	625.22	5.3
5/13/2015	07:41:42	7:41:42	0:00:33	33.00	0.050909091	0.213636364	-4.62356	-79.929092	624.21	1.68
5/13/2015	07:42:15	7:42:15	0:00:33	33.00	0.213636364	0.148787879	-4.623578	-79.929031	623.64	7.05
5/13/2015	07:42:48	7:42:48	0:00:33	33.00	0.148787879	0.043030303	-4.623557	-79.92907	609.21	4.91
5/13/2015	07:43:21	7:43:21	0:00:33	33.00	0.043030303	0.079090909	-4.623567	-79.929062	628.97	1.42
5/13/2015	07:43:54	7:43:54	0:00:33	33.00	0.079090909	0.003333333	-4.623572	-79.929039	616.03	2.61
5/13/2015	07:44:27	7:44:27	0:00:33	33.00	0.003333333	0.026969697	-4.623573	-79.929039	617.31	0.11
5/13/2015	07:45:00	7:45:00	0:00:33	33.00	0.026969697	0.092424242	-4.623573	-79.929031	622.19	0.89
5/13/2015	07:45:33	7:45:33	0:00:33	33.00	0.092424242	0.080909091	-4.623558	-79.929054	621.93	3.05
5/13/2015	07:46:06	7:46:06	0:00:33	33.00	0.080909091	0.061818182	-4.623565	-79.929077	630.99	2.67
5/13/2015	07:46:39	7:46:39	0:00:33	33.00	0.061818182	0.137575758	-4.623582	-79.92907	611.54	2.04
5/13/2015	07:47:12	7:47:12	0:00:33	33.00	0.137575758	0.268181818	-4.623544	-79.929085	612.03	4.54
5/13/2015	07:47:45	7:47:45	0:00:33	33.00	0.268181818	0.237058824	-4.623565	-79.929008	624.36	8.85
5/13/2015	07:48:19	7:48:19	0:00:34	34.00	0.237058824	0.077878788	-4.623542	-79.929077	605.29	8.06
5/13/2015	07:48:52	7:48:52	0:00:33	33.00	0.077878788	0.073636364	-4.623564	-79.92907	614.14	2.57
5/13/2015	07:49:25	7:49:25	0:00:33	33.00	0.073636364	0.098181818	-4.62358	-79.929085	619.46	2.43
5/13/2015	07:49:58	7:49:58	0:00:33	33.00	0.098181818	0.116666667	-4.623555	-79.92907	610.4	3.24
5/13/2015	07:50:31	7:50:31	0:00:33	33.00	0.116666667	0.052727273	-4.623529	-79.929047	611.95	3.85
5/13/2015	07:51:04	7:51:04	0:00:33	33.00	0.052727273	0.136060606	-4.623515	-79.929054	626.28	1.74
5/13/2015	07:51:37	7:51:37	0:00:33	33.00	0.136060606	0.050606061	-4.623529	-79.929092	590.85	4.49
5/13/2015	07:52:10	7:52:10	0:00:33	33.00	0.050606061	0.150606061	-4.623528	-79.929077	604.25	1.67
5/13/2015	07:52:43	7:52:43	0:00:33	33.00	0.150606061	0.12030303	-4.623484	-79.929085	609.02	4.97
5/13/2015	07:53:16	7:53:16	0:00:33	33.00	0.12030303	0.147575758	-4.623519	-79.929092	605.38	3.97
5/13/2015	07:53:49	7:53:49	0:00:33	33.00	0.147575758	0.116060606	-4.623487	-79.929062	582.83	4.87
5/13/2015	07:54:22	7:54:22	0:00:33	33.00	0.116060606	0.138181818	-4.623518	-79.929077	613.37	3.83
5/13/2015	07:54:55	7:54:55	0:00:33	33.00	0.138181818	0.098181818	-4.623552	-79.9291	614.92	4.56
5/13/2015	07:55:28	7:55:28	0:00:33	33.00	0.098181818	0.109393939	-4.623524	-79.929092	610.31	3.24
5/13/2015	07:56:01	7:56:01	0:00:33	33.00	0.109393939	0.274285714	-4.6235	-79.92907	605.49	3.61
5/13/2015	07:56:36	7:56:36	0:00:35	35.00	0.274285714	0.009705882	-4.623585	-79.929085	599.01	9.6
5/13/2015	07:57:10	7:57:10	0:00:34	34.00	0.009705882	0.058529412	-4.623582	-79.929085	619.07	0.33
5/13/2015	07:57:44	7:57:44	0:00:34	34.00	0.058529412	0.073142857	-4.623566	-79.929077	608.51	1.99
5/13/2015	07:58:19	7:58:19	0:00:35	35.00	0.073142857	0.047058824	-4.623564	-79.929054	624.13	2.56
5/13/2015	07:58:53	7:58:53	0:00:34	34.00	0.047058824	0.147272727	-4.623552	-79.929062	612.68	1.6
5/13/2015	07:59:26	7:59:26	0:00:33	33.00	0.147272727	0.055757576	-4.623595	-79.92907	626.55	4.86
5/13/2015	07:59:59	7:59:59	0:00:33	33.00	0.055757576	0.101470588	-4.62358	-79.929077	623.74	1.84
5/13/2015	08:00:33	8:00:33	0:00:34	34.00	0.101470588	0.08969697	-4.623549	-79.929077	614.4	3.45
5/13/2015	08:01:06	8:01:06	0:00:33	33.00	0.08969697	0.221212121	-4.623527	-79.929092	616.91	2.96
5/13/2015	08:01:39	8:01:39	0:00:33	33.00	0.221212121	0.127878788	-4.623566	-79.929039	619.03	7.3
5/13/2015	08:02:12	8:02:12	0:00:33	33.00	0.127878788	0.097647059	-4.623588	-79.92907	628.06	4.22
5/13/2015	08:02:46	8:02:46	0:00:34	34.00	0.097647059	0.094411765	-4.623559	-79.929077	616.3	3.32
5/13/2015	08:03:20	8:03:20	0:00:34	34.00	0.094411765	0.022941176	-4.623531	-79.92907	615.85	3.21
5/13/2015	08:03:54	8:03:54	0:00:34	34.00	0.022941176	0.238235294	-4.623531	-79.929077	613.22	0.78
5/13/2015	08:04:28	8:04:28	0:00:34	34.00	0.238235294	0.067352941	-4.623555	-79.929008	604.97	8.1
5/13/2015	08:05:02	8:05:02	0:00:34	34.00	0.067352941	1.608139535	-4.623536	-79.929016	612	2.29
5/13/2015	08:05:45	8:05:45	0:00:43	43.00	1.608139535	1.858571429	-4.624074	-79.929329	815.81	69.15
5/13/2015	08:06:20	8:06:20	0:00:35	35.00	1.858571429	0.072352941	-4.623549	-79.92907	623.56	65.05
5/13/2015	08:06:54	8:06:54	0:00:34	34.00	0.072352941	0.224705882	-4.62357	-79.929077	625.9	2.46
5/13/2015	08:07:28	8:07:28	0:00:34	34.00	0.224705882	0.104705882	-4.623526	-79.929024	620.82	7.64
5/13/2015	08:08:02	8:08:02	0:00:34	34.00	0.104705882	0.100588235	-4.623558	-79.929024	614.9	3.56
5/13/2015	08:08:36	8:08:36	0:00:34	34.00	0.100588235	0.162424242	-4.623528	-79.929031	615.86	3.42
5/13/2015	08:09:09	8:09:09	0:00:33	33.00	0.162424242	0.572941176	-4.623513	-79.929077	605.36	5.36
5/13/2015	08:09:43	8:09:43	0:00:34	34.00	0.572941176	0.405294118	-4.623652	-79.929184	643.78	19.48
5/13/2015	08:10:17	8:10:17	0:00:34	34.00	0.405294118	0.202058824	-4.623577	-79.929085	640.3	13.78
5/13/2015	08:10:51	8:10:51	0:00:34	34.00	0.202058824	0.086944444	-4.623588	-79.929146	631.42	6.87
5/13/2015	08:11:27	8:11:27	0:00:36	36.00	0.086944444	0.110285714	-4.623615	-79.929138	637.98	3.13
5/13/2015	08:12:02	8:12:02	0:00:35	35.00	0.110285714	0.134117647	-4.623581	-79.929131	632.75	3.86
5/13/2015	08:12:36	8:12:36	0:00:34	34.00	0.134117647	0.091176471	-4.623622	-79.929131	642.73	4.56
5/13/2015	08:13:10	8:13:10	0:00:34	34.00	0.091176471	0.154210526	-4.623595	-79.929138	629.87	3.1
5/13/2015	08:13:48	8:13:48	0:00:38	38.00	0.154210526	0.62	-4.623569	-79.929092	624.25	5.86
5/13/2015	08:14:28	8:14:28	0:00:40	40.00	0.62	0.498285714	-4.623756	-79.929214	684.97	24.8
5/13/2015	08:15:03	8:15:03	0:00:35	35.00	0.498285714	0.171666667	-4.623628	-79.929123	655.13	17.44
5/13/2015	08:15:39	8:15:39	0:00:36	36.00	0.171666667	0.036285714	-4.623573	-79.929131	630.87	6.18
5/13/2015	08:16:14	8:16:14	0:00:35	35.00	0.036285714	0.063947368	-4.623564	-79.929138	632.83	1.27
5/13/2015	08:16:52	8:16:52	0:00:38	38.00	0.063947368	0.047714286	-4.623548	-79.929123	614.33	2.43
5/13/2015	08:17:27	8:17:27	0:00:35	35.00	0.047714286	0.282941176	-4.623547	-79.929108	618.23	1.67
5/13/2015	08:18:01	8:18:01	0:00:34	34.00	0.282941176	0.051052632	-4.623621	-79.929153	634.76	9.62
5/13/2015	08:18:39	8:18:39	0:00:38	38.00	0.051052632	0.513428571	-4.623614	-79.929169	616.85	1.94
5/13/2015	08:19:14	8:19:14	0:00:35	35.00	0.513428571	0.154117647	-4.623486	-79.92907	618.76	17.97
5/13/2015	08:19:48	8:19:48	0:00:34	34.00	0.154117647	0.157179487	-4.623475	-79.929024	606.45	5.24
5/13/2015	08:20:27	8:20:27	0:00:39	39.00	0.157179487	0.155882353	-4.623515	-79.929062	616.12	6.13
5/13/2015	08:21:01	8:21:01	0:00:34	34.00	0.155882353	0.087941176	-4.623528	-79.929108	622.36	5.3
5/13/2015	08:21:35	8:21:35	0:00:34	34.00	0.087941176	0.579705882	-4.623542	-79.929085	618.71	2.99
5/13/2015	08:22:09	8:22:09	0:00:34	34.00	0.579705882	0.567941176	-4.623421	-79.928955	592.52	19.71
5/13/2015	08:22:43	8:22:43	0:00:34	34.00	0.567941176	0.127352941	-4.623545	-79.929077	620.47	19.31
5/13/2015	08:23:17	8:23:17	0:00:34	34.00	0.127352941	0.138529412	-4.62352	-79.929047	604.34	4.33
5/13/2015	08:23:51	8:23:51	0:00:34	34.00	0.138529412	0.217352941	-4.62355	-79.929077	613.29	4.71
5/13/2015	08:24:25	8:24:25	0:00:34	34.00	0.217352941	0.192285714	-4.623589	-79.929131	632.86	7.39
5/13/2015	08:25:00	8:25:00	0:00:35	35.00	0.192285714	0.123235294	-4.623533	-79.929108	612.3	6.73
5/13/2015	08:25:34	8:25:34	0:00:34	34.00	0.123235294	0.261142857	-4.623556	-79.929138	624.87	4.19
5/13/2015	08:26:09	8:26:09	0:00:35	35.00	0.261142857	0.271142857	-4.623493	-79.929085	610.72	9.14
5/13/2015	08:26:44	8:26:44	0:00:35	35.00	0.271142857	0.223235294	-4.623577	-79.9291	604.74	9.49
5/13/2015	08:27:18	8:27:18	0:00:34	34.00	0.223235294	0.059166667	-4.623608	-79.929161	622.52	7.59
5/13/2015	08:27:54	8:27:54	0:00:36	36.00	0.059166667	0.224705882	-4.62362	-79.929146	628.42	2.13
5/13/2015	08:28:28	8:28:28	0:00:34	34.00	0.224705882	0.110882353	-4.623652	-79.929207	641.83	7.64
5/13/2015	08:29:02	8:29:02	0:00:34	34.00	0.110882353	0.212352941	-4.623638	-79.929176	642.4	3.77
5/13/2015	08:29:36	8:29:36	0:00:34	34.00	0.212352941	0.09755102	-4.623591	-79.929131	626.09	7.22
5/13/2015	08:30:25	8:30:25	0:00:49	49.00	0.09755102	0.555588235	-4.623628	-79.929153	629.91	4.78
5/13/2015	08:30:59	8:30:59	0:00:34	34.00	0.555588235	0.216764706	-4.623495	-79.929047	610.85	18.89
5/13/2015	08:31:33	8:31:33	0:00:34	34.00	0.216764706	0.306764706	-4.623455	-79.9291	603.79	7.37
5/13/2015	08:32:07	8:32:07	0:00:34	34.00	0.306764706	0.298529412	-4.623364	-79.929123	629.73	10.43
5/13/2015	08:32:41	8:32:41	0:00:34	34.00	0.298529412	0.275428571	-4.623374	-79.929214	612.08	10.15
5/13/2015	08:33:16	8:33:16	0:00:35	35.00	0.275428571	0.301764706	-4.623442	-79.929268	603.8	9.64
5/13/2015	08:33:50	8:33:50	0:00:34	34.00	0.301764706	0.168529412	-4.623367	-79.929214	608.79	10.26
5/13/2015	08:34:24	8:34:24	0:00:34	34.00	0.168529412	0.15	-4.623416	-79.92923	608.44	5.73
5/13/2015	08:34:58	8:34:58	0:00:34	34.00	0.15	0.254705882	-4.623416	-79.929276	612.68	5.1
5/13/2015	08:35:32	8:35:32	0:00:34	34.00	0.254705882	0.051470588	-4.623353	-79.92923	617.99	8.66
5/13/2015	08:36:06	8:36:06	0:00:34	34.00	0.051470588	0.039117647	-4.623358	-79.929245	612.88	1.75
5/13/2015	08:36:40	8:36:40	0:00:34	34.00	0.039117647	0.069117647	-4.623346	-79.929245	615.58	1.33
5/13/2015	08:37:14	8:37:14	0:00:34	34.00	0.069117647	0.051176471	-4.623331	-79.92926	612.97	2.35
5/13/2015	08:37:48	8:37:48	0:00:34	34.00	0.051176471	0.279117647	-4.623345	-79.929253	622.07	1.74
5/13/2015	08:38:22	8:38:22	0:00:34	34.00	0.279117647	0.242352941	-4.62326	-79.929245	610.31	9.49
5/13/2015	08:38:56	8:38:56	0:00:34	34.00	0.242352941	0.176764706	-4.623312	-79.929298	610.33	8.24
5/13/2015	08:39:30	8:39:30	0:00:34	34.00	0.176764706	0.145	-4.623267	-79.929268	608.36	6.01
5/13/2015	08:40:04	8:40:04	0:00:34	34.00	0.145	0.197058824	-4.62329	-79.929306	610.5	4.93
[truncated: 1,939 more rows]
