# Supplementary material for: GPS Tracking of Free-Ranging Pigs to Evaluate Ring Strategies for the Control of Cysticercosis/Taeniasis in Peru
Source: PLoS Negl Trop Dis. 2016 Apr 1;10(4):e0004591. doi: 10.1371/journal.pntd.0004591 (PMC4818035; doi:10.1371/journal.pntd.0004591)
Supplement: S3 Dataset — (ZIP) [file pntd.0004591.s005.zip › MINAS10.csv]

Date	Time	Time2	Timediff	Seconds	Speedpre	Speedpos	Latitude	Longitude	Altitude	Distance
5/12/2015	16:39:02	16:39:02	0:00:00	0.00	0	0.7475	-4.620848	-79.934074	534.99	0
5/12/2015	16:39:46	16:39:46	0:00:44	44.00	0.7475	0.253888889	-4.620937	-79.934357	581.96	32.89
5/12/2015	16:40:22	16:40:22	0:00:36	36.00	0.253888889	0.249411765	-4.620864	-79.934319	549.47	9.14
5/12/2015	16:40:56	16:40:56	0:00:34	34.00	0.249411765	0.231176471	-4.620919	-79.934372	578.7	8.48
5/12/2015	16:41:30	16:41:30	0:00:34	34.00	0.231176471	0.187428571	-4.620883	-79.934311	551.01	7.86
5/12/2015	16:42:05	16:42:05	0:00:35	35.00	0.187428571	0.365	-4.620942	-79.934311	569.15	6.56
5/12/2015	16:42:39	16:42:39	0:00:34	34.00	0.365	0.322	-4.621007	-79.934402	588.76	12.41
5/12/2015	16:43:14	16:43:14	0:00:35	35.00	0.322	0.203823529	-4.620913	-79.934364	563.97	11.27
5/12/2015	16:43:48	16:43:48	0:00:34	34.00	0.203823529	0.067058824	-4.620855	-79.934387	565.32	6.93
5/12/2015	16:44:22	16:44:22	0:00:34	34.00	0.067058824	0.112647059	-4.620841	-79.934372	570.05	2.28
5/12/2015	16:44:56	16:44:56	0:00:34	34.00	0.112647059	0.318333333	-4.620872	-79.934357	560.43	3.83
5/12/2015	16:45:32	16:45:32	0:00:36	36.00	0.318333333	0.329117647	-4.620823	-79.934448	561.55	11.46
5/12/2015	16:46:06	16:46:06	0:00:34	34.00	0.329117647	0.704166667	-4.620921	-79.934425	585.21	11.19
5/12/2015	16:46:42	16:46:42	0:00:36	36.00	0.704166667	0.800833333	-4.620822	-79.934631	609.07	25.35
5/12/2015	16:47:18	16:47:18	0:00:36	36.00	0.800833333	0.708918919	-4.62107	-79.934555	631.67	28.83
5/12/2015	16:47:55	16:47:55	0:00:37	37.00	0.708918919	0.447714286	-4.620836	-79.934525	585.26	26.23
5/12/2015	16:48:30	16:48:30	0:00:35	35.00	0.447714286	0.189428571	-4.620918	-79.93441	584.68	15.67
5/12/2015	16:49:05	16:49:05	0:00:35	35.00	0.189428571	0.544117647	-4.620863	-79.934433	587.36	6.63
5/12/2015	16:49:39	16:49:39	0:00:34	34.00	0.544117647	0.664	-4.621025	-79.934471	549.13	18.5
5/12/2015	16:50:14	16:50:14	0:00:35	35.00	0.664	0.200833333	-4.620861	-79.934341	566.29	23.24
5/12/2015	16:50:50	16:50:50	0:00:36	36.00	0.200833333	0.147941176	-4.620798	-79.934357	552.06	7.23
5/12/2015	16:51:24	16:51:24	0:00:34	34.00	0.147941176	0.246	-4.620804	-79.934402	553.04	5.03
5/12/2015	16:51:59	16:51:59	0:00:35	35.00	0.246	0.158611111	-4.620878	-79.934425	571.3	8.61
5/12/2015	16:52:35	16:52:35	0:00:36	36.00	0.158611111	0.203428571	-4.620903	-79.93438	577.25	5.71
5/12/2015	16:53:10	16:53:10	0:00:35	35.00	0.203428571	0.083055556	-4.620883	-79.934441	566.6	7.12
5/12/2015	16:53:46	16:53:46	0:00:36	36.00	0.083055556	0.190277778	-4.620857	-79.934448	584.58	2.99
5/12/2015	16:54:22	16:54:22	0:00:36	36.00	0.190277778	0.408529412	-4.620887	-79.934502	570.71	6.85
5/12/2015	16:54:56	16:54:56	0:00:34	34.00	0.408529412	0.713529412	-4.620768	-79.93454	589.91	13.89
5/12/2015	16:55:30	16:55:30	0:00:34	34.00	0.713529412	0.095294118	-4.620675	-79.934738	575.82	24.26
5/12/2015	16:56:04	16:56:04	0:00:34	34.00	0.095294118	0.277647059	-4.620657	-79.934715	588.99	3.24
5/12/2015	16:56:38	16:56:38	0:00:34	34.00	0.277647059	0.362	-4.620581	-79.934677	602.46	9.44
5/12/2015	16:57:13	16:57:13	0:00:35	35.00	0.362	0.482	-4.620621	-79.934784	621.95	12.67
5/12/2015	16:57:48	16:57:48	0:00:35	35.00	0.482	0.551176471	-4.62047	-79.934799	612.28	16.87
5/12/2015	16:58:22	16:58:22	0:00:34	34.00	0.551176471	0.233235294	-4.620451	-79.934631	605.49	18.74
5/12/2015	16:58:56	16:58:56	0:00:34	34.00	0.233235294	0.125294118	-4.62047	-79.9347	582.96	7.93
5/12/2015	16:59:30	16:59:30	0:00:34	34.00	0.125294118	0.591212121	-4.620464	-79.934738	597.16	4.26
5/12/2015	17:00:03	17:00:03	0:00:33	33.00	0.591212121	0.19972973	-4.620483	-79.934563	624.52	19.51
5/12/2015	17:00:40	17:00:40	0:00:37	37.00	0.19972973	0.356571429	-4.620434	-79.934608	545.3	7.39
5/12/2015	17:01:15	17:01:15	0:00:35	35.00	0.356571429	0.091470588	-4.620469	-79.934715	585.43	12.48
5/12/2015	17:01:49	17:01:49	0:00:34	34.00	0.091470588	0.425714286	-4.620441	-79.934715	568.17	3.11
5/12/2015	17:02:24	17:02:24	0:00:35	35.00	0.425714286	0.798181818	-4.620575	-79.934715	615.3	14.9
5/12/2015	17:02:57	17:02:57	0:00:33	33.00	0.798181818	0.39	-4.62047	-79.934502	573.44	26.34
5/12/2015	17:03:33	17:03:33	0:00:36	36.00	0.39	0.191428571	-4.620504	-79.934624	587.7	14.04
5/12/2015	17:04:08	17:04:08	0:00:35	35.00	0.191428571	0.988235294	-4.620533	-79.934677	592.58	6.7
5/12/2015	17:04:42	17:04:42	0:00:34	34.00	0.988235294	1.394705882	-4.620445	-79.934387	608.3	33.6
5/12/2015	17:05:16	17:05:16	0:00:34	34.00	1.394705882	0.624117647	-4.620709	-79.934723	630.99	47.42
5/12/2015	17:05:50	17:05:50	0:00:34	34.00	0.624117647	0.580555556	-4.620522	-79.934685	591.16	21.22
5/12/2015	17:06:26	17:06:26	0:00:36	36.00	0.580555556	0.580882353	-4.620671	-79.93457	609.62	20.9
5/12/2015	17:07:00	17:07:00	0:00:34	34.00	0.580882353	0.301142857	-4.620494	-79.934555	594.31	19.75
5/12/2015	17:07:35	17:07:35	0:00:35	35.00	0.301142857	0.318857143	-4.620518	-79.934647	602.34	10.54
5/12/2015	17:08:10	17:08:10	0:00:35	35.00	0.318857143	0.292	-4.620506	-79.934547	589.74	11.16
5/12/2015	17:08:45	17:08:45	0:00:35	35.00	0.292	0.435882353	-4.620595	-79.93457	621.9	10.22
5/12/2015	17:09:19	17:09:19	0:00:34	34.00	0.435882353	0.054117647	-4.620462	-79.934578	617.25	14.82
5/12/2015	17:09:53	17:09:53	0:00:34	34.00	0.054117647	0.155588235	-4.620469	-79.934563	589.49	1.84
5/12/2015	17:10:27	17:10:27	0:00:34	34.00	0.155588235	0.397352941	-4.620432	-79.934593	596.26	5.29
5/12/2015	17:11:01	17:11:01	0:00:34	34.00	0.397352941	0.14	-4.620389	-79.934479	603.02	13.51
5/12/2015	17:11:35	17:11:35	0:00:34	34.00	0.14	0.502	-4.620409	-79.934441	624.19	4.76
5/12/2015	17:12:10	17:12:10	0:00:35	35.00	0.502	0.048611111	-4.620454	-79.934593	606.83	17.57
5/12/2015	17:12:46	17:12:46	0:00:36	36.00	0.048611111	0.624571429	-4.620449	-79.934608	592.91	1.75
5/12/2015	17:13:21	17:13:21	0:00:35	35.00	0.624571429	0.724117647	-4.620636	-79.934669	691.5	21.86
5/12/2015	17:13:55	17:13:55	0:00:34	34.00	0.724117647	0.031714286	-4.620434	-79.934578	592.56	24.62
5/12/2015	17:14:30	17:14:30	0:00:35	35.00	0.031714286	0.068285714	-4.620444	-79.934578	592.81	1.11
5/12/2015	17:15:05	17:15:05	0:00:35	35.00	0.068285714	0.275675676	-4.620424	-79.93457	583.3	2.39
5/12/2015	17:15:42	17:15:42	0:00:37	37.00	0.275675676	0.077142857	-4.620427	-79.934662	579.2	10.2
5/12/2015	17:16:17	17:16:17	0:00:35	35.00	0.077142857	0.189705882	-4.620435	-79.934685	594.65	2.7
5/12/2015	17:16:51	17:16:51	0:00:34	34.00	0.189705882	0.234117647	-4.620377	-79.934685	597.56	6.45
5/12/2015	17:17:25	17:17:25	0:00:34	34.00	0.234117647	0.196176471	-4.620322	-79.934639	583.82	7.96
5/12/2015	17:17:59	17:17:59	0:00:34	34.00	0.196176471	0.248235294	-4.620262	-79.934639	599.25	6.67
5/12/2015	17:18:33	17:18:33	0:00:34	34.00	0.248235294	0.126470588	-4.620257	-79.934715	603.93	8.44
5/12/2015	17:19:07	17:19:07	0:00:34	34.00	0.126470588	0.194117647	-4.620265	-79.934677	613.53	4.3
5/12/2015	17:19:41	17:19:41	0:00:34	34.00	0.194117647	0.355	-4.62024	-79.934731	584.48	6.6
5/12/2015	17:20:15	17:20:15	0:00:34	34.00	0.355	0.295588235	-4.620182	-79.934639	545.08	12.07
5/12/2015	17:20:49	17:20:49	0:00:34	34.00	0.295588235	0.196176471	-4.620148	-79.934723	587.53	10.05
5/12/2015	17:21:23	17:21:23	0:00:34	34.00	0.196176471	0.055588235	-4.6202	-79.934753	592.98	6.67
5/12/2015	17:21:57	17:21:57	0:00:34	34.00	0.055588235	0.141764706	-4.620206	-79.934769	579.16	1.89
5/12/2015	17:22:31	17:22:31	0:00:34	34.00	0.141764706	0.237352941	-4.620227	-79.934807	572.36	4.82
5/12/2015	17:23:05	17:23:05	0:00:34	34.00	0.237352941	0.317941176	-4.620156	-79.934792	591.36	8.07
5/12/2015	17:23:39	17:23:39	0:00:34	34.00	0.317941176	0.199411765	-4.620237	-79.934738	589.25	10.81
5/12/2015	17:24:13	17:24:13	0:00:34	34.00	0.199411765	0.077647059	-4.620232	-79.934799	581.12	6.78
5/12/2015	17:24:47	17:24:47	0:00:34	34.00	0.077647059	0.281470588	-4.620226	-79.934822	601.58	2.64
5/12/2015	17:25:21	17:25:21	0:00:34	34.00	0.281470588	0.33	-4.620206	-79.934906	585.75	9.57
5/12/2015	17:25:55	17:25:55	0:00:34	34.00	0.33	0.473235294	-4.620227	-79.934807	589.32	11.22
5/12/2015	17:26:29	17:26:29	0:00:34	34.00	0.473235294	0.479117647	-4.620179	-79.934944	588.27	16.09
5/12/2015	17:27:03	17:27:03	0:00:34	34.00	0.479117647	0.339714286	-4.620203	-79.934799	589.2	16.29
5/12/2015	17:27:38	17:27:38	0:00:35	35.00	0.339714286	0.554571429	-4.620258	-79.934891	582.29	11.89
5/12/2015	17:28:13	17:28:13	0:00:35	35.00	0.554571429	0.645588235	-4.620252	-79.935066	564.3	19.41
5/12/2015	17:28:47	17:28:47	0:00:34	34.00	0.645588235	0.244705882	-4.620247	-79.934868	583.3	21.95
5/12/2015	17:29:21	17:29:21	0:00:34	34.00	0.244705882	0.233333333	-4.620194	-79.934921	591.27	8.32
5/12/2015	17:29:57	17:29:57	0:00:36	36.00	0.233333333	0.467714286	-4.620247	-79.934975	572.04	8.4
5/12/2015	17:30:32	17:30:32	0:00:35	35.00	0.467714286	0.617058824	-4.620219	-79.93483	581.99	16.37
5/12/2015	17:31:06	17:31:06	0:00:34	34.00	0.617058824	0.61027027	-4.620147	-79.935005	584.74	20.98
5/12/2015	17:31:43	17:31:43	0:00:37	37.00	0.61027027	0.248108108	-4.620332	-79.934921	587.64	22.58
5/12/2015	17:32:20	17:32:20	0:00:37	37.00	0.248108108	0.198857143	-4.620255	-79.934891	584.96	9.18
5/12/2015	17:32:55	17:32:55	0:00:35	35.00	0.198857143	0.369459459	-4.62027	-79.934952	562.52	6.96
5/12/2015	17:33:32	17:33:32	0:00:37	37.00	0.369459459	0.425142857	-4.620317	-79.935066	573.9	13.67
5/12/2015	17:34:07	17:34:07	0:00:35	35.00	0.425142857	0.289459459	-4.620354	-79.934937	582.69	14.88
5/12/2015	17:34:44	17:34:44	0:00:37	37.00	0.289459459	0.435	-4.620259	-79.934921	581.58	10.71
5/12/2015	17:35:18	17:35:18	0:00:34	34.00	0.435	0.398888889	-4.620293	-79.934792	582.16	14.79
5/12/2015	17:35:54	17:35:54	0:00:36	36.00	0.398888889	0.291428571	-4.620305	-79.934921	571.94	14.36
5/12/2015	17:36:29	17:36:29	0:00:35	35.00	0.291428571	0.054	-4.62038	-79.934868	584.77	10.2
5/12/2015	17:37:04	17:37:04	0:00:35	35.00	0.054	0.0625	-4.620397	-79.934868	596.44	1.89
5/12/2015	17:37:40	17:37:40	0:00:36	36.00	0.0625	0.177837838	-4.620378	-79.934875	569.53	2.25
5/12/2015	17:38:17	17:38:17	0:00:37	37.00	0.177837838	0.241714286	-4.620433	-79.934853	564.27	6.58
5/12/2015	17:38:52	17:38:52	0:00:35	35.00	0.241714286	0.267777778	-4.62044	-79.934929	587.13	8.46
5/12/2015	17:39:28	17:39:28	0:00:36	36.00	0.267777778	0.058108108	-4.620359	-79.934898	578.67	9.64
5/12/2015	17:40:05	17:40:05	0:00:37	37.00	0.058108108	0.031714286	-4.62037	-79.934914	570.68	2.15
5/12/2015	17:40:40	17:40:40	0:00:35	35.00	0.031714286	0.200833333	-4.62038	-79.934914	566.6	1.11
5/12/2015	17:41:16	17:41:16	0:00:36	36.00	0.200833333	0.35	-4.620443	-79.934898	566.4	7.23
5/12/2015	17:41:53	17:41:53	0:00:37	37.00	0.35	0.116111111	-4.620394	-79.934792	583.15	12.95
5/12/2015	17:42:29	17:42:29	0:00:36	36.00	0.116111111	0.423823529	-4.62036	-79.934776	573.95	4.18
5/12/2015	17:43:03	17:43:03	0:00:34	34.00	0.423823529	0.325882353	-4.620358	-79.934906	576.08	14.41
5/12/2015	17:43:37	17:43:37	0:00:34	34.00	0.325882353	0.153333333	-4.620412	-79.934822	583.49	11.08
5/12/2015	17:44:13	17:44:13	0:00:36	36.00	0.153333333	0.260555556	-4.620363	-79.93483	580.83	5.52
5/12/2015	17:44:49	17:44:49	0:00:36	36.00	0.260555556	0.632058824	-4.620373	-79.934746	595.71	9.38
5/12/2015	17:45:23	17:45:23	0:00:34	34.00	0.632058824	0.510285714	-4.620253	-79.934898	612.96	21.49
5/12/2015	17:45:58	17:45:58	0:00:35	35.00	0.510285714	0.066923077	-4.620374	-79.934792	588.87	17.86
5/12/2015	17:46:37	17:46:37	0:00:39	39.00	0.066923077	0.309411765	-4.620369	-79.934769	589.66	2.61
5/12/2015	17:47:11	17:47:11	0:00:34	34.00	0.309411765	0.433055556	-4.620434	-79.9347	580.1	10.52
5/12/2015	17:47:47	17:47:47	0:00:36	36.00	0.433055556	0.141621622	-4.620552	-79.934776	584.93	15.59
5/12/2015	17:48:24	17:48:24	0:00:37	37.00	0.141621622	0.433333333	-4.620563	-79.934822	574.95	5.24
5/12/2015	17:49:00	17:49:00	0:00:36	36.00	0.433333333	0.547297297	-4.620595	-79.934685	585.08	15.6
5/12/2015	17:49:37	17:49:37	0:00:37	37.00	0.547297297	0.721578947	-4.620764	-79.934753	599.05	20.25
5/12/2015	17:50:15	17:50:15	0:00:38	38.00	0.721578947	0.263714286	-4.620838	-79.934517	589.77	27.42
5/12/2015	17:50:50	17:50:50	0:00:35	35.00	0.263714286	0.179166667	-4.620804	-79.934593	579.31	9.23
5/12/2015	17:51:26	17:51:26	0:00:36	36.00	0.179166667	0.751666667	-4.620828	-79.93454	551.19	6.45
5/12/2015	17:52:02	17:52:02	0:00:36	36.00	0.751666667	0.139142857	-4.620837	-79.934296	552.59	27.06
5/12/2015	17:52:37	17:52:37	0:00:35	35.00	0.139142857	0.459142857	-4.620806	-79.934265	551.36	4.87
5/12/2015	17:53:12	17:53:12	0:00:35	35.00	0.459142857	0.660833333	-4.620894	-79.93438	576.16	16.07
5/12/2015	17:53:48	17:53:48	0:00:36	36.00	0.660833333	0.397714286	-4.620877	-79.934166	583.15	23.79
5/12/2015	17:54:23	17:54:23	0:00:35	35.00	0.397714286	0.416	-4.620954	-79.934265	607.02	13.92
5/12/2015	17:54:58	17:54:58	0:00:35	35.00	0.416	0.993055556	-4.62107	-79.934326	597.72	14.56
5/12/2015	17:55:34	17:55:34	0:00:36	36.00	0.993055556	0.596944444	-4.62075	-79.934357	533.55	35.75
5/12/2015	17:56:10	17:56:10	0:00:36	36.00	0.596944444	0.401081081	-4.620931	-79.934425	569.59	21.49
5/12/2015	17:56:47	17:56:47	0:00:37	37.00	0.401081081	0.584166667	-4.620986	-79.934303	581.65	14.84
5/12/2015	17:57:23	17:57:23	0:00:36	36.00	0.584166667	0.708333333	-4.621074	-79.934471	591.22	21.03
5/12/2015	17:57:59	17:57:59	0:00:36	36.00	0.708333333	0.389166667	-4.620867	-79.934372	613.91	25.5
5/12/2015	17:58:35	17:58:35	0:00:36	36.00	0.389166667	0.210487805	-4.6209	-79.934494	561.71	14.01
5/12/2015	17:59:16	17:59:16	0:00:41	41.00	0.210487805	1.9175	-4.620936	-79.934563	553.04	8.63
5/12/2015	17:59:52	17:59:52	0:00:36	36.00	1.9175	1.328857143	-4.620383	-79.93428	473.17	69.03
5/12/2015	18:00:27	18:00:27	0:00:35	35.00	1.328857143	0.337714286	-4.620778	-79.934418	521.84	46.51
5/12/2015	18:01:02	18:01:02	0:00:35	35.00	0.337714286	0.425384615	-4.620676	-79.934448	530.35	11.82
5/12/2015	18:01:41	18:01:41	0:00:39	39.00	0.425384615	0.713611111	-4.620822	-79.934479	551.55	16.59
5/12/2015	18:02:17	18:02:17	0:00:36	36.00	0.713611111	0.453333333	-4.620858	-79.93425	582.34	25.69
5/12/2015	18:02:56	18:02:56	0:00:39	39.00	0.453333333	1.198	-4.620702	-79.934219	573.7	17.68
5/12/2015	18:03:31	18:03:31	0:00:35	35.00	1.198	0.534285714	-4.620824	-79.933861	519.8	41.93
5/12/2015	18:04:06	18:04:06	0:00:35	35.00	0.534285714	0.395	-4.620694	-79.933968	571.39	18.7
5/12/2015	18:04:40	18:04:40	0:00:34	34.00	0.395	0.876944444	-4.620594	-79.934036	550.63	13.43
5/12/2015	18:05:16	18:05:16	0:00:36	36.00	0.876944444	0.680526316	-4.620554	-79.933754	570.21	31.57
5/12/2015	18:05:54	18:05:54	0:00:38	38.00	0.680526316	0.587297297	-4.620677	-79.933952	585.86	25.86
5/12/2015	18:06:31	18:06:31	0:00:37	37.00	0.587297297	0.365277778	-4.620564	-79.933792	574.6	21.73
5/12/2015	18:07:07	18:07:07	0:00:36	36.00	0.365277778	0.073333333	-4.620535	-79.933907	574.02	13.15
5/12/2015	18:07:43	18:07:43	0:00:36	36.00	0.073333333	0.568108108	-4.620544	-79.933929	566.47	2.64
5/12/2015	18:08:20	18:08:20	0:00:37	37.00	0.568108108	0.556666667	-4.620657	-79.933777	595.65	21.02
5/12/2015	18:08:56	18:08:56	0:00:36	36.00	0.556666667	0.368378378	-4.62079	-79.933899	590.48	20.04
5/12/2015	18:09:33	18:09:33	0:00:37	37.00	0.368378378	0.173947368	-4.620836	-79.934013	554.05	13.63
5/12/2015	18:10:11	18:10:11	0:00:38	38.00	0.173947368	0.469166667	-4.620881	-79.934052	542.98	6.61
5/12/2015	18:10:47	18:10:47	0:00:36	36.00	0.469166667	0.447941176	-4.620739	-79.933998	600.36	16.89
5/12/2015	18:11:21	18:11:21	0:00:34	34.00	0.447941176	1.457058824	-4.620834	-79.934097	574.74	15.23
5/12/2015	18:11:55	18:11:55	0:00:34	34.00	1.457058824	0.516944444	-4.620523	-79.933777	634.72	49.54
5/12/2015	18:12:31	18:12:31	0:00:36	36.00	0.516944444	0.326486486	-4.620684	-79.933823	581.49	18.61
5/12/2015	18:13:08	18:13:08	0:00:37	37.00	0.326486486	0.1275	-4.620594	-79.933884	573.61	12.08
5/12/2015	18:13:48	18:13:48	0:00:40	40.00	0.1275	0.368055556	-4.620593	-79.933838	574.33	5.1
5/12/2015	18:14:24	18:14:24	0:00:36	36.00	0.368055556	0.605526316	-4.620483	-79.933884	536.62	13.25
5/12/2015	18:15:02	18:15:02	0:00:38	38.00	0.605526316	0.087631579	-4.620669	-79.933975	577.03	23.01
5/12/2015	18:15:40	18:15:40	0:00:38	38.00	0.087631579	0.516829268	-4.620669	-79.933945	582.22	3.33
5/12/2015	18:16:21	18:16:21	0:00:41	41.00	0.516829268	0.349736842	-4.620578	-79.933777	563.05	21.19
5/12/2015	18:16:59	18:16:59	0:00:38	38.00	0.349736842	0.135	-4.620615	-79.933891	554.16	13.29
5/12/2015	18:17:35	18:17:35	0:00:36	36.00	0.135	0.304871795	-4.620658	-79.933899	551.97	4.86
5/12/2015	18:18:14	18:18:14	0:00:39	39.00	0.304871795	0.195641026	-4.62057	-79.933838	570.06	11.89
5/12/2015	18:18:53	18:18:53	0:00:39	39.00	0.195641026	0.58027027	-4.620519	-79.933792	577.85	7.63
5/12/2015	18:19:30	18:19:30	0:00:37	37.00	0.58027027	0.469722222	-4.620345	-79.933876	622.29	21.47
5/12/2015	18:20:06	18:20:06	0:00:36	36.00	0.469722222	0.194571429	-4.62049	-79.93383	591.22	16.91
5/12/2015	18:20:41	18:20:41	0:00:35	35.00	0.194571429	0.503611111	-4.620497	-79.933891	561.69	6.81
5/12/2015	18:21:17	18:21:17	0:00:36	36.00	0.503611111	0.525714286	-4.620531	-79.933731	570.51	18.13
5/12/2015	18:21:52	18:21:52	0:00:35	35.00	0.525714286	0.255277778	-4.620575	-79.933891	560.27	18.4
5/12/2015	18:22:28	18:22:28	0:00:36	36.00	0.255277778	0.611428571	-4.620542	-79.933815	562.59	9.19
5/12/2015	18:23:03	18:23:03	0:00:35	35.00	0.611428571	0.680571429	-4.62057	-79.933624	560.07	21.4
5/12/2015	18:23:38	18:23:38	0:00:35	35.00	0.680571429	0.098888889	-4.62059	-79.933838	570.24	23.82
5/12/2015	18:24:14	18:24:14	0:00:36	36.00	0.098888889	0.348888889	-4.620559	-79.93383	569.86	3.56
5/12/2015	18:24:59	18:24:59	0:00:45	45.00	0.348888889	0.29625	-4.6207	-79.933838	588.11	15.7
5/12/2015	18:25:39	18:25:39	0:00:40	40.00	0.29625	0.464909091	-4.620598	-79.933807	593.49	11.85
5/12/2015	18:26:34	18:26:34	0:00:55	55.00	0.464909091	0.745853659	-4.620727	-79.933998	585.42	25.57
5/12/2015	18:27:15	18:27:15	0:00:41	41.00	0.745853659	0.731489362	-4.620615	-79.933746	572.66	30.58
5/12/2015	18:28:02	18:28:02	0:00:47	47.00	0.731489362	0.196666667	-4.620758	-79.934021	573.35	34.38
5/12/2015	18:28:38	18:28:38	0:00:36	36.00	0.196666667	0.5285	-4.620739	-79.93396	576.46	7.08
5/12/2015	18:29:18	18:29:18	0:00:40	40.00	0.5285	0.741351351	-4.620649	-79.933792	579.02	21.14
5/12/2015	18:29:55	18:29:55	0:00:37	37.00	0.741351351	0.244571429	-4.62076	-79.934013	568.54	27.43
5/12/2015	18:30:30	18:30:30	0:00:35	35.00	0.244571429	0.74	-4.620766	-79.93409	560.95	8.56
5/12/2015	18:31:04	18:31:04	0:00:34	34.00	0.74	0.325882353	-4.620861	-79.933884	606.6	25.16
5/12/2015	18:31:38	18:31:38	0:00:34	34.00	0.325882353	0.475882353	-4.620807	-79.9338	600.69	11.08
5/12/2015	18:32:12	18:32:12	0:00:34	34.00	0.475882353	0.281351351	-4.620824	-79.933945	571.35	16.18
5/12/2015	18:32:49	18:32:49	0:00:37	37.00	0.281351351	0.294358974	-4.620805	-79.933853	598.4	10.41
5/12/2015	18:33:28	18:33:28	0:00:39	39.00	0.294358974	0.351282051	-4.620709	-79.933891	567.03	11.48
5/12/2015	18:34:07	18:34:07	0:00:39	39.00	0.351282051	0.613243243	-4.620729	-79.934013	558.29	13.7
5/12/2015	18:34:44	18:34:44	0:00:37	37.00	0.613243243	0.232857143	-4.620677	-79.933815	575.08	22.69
5/12/2015	18:35:19	18:35:19	0:00:35	35.00	0.232857143	0.074	-4.620636	-79.933754	590.35	8.15
5/12/2015	18:35:54	18:35:54	0:00:35	35.00	0.074	0.391025641	-4.620632	-79.933777	587.02	2.59
5/12/2015	18:36:33	18:36:33	0:00:39	39.00	0.391025641	0.402222222	-4.620677	-79.933907	546.7	15.25
5/12/2015	18:37:09	18:37:09	0:00:36	36.00	0.402222222	0.554571429	-4.620547	-79.933899	554.96	14.48
5/12/2015	18:37:44	18:37:44	0:00:35	35.00	0.554571429	0.229459459	-4.620664	-79.933769	574.14	19.41
5/12/2015	18:38:21	18:38:21	0:00:37	37.00	0.229459459	0.473421053	-4.620603	-79.933815	571.96	8.49
5/12/2015	18:38:59	18:38:59	0:00:38	38.00	0.473421053	0.66	-4.62063	-79.933975	562.81	17.99
5/12/2015	18:39:35	18:39:35	0:00:36	36.00	0.66	0.829142857	-4.620548	-79.933777	593.88	23.76
5/12/2015	18:40:10	18:40:10	0:00:35	35.00	0.829142857	0.500857143	-4.620408	-79.933998	529.48	29.02
5/12/2015	18:40:45	18:40:45	0:00:35	35.00	0.500857143	0.425428571	-4.620561	-79.93396	549.16	17.53
5/12/2015	18:41:20	18:41:20	0:00:35	35.00	0.425428571	0.17	-4.620617	-79.933838	566.3	14.89
5/12/2015	18:41:56	18:41:56	0:00:36	36.00	0.17	0.226666667	-4.620567	-79.933815	575.35	6.12
5/12/2015	18:42:32	18:42:32	0:00:36	36.00	0.226666667	0.315428571	-4.620618	-79.933868	571.85	8.16
5/12/2015	18:43:07	18:43:07	0:00:35	35.00	0.315428571	0.397142857	-4.620656	-79.93396	541.86	11.04
5/12/2015	18:43:42	18:43:42	0:00:35	35.00	0.397142857	0.229444444	-4.620604	-79.933846	566.71	13.9
5/12/2015	18:44:18	18:44:18	0:00:36	36.00	0.229444444	0.290285714	-4.620632	-79.933777	549.97	8.26
5/12/2015	18:44:53	18:44:53	0:00:35	35.00	0.290285714	0.460857143	-4.620553	-79.933731	575.52	10.16
5/12/2015	18:45:28	18:45:28	0:00:35	35.00	0.460857143	0.477674419	-4.620602	-79.933868	566.82	16.13
5/12/2015	18:46:11	18:46:11	0:00:43	43.00	0.477674419	1.244347826	-4.620425	-79.933815	540.2	20.54
5/12/2015	18:46:57	18:46:57	0:00:46	46.00	1.244347826	0.88	-4.62078	-79.934189	559.51	57.24
5/12/2015	18:47:51	18:47:51	0:00:54	54.00	0.88	0.441142857	-4.620694	-79.933769	585.4	47.52
5/12/2015	18:48:26	18:48:26	0:00:35	35.00	0.441142857	0.515405405	-4.620822	-79.933823	596.87	15.44
5/12/2015	18:49:03	18:49:03	0:00:37	37.00	0.515405405	0.741388889	-4.620652	-79.933846	572.08	19.07
5/12/2015	18:49:39	18:49:39	0:00:36	36.00	0.741388889	0.506	-4.62048	-79.933678	580.39	26.69
5/12/2015	18:50:14	18:50:14	0:00:35	35.00	0.506	0.193142857	-4.620562	-79.933815	577.99	17.71
5/12/2015	18:50:49	18:50:49	0:00:35	35.00	0.193142857	0.098055556	-4.620564	-79.933876	568.98	6.76
5/12/2015	18:51:25	18:51:25	0:00:36	36.00	0.098055556	0.582058824	-4.620586	-79.933899	551.14	3.53
5/12/2015	18:51:59	18:51:59	0:00:34	34.00	0.582058824	0.778285714	-4.620716	-79.934021	559.96	19.79
5/12/2015	18:52:34	18:52:34	0:00:35	35.00	0.778285714	0.206944444	-4.62053	-79.933861	550.38	27.24
5/12/2015	18:53:10	18:53:10	0:00:36	36.00	0.206944444	0.291111111	-4.620597	-79.933861	553.69	7.45
5/12/2015	18:53:46	18:53:46	0:00:36	36.00	0.291111111	0.417714286	-4.620669	-79.933922	558.1	10.48
5/12/2015	18:54:21	18:54:21	0:00:35	35.00	0.417714286	0.423333333	-4.620549	-79.933868	574.94	14.62
5/12/2015	18:54:57	18:54:57	0:00:36	36.00	0.423333333	0.543333333	-4.620675	-79.933922	567.23	15.24
5/12/2015	18:55:33	18:55:33	0:00:36	36.00	0.543333333	0.420277778	-4.620556	-79.933792	559.93	19.56
5/12/2015	18:56:09	18:56:09	0:00:36	36.00	0.420277778	0.351944444	-4.620617	-79.933914	562.78	15.13
5/12/2015	18:56:45	18:56:45	0:00:36	36.00	0.351944444	0.377222222	-4.62073	-79.933929	571.86	12.67
5/12/2015	18:57:21	18:57:21	0:00:36	36.00	0.377222222	0.219444444	-4.62061	-79.933952	554.23	13.58
5/12/2015	18:57:57	18:57:57	0:00:36	36.00	0.219444444	0.046388889	-4.620674	-79.933983	550.89	7.9
5/12/2015	18:58:33	18:58:33	0:00:36	36.00	0.046388889	1.128571429	-4.620673	-79.933968	559.7	1.67
5/12/2015	18:59:08	18:59:08	0:00:35	35.00	1.128571429	1.508857143	-4.620812	-79.934296	542.89	39.5
5/12/2015	18:59:43	18:59:43	0:00:35	35.00	1.508857143	0.155274725	-4.620637	-79.933853	567.94	52.81
5/12/2015	19:01:14	19:01:14	0:01:31	91.00	0.155274725	0.528939394	-4.620512	-79.933876	556.82	14.13
5/12/2015	19:02:20	19:02:20	0:01:06	66.00	0.528939394	0.167939189	-4.62081	-79.933777	589.12	34.91
5/12/2015	19:07:16	19:07:16	0:04:56	296.00	0.167939189	0.06800738	-4.620363	-79.933784	542.97	49.71
5/12/2015	19:11:47	19:11:47	0:04:31	271.00	0.06800738	0.079644444	-4.620506	-79.933868	559.18	18.43
5/12/2015	19:15:32	19:15:32	0:03:45	225.00	0.079644444	0.153157895	-4.620529	-79.933708	589.6	17.92
5/12/2015	19:18:23	19:18:23	0:02:51	171.00	0.153157895	0.131409396	-4.620471	-79.933937	545.65	26.19
5/12/2015	19:20:52	19:20:52	0:02:29	149.00	0.131409396	0.215	-4.620312	-79.933861	536.18	19.58
5/12/2015	19:22:58	19:22:58	0:02:06	126.00	0.215	0.116890756	-4.620297	-79.934105	506.26	27.09
5/12/2015	19:24:57	19:24:57	0:01:59	119.00	0.116890756	0.031785714	-4.62039	-79.934021	518.55	13.91
5/12/2015	19:26:49	19:26:49	0:01:52	112.00	0.031785714	0.25	-4.620358	-79.934021	517.72	3.56
5/12/2015	19:28:44	19:28:44	0:01:55	115.00	0.25	0.214022989	-4.620463	-79.933784	562.41	28.75
5/12/2015	19:30:11	19:30:11	0:01:27	87.00	0.214022989	0.104466019	-4.620569	-79.933914	573.03	18.62
5/12/2015	19:31:54	19:31:54	0:01:43	103.00	0.104466019	0.311235955	-4.620475	-79.933891	560.14	10.76
5/12/2015	19:33:23	19:33:23	0:01:29	89.00	0.311235955	0.682282609	-4.620421	-79.933647	588.03	27.7
5/12/2015	19:34:55	19:34:55	0:01:32	92.00	0.682282609	0.318390805	-4.620864	-79.933998	549.73	62.77
5/12/2015	19:36:22	19:36:22	0:01:27	87.00	0.318390805	0.520210526	-4.620712	-79.934196	510.77	27.7
5/12/2015	19:37:57	19:37:57	0:01:35	95.00	0.520210526	0.161343284	-4.620542	-79.933784	560.63	49.42
5/12/2015	19:39:04	19:39:04	0:01:07	67.00	0.161343284	0.313714286	-4.620577	-79.933693	556.44	10.81
5/12/2015	19:39:39	19:39:39	0:00:35	35.00	0.313714286	0.455882353	-4.620538	-79.933784	551.82	10.98
5/12/2015	19:40:13	19:40:13	0:00:34	34.00	0.455882353	0.265588235	-4.62051	-79.933647	535.86	15.5
5/12/2015	19:40:47	19:40:47	0:00:34	34.00	0.265588235	0.720857143	-4.620577	-79.933693	597.23	9.03
5/12/2015	19:41:22	19:41:22	0:00:35	35.00	0.720857143	0.403529412	-4.620689	-79.933891	578.01	25.23
5/12/2015	19:41:56	19:41:56	0:00:34	34.00	0.403529412	0.316944444	-4.620627	-79.933784	571.73	13.72
5/12/2015	19:42:32	19:42:32	0:00:36	36.00	0.316944444	0.185277778	-4.620579	-79.933693	550.36	11.41
5/12/2015	19:43:08	19:43:08	0:00:36	36.00	0.185277778	0.315142857	-4.620519	-79.933693	555.14	6.67
5/12/2015	19:43:43	19:43:43	0:00:35	35.00	0.315142857	0.340588235	-4.620509	-79.933792	552.56	11.03
5/12/2015	19:44:17	19:44:17	0:00:34	34.00	0.340588235	0.285	-4.620571	-79.933876	552.13	11.58
5/12/2015	19:44:53	19:44:53	0:00:36	36.00	0.285	0.798571429	-4.620561	-79.933968	549.95	10.26
5/12/2015	19:45:28	19:45:28	0:00:35	35.00	0.798571429	0.266285714	-4.620537	-79.934219	537.82	27.95
5/12/2015	19:46:03	19:46:03	0:00:35	35.00	0.266285714	0.218823529	-4.620533	-79.934135	539.43	9.32
5/12/2015	19:46:37	19:46:37	0:00:34	34.00	0.218823529	0.1175	-4.620598	-79.934151	523.69	7.44
5/12/2015	19:47:13	19:47:13	0:00:36	36.00	0.1175	0.175142857	-4.620636	-79.934151	525.11	4.23
5/12/2015	19:47:48	19:47:48	0:00:35	35.00	0.175142857	0.414	-4.620648	-79.934097	512.68	6.13
5/12/2015	19:48:23	19:48:23	0:00:35	35.00	0.414	0.285	-4.620669	-79.933968	542.95	14.49
5/12/2015	19:48:59	19:48:59	0:00:36	36.00	0.285	1.127352941	-4.620594	-79.933914	553.11	10.26
5/12/2015	19:49:33	19:49:33	0:00:34	34.00	1.127352941	0.273428571	-4.620769	-79.934212	526.07	38.33
5/12/2015	19:50:08	19:50:08	0:00:35	35.00	0.273428571	1.143888889	-4.620749	-79.934296	515.75	9.57
5/12/2015	19:50:44	19:50:44	0:00:36	36.00	1.143888889	0.351351351	-4.620591	-79.93396	537.69	41.18
5/12/2015	19:51:21	19:51:21	0:00:37	37.00	0.351351351	0.036216216	-4.620543	-79.933853	562.46	13
5/12/2015	19:51:58	19:51:58	0:00:37	37.00	0.036216216	0.155277778	-4.620534	-79.933861	552.7	1.34
5/12/2015	19:52:34	19:52:34	0:00:36	36.00	0.155277778	0.048	-4.620567	-79.933899	559.37	5.59
5/12/2015	19:53:09	19:53:09	0:00:35	35.00	0.048	0.258611111	-4.620565	-79.933884	565.43	1.68
5/12/2015	19:53:45	19:53:45	0:00:36	36.00	0.258611111	0.240555556	-4.620565	-79.933968	561.75	9.31
5/12/2015	19:54:21	19:54:21	0:00:36	36.00	0.240555556	0.203611111	-4.620583	-79.934044	557.83	8.66
5/12/2015	19:54:57	19:54:57	0:00:36	36.00	0.203611111	0.087142857	-4.620637	-79.934082	555.16	7.33
5/12/2015	19:55:32	19:55:32	0:00:35	35.00	0.087142857	0.721111111	-4.620614	-79.934067	553.09	3.05
5/12/2015	19:56:08	19:56:08	0:00:36	36.00	0.721111111	0.114594595	-4.620519	-79.933853	586.45	25.96
5/12/2015	19:56:45	19:56:45	0:00:37	37.00	0.114594595	0.369142857	-4.620523	-79.933815	581.18	4.24
5/12/2015	19:57:20	19:57:20	0:00:35	35.00	0.369142857	0.626285714	-4.620569	-79.933922	558.12	12.92
5/12/2015	19:57:55	19:57:55	0:00:35	35.00	0.626285714	0.394285714	-4.620518	-79.933731	588.25	21.92
5/12/2015	19:58:30	19:58:30	0:00:35	35.00	0.394285714	0.093888889	-4.620543	-79.933853	558.22	13.8
5/12/2015	19:59:06	19:59:06	0:00:36	36.00	0.093888889	0.101470588	-4.620563	-79.93383	579.5	3.38
5/12/2015	19:59:40	19:59:40	0:00:34	34.00	0.101470588	0.140857143	-4.62056	-79.933861	568.43	3.45
5/12/2015	20:00:15	20:00:15	0:00:35	35.00	0.140857143	0.606285714	-4.620522	-79.933838	567.79	4.93
5/12/2015	20:00:50	20:00:50	0:00:35	35.00	0.606285714	0.333783784	-4.620638	-79.93399	537.01	21.22
5/12/2015	20:01:27	20:01:27	0:00:37	37.00	0.333783784	0.268055556	-4.620587	-79.933891	547.35	12.35
5/12/2015	20:02:03	20:02:03	0:00:36	36.00	0.268055556	0.115757576	-4.62061	-79.933975	536.41	9.65
5/12/2015	20:02:36	20:02:36	0:00:33	33.00	0.115757576	0.086388889	-4.620593	-79.933945	539.04	3.82
5/12/2015	20:03:12	20:03:12	0:00:36	36.00	0.086388889	0.141944444	-4.620609	-79.933968	539.12	3.11
5/12/2015	20:03:48	20:03:48	0:00:36	36.00	0.141944444	0.262777778	-4.620606	-79.933922	543.88	5.11
5/12/2015	20:04:24	20:04:24	0:00:36	36.00	0.262777778	0.346111111	-4.620621	-79.934006	536.47	9.46
5/12/2015	20:05:00	20:05:00	0:00:36	36.00	0.346111111	0.231282051	-4.620568	-79.933907	555.05	12.46
5/12/2015	20:05:39	20:05:39	0:00:39	39.00	0.231282051	0.104722222	-4.620597	-79.933983	540.2	9.02
5/12/2015	20:06:15	20:06:15	0:00:36	36.00	0.104722222	0.494722222	-4.620572	-79.93396	549.43	3.77
5/12/2015	20:06:51	20:06:51	0:00:36	36.00	0.494722222	0.250571429	-4.620523	-79.933807	554.41	17.81
5/12/2015	20:07:26	20:07:26	0:00:35	35.00	0.250571429	0.168857143	-4.620541	-79.933884	548.97	8.77
5/12/2015	20:08:01	20:08:01	0:00:35	35.00	0.168857143	0.279428571	-4.620535	-79.933937	543.94	5.91
5/12/2015	20:08:36	20:08:36	0:00:35	35.00	0.279428571	0.124722222	-4.620508	-79.933853	559.39	9.78
5/12/2015	20:09:12	20:09:12	0:00:36	36.00	0.124722222	0.1875	-4.620534	-79.933884	564.17	4.49
5/12/2015	20:09:48	20:09:48	0:00:36	36.00	0.1875	0.212571429	-4.620506	-79.93383	560.45	6.75
5/12/2015	20:10:23	20:10:23	0:00:35	35.00	0.212571429	0.191944444	-4.620478	-79.933769	557.2	7.44
5/12/2015	20:10:59	20:10:59	0:00:36	36.00	0.191944444	0.025428571	-4.62052	-79.933815	550.75	6.91
5/12/2015	20:11:34	20:11:34	0:00:35	35.00	0.025428571	0.174571429	-4.620521	-79.933807	562.18	0.89
5/12/2015	20:12:09	20:12:09	0:00:35	35.00	0.174571429	0.106571429	-4.620532	-79.933861	556.75	6.11
5/12/2015	20:12:44	20:12:44	0:00:35	35.00	0.106571429	0.009428571	-4.620519	-79.93383	569.52	3.73
5/12/2015	20:13:19	20:13:19	0:00:35	35.00	0.009428571	0.246571429	-4.620522	-79.93383	562.25	0.33
5/12/2015	20:13:54	20:13:54	0:00:35	35.00	0.246571429	0.203235294	-4.620558	-79.933899	553.97	8.63
5/12/2015	20:14:28	20:14:28	0:00:34	34.00	0.203235294	0.184722222	-4.620516	-79.933853	554.02	6.91
5/12/2015	20:15:04	20:15:04	0:00:36	36.00	0.184722222	0.140833333	-4.620542	-79.933907	550.37	6.65
5/12/2015	20:15:40	20:15:40	0:00:36	36.00	0.140833333	0.023947368	-4.62055	-79.933952	544.95	5.07
5/12/2015	20:16:18	20:16:18	0:00:38	38.00	0.023947368	0.268857143	-4.620548	-79.93396	555.01	0.91
5/12/2015	20:16:53	20:16:53	0:00:35	35.00	0.268857143	0.439166667	-4.62056	-79.933876	555.21	9.41
5/12/2015	20:17:29	20:17:29	0:00:36	36.00	0.439166667	0.448055556	-4.620466	-79.933769	592.69	15.81
5/12/2015	20:18:05	20:18:05	0:00:36	36.00	0.448055556	0.216285714	-4.620512	-79.933907	567.43	16.13
5/12/2015	20:18:40	20:18:40	0:00:35	35.00	0.216285714	0.361142857	-4.620506	-79.933975	568.68	7.57
5/12/2015	20:19:15	20:19:15	0:00:35	35.00	0.361142857	0.122857143	-4.620505	-79.933861	578.15	12.64
5/12/2015	20:19:50	20:19:50	0:00:35	35.00	0.122857143	0.134571429	-4.620543	-79.933868	569.56	4.3
5/12/2015	20:20:25	20:20:25	0:00:35	35.00	0.134571429	0.277714286	-4.620513	-79.933838	574.23	4.71
5/12/2015	20:21:00	20:21:00	0:00:35	35.00	0.277714286	0.209444444	-4.620538	-79.933922	553.68	9.72
5/12/2015	20:21:36	20:21:36	0:00:36	36.00	0.209444444	0.072285714	-4.620537	-79.93399	551.16	7.54
5/12/2015	20:22:11	20:22:11	0:00:35	35.00	0.072285714	0.157714286	-4.620531	-79.933968	557.02	2.53
5/12/2015	20:22:46	20:22:46	0:00:35	35.00	0.157714286	0.218571429	-4.620512	-79.933922	561.61	5.52
5/12/2015	20:23:21	20:23:21	0:00:35	35.00	0.218571429	0.125882353	-4.620512	-79.933853	567.62	7.65
5/12/2015	20:23:55	20:23:55	0:00:34	34.00	0.125882353	0.402571429	-4.620535	-79.933884	560.18	4.28
5/12/2015	20:24:30	20:24:30	0:00:35	35.00	0.402571429	0.141944444	-4.620481	-79.933769	580.94	14.09
5/12/2015	20:25:06	20:25:06	0:00:36	36.00	0.141944444	0.198857143	-4.620515	-79.9338	576.49	5.11
5/12/2015	20:25:41	20:25:41	0:00:35	35.00	0.198857143	0.148285714	-4.6205	-79.933739	586.01	6.96
5/12/2015	20:26:16	20:26:16	0:00:35	35.00	0.148285714	0.151428571	-4.620513	-79.933784	578.59	5.19
5/12/2015	20:26:51	20:26:51	0:00:35	35.00	0.151428571	0.188181818	-4.620526	-79.93383	577.65	5.3
5/12/2015	20:27:24	20:27:24	0:00:33	33.00	0.188181818	0.121714286	-4.620544	-79.933777	558.73	6.21
5/12/2015	20:27:59	20:27:59	0:00:35	35.00	0.121714286	0.288823529	-4.620538	-79.933815	562.23	4.26
5/12/2015	20:28:33	20:28:33	0:00:34	34.00	0.288823529	0.344705882	-4.62051	-79.933731	569.28	9.82
5/12/2015	20:29:07	20:29:07	0:00:34	34.00	0.344705882	0.128823529	-4.620547	-79.93383	558.53	11.72
5/12/2015	20:29:41	20:29:41	0:00:34	34.00	0.128823529	0.075294118	-4.620511	-79.933846	557.53	4.38
5/12/2015	20:30:15	20:30:15	0:00:34	34.00	0.075294118	0.204117647	-4.620504	-79.933868	570.02	2.56
5/12/2015	20:30:49	20:30:49	0:00:34	34.00	0.204117647	0.305	-4.620518	-79.933929	558.85	6.94
5/12/2015	20:31:25	20:31:25	0:00:36	36.00	0.305	0.148571429	-4.620515	-79.93383	568.31	10.98
5/12/2015	20:32:00	20:32:00	0:00:35	35.00	0.148571429	0.03	-4.620524	-79.933876	563.95	5.2
5/12/2015	20:32:35	20:32:35	0:00:35	35.00	0.03	0.142571429	-4.620519	-79.933868	569.75	1.05
5/12/2015	20:33:10	20:33:10	0:00:35	35.00	0.142571429	0.143428571	-4.620517	-79.933823	567.06	4.99
5/12/2015	20:33:45	20:33:45	0:00:35	35.00	0.143428571	0.287142857	-4.620522	-79.933868	571.38	5.02
5/12/2015	20:34:20	20:34:20	0:00:35	35.00	0.287142857	0.050857143	-4.620556	-79.933952	562.59	10.05
5/12/2015	20:34:55	20:34:55	0:00:35	35.00	0.050857143	0.038	-4.62054	-79.933952	566.12	1.78
5/12/2015	20:35:30	20:35:30	0:00:35	35.00	0.038	0.243714286	-4.620552	-79.933952	559.23	1.33
5/12/2015	20:36:05	20:36:05	0:00:35	35.00	0.243714286	0.254571429	-4.62054	-79.933876	559.76	8.53
5/12/2015	20:36:40	20:36:40	0:00:35	35.00	0.254571429	0.120571429	-4.620566	-79.933952	549.71	8.91
5/12/2015	20:37:15	20:37:15	0:00:35	35.00	0.120571429	0.025428571	-4.620563	-79.933914	552.03	4.22
5/12/2015	20:37:50	20:37:50	0:00:35	35.00	0.025428571	0.141666667	-4.620555	-79.933914	558	0.89
5/12/2015	20:38:26	20:38:26	0:00:36	36.00	0.141666667	0.200882353	-4.620557	-79.93396	552.52	5.1
5/12/2015	20:39:00	20:39:00	0:00:34	34.00	0.200882353	0.652857143	-4.620566	-79.934021	551.55	6.83
5/12/2015	20:39:35	20:39:35	0:00:35	35.00	0.652857143	0.924	-4.620574	-79.933815	555.71	22.85
5/12/2015	20:40:10	20:40:10	0:00:35	35.00	0.924	1.017714286	-4.620542	-79.934105	563	32.34
5/12/2015	20:40:45	20:40:45	0:00:35	35.00	1.017714286	0.412	-4.620558	-79.933784	558.47	35.62
5/12/2015	20:41:20	20:41:20	0:00:35	35.00	0.412	0.142571429	-4.620554	-79.933914	552.78	14.42
5/12/2015	20:41:55	20:41:55	0:00:35	35.00	0.142571429	0.325588235	-4.62053	-79.933952	558.91	4.99
5/12/2015	20:42:29	20:42:29	0:00:34	34.00	0.325588235	0.098571429	-4.620543	-79.933853	556.17	11.07
5/12/2015	20:43:04	20:43:04	0:00:35	35.00	0.098571429	0.075428571	-4.62054	-79.933884	552.04	3.45
5/12/2015	20:43:39	20:43:39	0:00:35	35.00	0.075428571	0.301764706	-4.620534	-79.933861	558.92	2.64
5/12/2015	20:44:13	20:44:13	0:00:34	34.00	0.301764706	0.052647059	-4.620524	-79.933769	558.79	10.26
5/12/2015	20:44:47	20:44:47	0:00:34	34.00	0.052647059	0.368285714	-4.620538	-79.933777	560.31	1.79
5/12/2015	20:45:22	20:45:22	0:00:35	35.00	0.368285714	0.276176471	-4.620515	-79.933891	557.91	12.89
5/12/2015	20:45:56	20:45:56	0:00:34	34.00	0.276176471	0.616285714	-4.620526	-79.933975	559.21	9.39
5/12/2015	20:46:31	20:46:31	0:00:35	35.00	0.616285714	0.365428571	-4.620563	-79.933784	564.76	21.57
5/12/2015	20:47:06	20:47:06	0:00:35	35.00	0.365428571	0.096571429	-4.620581	-79.93367	564.53	12.79
5/12/2015	20:47:41	20:47:41	0:00:35	35.00	0.096571429	0.176285714	-4.620601	-79.933693	541.14	3.38
5/12/2015	20:48:16	20:48:16	0:00:35	35.00	0.176285714	1.012571429	-4.620584	-79.933746	546.99	6.17
5/12/2015	20:48:51	20:48:51	0:00:35	35.00	1.012571429	0.245142857	-4.620519	-79.934059	558.26	35.44
5/12/2015	20:49:26	20:49:26	0:00:35	35.00	0.245142857	0.421176471	-4.620554	-79.93399	563.73	8.58
5/12/2015	20:50:00	20:50:00	0:00:34	34.00	0.421176471	0	-4.620547	-79.933861	558.35	14.32
5/12/2015	20:50:34	20:50:34	0:00:34	34.00	0	0.094166667	-4.620547	-79.933861	553.95	0
5/12/2015	20:51:10	20:51:10	0:00:36	36.00	0.094166667	0.095428571	-4.620553	-79.933891	550.53	3.39
5/12/2015	20:51:45	20:51:45	0:00:35	35.00	0.095428571	0.199117647	-4.620556	-79.933861	567.16	3.34
5/12/2015	20:52:19	20:52:19	0:00:34	34.00	0.199117647	0.329722222	-4.620553	-79.9338	574.21	6.77
5/12/2015	20:52:55	20:52:55	0:00:36	36.00	0.329722222	0.100571429	-4.620557	-79.933907	555.78	11.87
5/12/2015	20:53:30	20:53:30	0:00:35	35.00	0.100571429	0.156764706	-4.62055	-79.933876	550.3	3.52
5/12/2015	20:54:04	20:54:04	0:00:34	34.00	0.156764706	0.125294118	-4.620536	-79.93383	559.61	5.33
5/12/2015	20:54:38	20:54:38	0:00:34	34.00	0.125294118	0.528285714	-4.62053	-79.933792	567.87	4.26
5/12/2015	20:55:13	20:55:13	0:00:35	35.00	0.528285714	0.085714286	-4.620577	-79.933952	574.03	18.49
5/12/2015	20:55:48	20:55:48	0:00:35	35.00	0.085714286	0.459142857	-4.62055	-79.933952	557.79	3
5/12/2015	20:56:23	20:56:23	0:00:35	35.00	0.459142857	0.653142857	-4.62055	-79.933807	554.51	16.07
5/12/2015	20:56:58	20:56:58	0:00:35	35.00	0.653142857	0.619411765	-4.62054	-79.934013	559.02	22.86
5/12/2015	20:57:32	20:57:32	0:00:34	34.00	0.619411765	0.315142857	-4.620538	-79.933823	558.19	21.06
5/12/2015	20:58:07	20:58:07	0:00:35	35.00	0.315142857	0.073428571	-4.620548	-79.933922	566.59	11.03
5/12/2015	20:58:42	20:58:42	0:00:35	35.00	0.073428571	0.389714286	-4.620551	-79.933945	552.94	2.57
5/12/2015	20:59:17	20:59:17	0:00:35	35.00	0.389714286	0.174444444	-4.620567	-79.933823	566.87	13.64
5/12/2015	20:59:53	20:59:53	0:00:36	36.00	0.174444444	0.114722222	-4.620547	-79.933876	559.73	6.28
5/12/2015	21:00:29	21:00:29	0:00:36	36.00	0.114722222	0.015555556	-4.620581	-79.933891	554.77	4.13
5/12/2015	21:01:05	21:01:05	0:00:36	36.00	0.015555556	0.155	-4.620586	-79.933891	557.71	0.56
5/12/2015	21:01:39	21:01:39	0:00:34	34.00	0.155	0.055555556	-4.620598	-79.933937	553.15	5.27
5/12/2015	21:02:15	21:02:15	0:00:36	36.00	0.055555556	0.073142857	-4.620588	-79.933922	552.58	2
5/12/2015	21:02:50	21:02:50	0:00:35	35.00	0.073142857	0.246	-4.62059	-79.933945	557.16	2.56
5/12/2015	21:03:25	21:03:25	0:00:35	35.00	0.246	0.09	-4.62058	-79.933868	538.22	8.61
5/12/2015	21:04:01	21:04:01	0:00:36	36.00	0.09	0.094166667	-4.620562	-79.933891	540.28	3.24
5/12/2015	21:04:37	21:04:37	0:00:36	36.00	0.094166667	0.359117647	-4.620536	-79.933907	539.76	3.39
5/12/2015	21:05:11	21:05:11	0:00:34	34.00	0.359117647	0.462857143	-4.620566	-79.934013	537.33	12.21
5/12/2015	21:05:46	21:05:46	0:00:35	35.00	0.462857143	0.120555556	-4.620548	-79.933868	554.16	16.2
5/12/2015	21:06:22	21:06:22	0:00:36	36.00	0.120555556	0.517142857	-4.620551	-79.933907	562.92	4.34
5/12/2015	21:06:57	21:06:57	0:00:35	35.00	0.517142857	0.546315789	-4.620524	-79.933746	565.12	18.1
5/12/2015	21:07:35	21:07:35	0:00:38	38.00	0.546315789	0.310263158	-4.620588	-79.933922	546.4	20.76
5/12/2015	21:08:13	21:08:13	0:00:38	38.00	0.310263158	0.296428571	-4.620489	-79.933884	562.46	11.79
5/12/2015	21:08:55	21:08:55	0:00:42	42.00	0.296428571	0.31475	-4.62054	-79.933784	537.66	12.45
5/12/2015	21:09:35	21:09:35	0:00:40	40.00	0.31475	0.418529412	-4.620502	-79.933891	574.19	12.59
5/12/2015	21:10:09	21:10:09	0:00:34	34.00	0.418529412	0.395882353	-4.620629	-79.933907	562.82	14.23
5/12/2015	21:10:43	21:10:43	0:00:34	34.00	0.395882353	0.230294118	-4.620509	-79.933891	563.42	13.46
5/12/2015	21:11:17	21:11:17	0:00:34	34.00	0.230294118	0.539210526	-4.620524	-79.93396	574.14	7.83
5/12/2015	21:11:55	21:11:55	0:00:38	38.00	0.539210526	0.674571429	-4.620498	-79.933777	558.04	20.49
5/12/2015	21:12:30	21:12:30	0:00:35	35.00	0.674571429	0.683243243	-4.620495	-79.93399	584.35	23.61
5/12/2015	21:13:07	21:13:07	0:00:37	37.00	0.683243243	0.341621622	-4.620501	-79.933762	560.17	25.28
5/12/2015	21:13:44	21:13:44	0:00:37	37.00	0.341621622	0.545	-4.620597	-79.933823	571.43	12.64
5/12/2015	21:14:18	21:14:18	0:00:34	34.00	0.545	0.098571429	-4.620514	-79.933678	557.57	18.53
5/12/2015	21:14:53	21:14:53	0:00:35	35.00	0.098571429	1.168	-4.620517	-79.933647	556.46	3.45
5/12/2015	21:16:03	21:16:03	0:01:10	70.00	1.168	2.4785	-4.620381	-79.932922	527.12	81.76
5/12/2015	21:16:43	21:16:43	0:00:40	40.00	2.4785	0.614594595	-4.620744	-79.933739	550.96	99.14
5/12/2015	21:17:20	21:17:20	0:00:37	37.00	0.614594595	0.218928571	-4.620585	-79.933868	548.12	22.74
5/12/2015	21:18:16	21:18:16	0:00:56	56.00	0.218928571	0.451186441	-4.620695	-79.933861	541.37	12.26
5/12/2015	21:19:15	21:19:15	0:00:59	59.00	0.451186441	0.882037037	-4.62054	-79.933678	572.42	26.62
5/12/2015	21:20:09	21:20:09	0:00:54	54.00	0.882037037	0.321904762	-4.620588	-79.934105	553.64	47.63
5/12/2015	21:20:51	21:20:51	0:00:42	42.00	0.321904762	0.559411765	-4.620587	-79.933983	555.28	13.52
5/12/2015	21:21:25	21:21:25	0:00:34	34.00	0.559411765	0.230727273	-4.620552	-79.933815	559.47	19.02
5/12/2015	21:22:20	21:22:20	0:00:55	55.00	0.230727273	0.099473684	-4.620563	-79.933929	552.42	12.69
5/12/2015	21:22:58	21:22:58	0:00:38	38.00	0.099473684	1.0045	-4.620537	-79.933907	537.45	3.78
5/12/2015	21:23:38	21:23:38	0:00:40	40.00	1.0045	0.549759036	-4.620721	-79.934219	552.59	40.18
5/12/2015	21:25:01	21:25:01	0:01:23	83.00	0.549759036	0.1142	-4.620533	-79.933853	549.6	45.63
5/12/2015	21:25:51	21:25:51	0:00:50	50.00	0.1142	0.135277778	-4.620574	-79.933884	579.74	5.71
5/12/2015	21:26:27	21:26:27	0:00:36	36.00	0.135277778	0.176216216	-4.620606	-79.933914	556.35	4.87
5/12/2015	21:27:04	21:27:04	0:00:37	37.00	0.176216216	0.125	-4.620552	-79.933937	571.66	6.52
5/12/2015	21:27:42	21:27:42	0:00:38	38.00	0.125	0.095178571	-4.620594	-79.933929	563.95	4.75
5/12/2015	21:28:38	21:28:38	0:00:56	56.00	0.095178571	0.532	-4.62058	-79.933975	564.5	5.33
5/12/2015	21:29:13	21:29:13	0:00:35	35.00	0.532	0.024054054	-4.620579	-79.933807	563.88	18.62
5/12/2015	21:29:50	21:29:50	0:00:37	37.00	0.024054054	0.631142857	-4.62058	-79.933815	575.17	0.89
5/12/2015	21:30:25	21:30:25	0:00:35	35.00	0.631142857	0.542222222	-4.620603	-79.934013	569.75	22.09
5/12/2015	21:31:01	21:31:01	0:00:36	36.00	0.542222222	0.475714286	-4.620583	-79.933838	573.16	19.52
5/12/2015	21:31:36	21:31:36	0:00:35	35.00	0.475714286	0.615	-4.620544	-79.933983	553.25	16.65
5/12/2015	21:32:12	21:32:12	0:00:36	36.00	0.615	1.538846154	-4.620527	-79.933784	574.5	22.14
5/12/2015	21:33:04	21:33:04	0:00:52	52.00	1.538846154	2.673333333	-4.620695	-79.934486	568.22	80.02
5/12/2015	21:33:40	21:33:40	0:00:36	36.00	2.673333333	0.399705882	-4.620399	-79.93367	580.94	96.24
5/12/2015	21:34:14	21:34:14	0:00:34	34.00	0.399705882	0.371896552	-4.620387	-79.933792	582.7	13.59
5/12/2015	21:35:12	21:35:12	0:00:58	58.00	0.371896552	0.3975	-4.620554	-79.933891	564.68	21.57
5/12/2015	21:35:48	21:35:48	0:00:36	36.00	0.3975	0.384318182	-4.620512	-79.934013	567.01	14.31
5/12/2015	21:36:32	21:36:32	0:00:44	44.00	0.384318182	1.436410256	-4.620659	-79.934052	568.57	16.91
5/12/2015	21:37:11	21:37:11	0:00:39	39.00	1.436410256	0.142571429	-4.620464	-79.933586	547.54	56.02
5/12/2015	21:37:46	21:37:46	0:00:35	35.00	0.142571429	0.101142857	-4.620488	-79.933624	553.67	4.99
5/12/2015	21:38:21	21:38:21	0:00:35	35.00	0.101142857	0.646153846	-4.620477	-79.933594	567.74	3.54
5/12/2015	21:39:00	21:39:00	0:00:39	39.00	0.646153846	0.739787234	-4.620428	-79.933372	551.64	25.2
5/12/2015	21:39:47	21:39:47	0:00:47	47.00	0.739787234	0.45703125	-4.620563	-79.933655	566.16	34.77
5/12/2015	21:40:51	21:40:51	0:01:04	64.00	0.45703125	0.538571429	-4.620778	-79.933807	557.77	29.25
5/12/2015	21:41:26	21:41:26	0:00:35	35.00	0.538571429	0.101714286	-4.620613	-79.933846	582.2	18.85
5/12/2015	21:42:01	21:42:01	0:00:35	35.00	0.101714286	0.397857143	-4.620645	-79.933846	565	3.56
5/12/2015	21:42:43	21:42:43	0:00:42	42.00	0.397857143	0.268571429	-4.620782	-79.933784	536.11	16.71
5/12/2015	21:43:39	21:43:39	0:00:56	56.00	0.268571429	0.619714286	-4.620647	-79.933792	589.14	15.04
5/12/2015	21:44:14	21:44:14	0:00:35	35.00	0.619714286	0.607222222	-4.620516	-79.933937	567.64	21.69
5/12/2015	21:44:50	21:44:50	0:00:36	36.00	0.607222222	0.218571429	-4.62064	-79.933784	547.74	21.86
5/12/2015	21:45:25	21:45:25	0:00:35	35.00	0.218571429	0.237647059	-4.620639	-79.933853	552.17	7.65
5/12/2015	21:45:59	21:45:59	0:00:34	34.00	0.237647059	0.290285714	-4.62057	-79.93383	573.17	8.08
5/12/2015	21:46:34	21:46:34	0:00:35	35.00	0.290285714	0.083714286	-4.620649	-79.933784	544.72	10.16
5/12/2015	21:47:09	21:47:09	0:00:35	35.00	0.083714286	0.710833333	-4.620636	-79.933807	545.06	2.93
5/12/2015	21:47:45	21:47:45	0:00:36	36.00	0.710833333	0.442058824	-4.620414	-79.933746	623.92	25.59
5/12/2015	21:48:19	21:48:19	0:00:34	34.00	0.442058824	0.185142857	-4.620473	-79.933868	590.04	15.03
5/12/2015	21:48:54	21:48:54	0:00:35	35.00	0.185142857	0.448484848	-4.620527	-79.933846	563.67	6.48
5/12/2015	21:49:27	21:49:27	0:00:33	33.00	0.448484848	0.303428571	-4.620608	-79.933952	558.62	14.8
5/12/2015	21:50:02	21:50:02	0:00:35	35.00	0.303428571	0.136944444	-4.620578	-79.933861	562.31	10.62
5/12/2015	21:50:38	21:50:38	0:00:36	36.00	0.136944444	0.167222222	-4.620555	-79.933899	554.43	4.93
5/12/2015	21:51:14	21:51:14	0:00:36	36.00	0.167222222	0.136571429	-4.620567	-79.933846	557.47	6.02
5/12/2015	21:51:49	21:51:49	0:00:35	35.00	0.136571429	0.188571429	-4.62053	-79.933868	555.88	4.78
5/12/2015	21:52:24	21:52:24	0:00:35	35.00	0.188571429	0.044	-4.620555	-79.933922	562.23	6.6
5/12/2015	21:52:59	21:52:59	0:00:35	35.00	0.044	0.172	-4.620567	-79.933929	561.67	1.54
5/12/2015	21:53:34	21:53:34	0:00:35	35.00	0.172	0.034705882	-4.620555	-79.933876	569.22	6.02
5/12/2015	21:54:08	21:54:08	0:00:34	34.00	0.034705882	0.219142857	-4.620562	-79.933868	567.77	1.18
5/12/2015	21:54:43	21:54:43	0:00:35	35.00	0.219142857	0.241428571	-4.620567	-79.933937	560.5	7.67
5/12/2015	21:55:18	21:55:18	0:00:35	35.00	0.241428571	0.106571429	-4.620561	-79.933861	562.08	8.45
5/12/2015	21:55:53	21:55:53	0:00:35	35.00	0.106571429	0.036	-4.620548	-79.93383	577.57	3.73
5/12/2015	21:56:28	21:56:28	0:00:35	35.00	0.036	0.067142857	-4.62054	-79.933838	575.5	1.26
5/12/2015	21:57:03	21:57:03	0:00:35	35.00	0.067142857	0.098571429	-4.620525	-79.933853	577.04	2.35
5/12/2015	21:57:38	21:57:38	0:00:35	35.00	0.098571429	0.047714286	-4.620556	-79.933853	579.38	3.45
5/12/2015	21:58:13	21:58:13	0:00:35	35.00	0.047714286	0.048611111	-4.620555	-79.933868	575.46	1.67
5/12/2015	21:58:49	21:58:49	0:00:36	36.00	0.048611111	0.321081081	-4.62056	-79.933853	570.1	1.75
5/12/2015	21:59:26	21:59:26	0:00:37	37.00	0.321081081	0.141666667	-4.620566	-79.933746	586.65	11.88
5/12/2015	22:00:02	22:00:02	0:00:36	36.00	0.141666667	0.292571429	-4.620566	-79.933792	578.55	5.1
5/12/2015	22:00:37	22:00:37	0:00:35	35.00	0.292571429	0.169714286	-4.620574	-79.933884	549.62	10.24
5/12/2015	22:01:12	22:01:12	0:00:35	35.00	0.169714286	0.508285714	-4.620545	-79.933929	569.92	5.94
5/12/2015	22:01:47	22:01:47	0:00:35	35.00	0.508285714	0.260677966	-4.620558	-79.933769	590	17.79
5/12/2015	22:02:46	22:02:46	0:00:59	59.00	0.260677966	0.434324324	-4.620492	-79.933647	631.65	15.38
5/12/2015	22:03:23	22:03:23	0:00:37	37.00	0.434324324	0.298055556	-4.620491	-79.933792	561.42	16.07
5/12/2015	22:03:59	22:03:59	0:00:36	36.00	0.298055556	0.058055556	-4.620521	-79.933884	566.7	10.73
5/12/2015	22:04:35	22:04:35	0:00:36	36.00	0.058055556	0.205714286	-4.620531	-79.933868	558.3	2.09
5/12/2015	22:05:10	22:05:10	0:00:35	35.00	0.205714286	0.239705882	-4.620468	-79.933853	589.08	7.2
5/12/2015	22:05:44	22:05:44	0:00:34	34.00	0.239705882	0.3575	-4.620541	-79.933846	577.46	8.15
5/12/2015	22:06:20	22:06:20	0:00:36	36.00	0.3575	0.455945946	-4.620557	-79.933731	557.5	12.87
5/12/2015	22:06:57	22:06:57	0:00:37	37.00	0.455945946	0.179428571	-4.620603	-79.933876	557.86	16.87
5/12/2015	22:07:32	22:07:32	0:00:35	35.00	0.179428571	0.481388889	-4.62057	-79.93383	575.3	6.28
5/12/2015	22:08:08	22:08:08	0:00:36	36.00	0.481388889	0.272857143	-4.620538	-79.933983	547.99	17.33
5/12/2015	22:08:43	22:08:43	0:00:35	35.00	0.272857143	0.062682927	-4.620557	-79.933899	564.46	9.55
5/12/2015	22:09:24	22:09:24	0:00:41	41.00	0.062682927	0.281764706	-4.62056	-79.933876	567.97	2.57
5/12/2015	22:09:58	22:09:58	0:00:34	34.00	0.281764706	0.421714286	-4.620519	-79.9338	590.59	9.58
5/12/2015	22:10:33	22:10:33	0:00:35	35.00	0.421714286	0.11325	-4.620486	-79.933929	535.5	14.76
5/12/2015	22:11:13	22:11:13	0:00:40	40.00	0.11325	0.204705882	-4.620471	-79.933891	560.16	4.53
5/12/2015	22:11:47	22:11:47	0:00:34	34.00	0.204705882	0.267058824	-4.620486	-79.93383	566.22	6.96
5/12/2015	22:12:21	22:12:21	0:00:34	34.00	0.267058824	0.414857143	-4.62053	-79.933899	581.3	9.08
5/12/2015	22:12:56	22:12:56	0:00:35	35.00	0.414857143	0.145714286	-4.620514	-79.933769	565.22	14.52
5/12/2015	22:13:31	22:13:31	0:00:35	35.00	0.145714286	0.142777778	-4.620512	-79.933815	569.94	5.1
5/12/2015	22:14:07	22:14:07	0:00:36	36.00	0.142777778	0.241764706	-4.620506	-79.933861	558.9	5.14
5/12/2015	22:14:41	22:14:41	0:00:34	34.00	0.241764706	0.29	-4.620564	-79.933815	570.72	8.22
5/12/2015	22:15:16	22:15:16	0:00:35	35.00	0.29	0.438571429	-4.620513	-79.933891	562.22	10.15
5/12/2015	22:15:51	22:15:51	0:00:35	35.00	0.438571429	0.374285714	-4.620493	-79.933754	591.13	15.35
5/12/2015	22:16:26	22:16:26	0:00:35	35.00	0.374285714	0.122571429	-4.620524	-79.933868	572.32	13.1
5/12/2015	22:17:01	22:17:01	0:00:35	35.00	0.122571429	0.560555556	-4.620555	-79.933891	552.02	4.29
5/12/2015	22:17:37	22:17:37	0:00:36	36.00	0.560555556	0.299428571	-4.620625	-79.933723	584.09	20.18
5/12/2015	22:18:12	22:18:12	0:00:35	35.00	0.299428571	0.382982456	-4.620553	-79.933784	577.4	10.48
5/12/2015	22:19:09	22:19:09	0:00:57	57.00	0.382982456	0.530465116	-4.620694	-79.933647	621.22	21.83
5/12/2015	22:19:52	22:19:52	0:00:43	43.00	0.530465116	0.187857143	-4.620565	-79.933807	582.23	22.81
5/12/2015	22:20:48	22:20:48	0:00:56	56.00	0.187857143	0.444358974	-4.6205	-79.933876	579.76	10.52
5/12/2015	22:21:27	22:21:27	0:00:39	39.00	0.444358974	0.75027027	-4.620532	-79.933723	565.81	17.33
5/12/2015	22:22:04	22:22:04	0:00:37	37.00	0.75027027	0.640263158	-4.620674	-79.933929	533.5	27.76
5/12/2015	22:22:42	22:22:42	0:00:38	38.00	0.640263158	0.18425	-4.620532	-79.933762	578.08	24.33
5/12/2015	22:23:22	22:23:22	0:00:40	40.00	0.18425	0.346571429	-4.620492	-79.933815	565.4	7.37
5/12/2015	22:23:57	22:23:57	0:00:35	35.00	0.346571429	0.33	-4.620591	-79.933861	567.48	12.13
5/12/2015	22:24:34	22:24:34	0:00:37	37.00	0.33	0.6425	-4.620662	-79.933945	541.7	12.21
5/12/2015	22:25:10	22:25:10	0:00:36	36.00	0.6425	0.468611111	-4.620506	-79.933807	575.56	23.13
5/12/2015	22:25:46	22:25:46	0:00:36	36.00	0.468611111	0.486666667	-4.620656	-79.93383	561.21	16.87
5/12/2015	22:26:25	22:26:25	0:00:39	39.00	0.486666667	0.650857143	-4.620512	-79.933922	543.82	18.98
5/12/2015	22:27:00	22:27:00	0:00:35	35.00	0.650857143	0.569166667	-4.620699	-79.933838	579.41	22.78
5/12/2015	22:27:36	22:27:36	0:00:36	36.00	0.569166667	0.201351351	-4.620528	-79.933907	561.03	20.49
5/12/2015	22:28:13	22:28:13	0:00:37	37.00	0.201351351	1.355	-4.620595	-79.933907	568.5	7.45
5/12/2015	22:28:53	22:28:53	0:00:40	40.00	1.355	1.51025	-4.620599	-79.933418	640.26	54.2
5/12/2015	22:29:33	22:29:33	0:00:40	40.00	1.51025	3.723793103	-4.620708	-79.933952	601.23	60.41
5/12/2015	22:30:31	22:30:31	0:00:58	58.00	3.723793103	2.217741935	-4.619104	-79.935051	250.83	215.98
5/12/2015	22:31:33	22:31:33	0:01:02	62.00	2.217741935	0	-4.620322	-79.934837	248.01	137.5
5/12/2015	22:36:31	22:36:31	0:04:58	298.00	0	1.291884058	-4.620322	-79.934837	248.01	0
5/12/2015	22:37:40	22:37:40	0:01:09	69.00	1.291884058	1.253333333	-4.621028	-79.934456	294.92	89.14
5/12/2015	22:38:28	22:38:28	0:00:48	48.00	1.253333333	0.1945	-4.620586	-79.934143	484.74	60.16
5/12/2015	22:39:08	22:39:08	0:00:40	40.00	0.1945	0.657428571	-4.620599	-79.934074	499.15	7.78
5/12/2015	22:39:43	22:39:43	0:00:35	35.00	0.657428571	1.006285714	-4.620573	-79.933868	556.8	23.01
5/12/2015	22:40:18	22:40:18	0:00:35	35.00	1.006285714	0.817291667	-4.620662	-79.933563	620.12	35.22
5/12/2015	22:41:06	22:41:06	0:00:48	48.00	0.817291667	0.32195122	-4.620579	-79.933907	581.15	39.23
5/12/2015	22:42:28	22:42:28	0:01:22	82.00	0.32195122	0.713384615	-4.620611	-79.934143	519	26.4
5/12/2015	22:43:33	22:43:33	0:01:05	65.00	0.713384615	0.447962963	-4.62029	-79.933876	599.43	46.37
5/12/2015	22:44:27	22:44:27	0:00:54	54.00	0.447962963	0.260571429	-4.620507	-79.933861	563.08	24.19
5/12/2015	22:45:02	22:45:02	0:00:35	35.00	0.260571429	0.212777778	-4.620583	-79.93383	554.08	9.12
5/12/2015	22:45:38	22:45:38	0:00:36	36.00	0.212777778	0.534716981	-4.620579	-79.933899	557.86	7.66
5/12/2015	22:46:31	22:46:31	0:00:53	53.00	0.534716981	1.085	-4.620327	-79.933937	591.73	28.34
5/12/2015	22:47:07	22:47:07	0:00:36	36.00	1.085	0.480833333	-4.620678	-79.933922	554.02	39.06
5/12/2015	22:47:43	22:47:43	0:00:36	36.00	0.480833333	0.075277778	-4.620542	-79.933846	566.09	17.31
5/12/2015	22:48:19	22:48:19	0:00:36	36.00	0.075277778	0.286	-4.620519	-79.933838	570.63	2.71
5/12/2015	22:48:54	22:48:54	0:00:35	35.00	0.286	0.235675676	-4.620609	-79.933838	553.36	10.01
5/12/2015	22:49:31	22:49:31	0:00:37	37.00	0.235675676	0.095833333	-4.620532	-79.933853	564.38	8.72
5/12/2015	22:50:07	22:50:07	0:00:36	36.00	0.095833333	0.169166667	-4.620502	-79.933861	554.46	3.45
5/12/2015	22:50:43	22:50:43	0:00:36	36.00	0.169166667	0.158611111	-4.620532	-79.933815	562.87	6.09
5/12/2015	22:51:19	22:51:19	0:00:36	36.00	0.158611111	0.223055556	-4.620578	-79.933838	553.22	5.71
5/12/2015	22:51:55	22:51:55	0:00:36	36.00	0.223055556	0.189166667	-4.620539	-79.933777	574.83	8.03
5/12/2015	22:52:31	22:52:31	0:00:36	36.00	0.189166667	0.251111111	-4.620508	-79.93383	567.98	6.81
5/12/2015	22:53:07	22:53:07	0:00:36	36.00	0.251111111	0.006111111	-4.620562	-79.933891	559.82	9.04
5/12/2015	22:53:43	22:53:43	0:00:36	36.00	0.006111111	0.188333333	-4.62056	-79.933891	561.4	0.22
5/12/2015	22:54:19	22:54:19	0:00:36	36.00	0.188333333	0.303611111	-4.620556	-79.93383	573.25	6.78
5/12/2015	22:54:55	22:54:55	0:00:36	36.00	0.303611111	0.367222222	-4.620653	-79.933846	548.98	10.93
5/12/2015	22:55:31	22:55:31	0:00:36	36.00	0.367222222	0.351944444	-4.620556	-79.933777	572.29	13.22
5/12/2015	22:56:07	22:56:07	0:00:36	36.00	0.351944444	0.071111111	-4.620547	-79.933891	559.2	12.67
5/12/2015	22:56:43	22:56:43	0:00:36	36.00	0.071111111	0.163714286	-4.620549	-79.933868	565.59	2.56
5/12/2015	22:57:18	22:57:18	0:00:35	35.00	0.163714286	0.177428571	-4.620598	-79.933884	562.35	5.73
5/12/2015	22:57:53	22:57:53	0:00:35	35.00	0.177428571	0.107714286	-4.620557	-79.933846	563.51	6.21
5/12/2015	22:58:28	22:58:28	0:00:35	35.00	0.107714286	0.123714286	-4.620541	-79.933876	565.16	3.77
5/12/2015	22:59:03	22:59:03	0:00:35	35.00	0.123714286	0.183428571	-4.620577	-79.933861	567.66	4.33
5/12/2015	22:59:38	22:59:38	0:00:35	35.00	0.183428571	0.027454545	-4.620524	-79.933838	565.25	6.42
5/12/2015	23:00:33	23:00:33	0:00:55	55.00	0.027454545	0.0525	-4.620513	-79.933846	570.16	1.51
5/12/2015	23:01:09	23:01:09	0:00:36	36.00	0.0525	0.227222222	-4.620498	-79.933838	558.85	1.89
5/12/2015	23:01:45	23:01:45	0:00:36	36.00	0.227222222	0.54	-4.620472	-79.933907	548.6	8.18
5/12/2015	23:02:19	23:02:19	0:00:34	34.00	0.54	0.021666667	-4.620511	-79.933746	579.11	18.36
5/12/2015	23:02:55	23:02:55	0:00:36	36.00	0.021666667	0.049722222	-4.620512	-79.933739	592.45	0.78
5/12/2015	23:03:31	23:03:31	0:00:36	36.00	0.049722222	0.239722222	-4.620498	-79.933731	600.71	1.79
5/12/2015	23:04:07	23:04:07	0:00:36	36.00	0.239722222	0.408611111	-4.620481	-79.933655	601.06	8.63
5/12/2015	23:04:43	23:04:43	0:00:36	36.00	0.408611111	0.365142857	-4.620512	-79.933784	586.17	14.71
5/12/2015	23:05:18	23:05:18	0:00:35	35.00	0.365142857	0.231666667	-4.62052	-79.933899	562.65	12.78
5/12/2015	23:05:54	23:05:54	0:00:36	36.00	0.231666667	0.028285714	-4.62049	-79.93383	572.77	8.34
5/12/2015	23:06:29	23:06:29	0:00:35	35.00	0.028285714	0.158611111	-4.620486	-79.933838	577.19	0.99
5/12/2015	23:07:05	23:07:05	0:00:36	36.00	0.158611111	0.216666667	-4.620532	-79.933861	569.47	5.71
5/12/2015	23:07:41	23:07:41	0:00:36	36.00	0.216666667	0.226	-4.620469	-79.93383	583.48	7.8
5/12/2015	23:08:16	23:08:16	0:00:35	35.00	0.226	0.773142857	-4.620487	-79.933899	572.97	7.91
5/12/2015	23:08:51	23:08:51	0:00:35	35.00	0.773142857	0.167647059	-4.620496	-79.934143	531.63	27.06
5/12/2015	23:09:25	23:09:25	0:00:34	34.00	0.167647059	0.774	-4.620519	-79.934097	530.05	5.7
5/12/2015	23:10:00	23:10:00	0:00:35	35.00	0.774	0.098	-4.620534	-79.933853	577.84	27.09
5/12/2015	23:10:35	23:10:35	0:00:35	35.00	0.098	0.237142857	-4.620507	-79.933838	574.71	3.43
5/12/2015	23:11:10	23:11:10	0:00:35	35.00	0.237142857	0.276388889	-4.620536	-79.933907	567	8.3
5/12/2015	23:11:46	23:11:46	0:00:36	36.00	0.276388889	0.295142857	-4.62057	-79.93399	539.29	9.95
5/12/2015	23:12:21	23:12:21	0:00:35	35.00	0.295142857	0.334285714	-4.62055	-79.933899	563.39	10.33
5/12/2015	23:12:56	23:12:56	0:00:35	35.00	0.334285714	0.164	-4.620623	-79.933975	533.21	11.7
5/12/2015	23:13:31	23:13:31	0:00:35	35.00	0.164	0.392	-4.620572	-79.933983	543.16	5.74
5/12/2015	23:14:06	23:14:06	0:00:35	35.00	0.392	0.029142857	-4.620593	-79.933861	558.41	13.72
5/12/2015	23:14:41	23:14:41	0:00:35	35.00	0.029142857	0.056857143	-4.620599	-79.933868	556.35	1.02
5/12/2015	23:15:16	23:15:16	0:00:35	35.00	0.056857143	0.098857143	-4.620583	-79.933876	549.89	1.99
5/12/2015	23:15:51	23:15:51	0:00:35	35.00	0.098857143	0.161944444	-4.620587	-79.933907	545.33	3.46
5/12/2015	23:16:27	23:16:27	0:00:36	36.00	0.161944444	0.172941176	-4.620535	-79.933914	556.87	5.83
5/12/2015	23:17:01	23:17:01	0:00:34	34.00	0.172941176	0.168055556	-4.620533	-79.933861	547.89	5.88
5/12/2015	23:17:37	23:17:37	0:00:36	36.00	0.168055556	0.201142857	-4.620525	-79.933807	560.77	6.05
5/12/2015	23:18:12	23:18:12	0:00:35	35.00	0.201142857	0.112777778	-4.620584	-79.93383	559.02	7.04
5/12/2015	23:18:48	23:18:48	0:00:36	36.00	0.112777778	0.227777778	-4.620563	-79.9338	566.94	4.06
5/12/2015	23:19:24	23:19:24	0:00:36	36.00	0.227777778	0.054	-4.620592	-79.933868	559.53	8.2
5/12/2015	23:19:59	23:19:59	0:00:35	35.00	0.054	0.193428571	-4.620575	-79.933868	557.56	1.89
5/12/2015	23:20:34	23:20:34	0:00:35	35.00	0.193428571	0.326571429	-4.620522	-79.933838	553.41	6.77
5/12/2015	23:21:09	23:21:09	0:00:35	35.00	0.326571429	0.319142857	-4.620424	-79.933807	553.99	11.43
5/12/2015	23:21:44	23:21:44	0:00:35	35.00	0.319142857	0.087142857	-4.620504	-79.933746	582.44	11.17
5/12/2015	23:22:19	23:22:19	0:00:35	35.00	0.087142857	0.334571429	-4.620519	-79.933769	579.25	3.05
5/12/2015	23:22:54	23:22:54	0:00:35	35.00	0.334571429	0.882	-4.620605	-79.93383	568.59	11.71
5/12/2015	23:23:29	23:23:29	0:00:35	35.00	0.882	0.817222222	-4.620368	-79.933975	588.1	30.87
5/12/2015	23:24:05	23:24:05	0:00:36	36.00	0.817222222	0.183428571	-4.620603	-79.933853	575.8	29.42
5/12/2015	23:24:40	23:24:40	0:00:35	35.00	0.183428571	0.043142857	-4.62055	-79.933876	577.51	6.42
5/12/2015	23:25:15	23:25:15	0:00:35	35.00	0.043142857	0.258571429	-4.620539	-79.933868	563.44	1.51
5/12/2015	23:25:50	23:25:50	0:00:35	35.00	0.258571429	1.133142857	-4.620467	-79.93383	563.33	9.05
5/12/2015	23:26:25	23:26:25	0:00:35	35.00	1.133142857	0.62	-4.620712	-79.93409	572.69	39.66
5/12/2015	23:27:00	23:27:00	0:00:35	35.00	0.62	0.178285714	-4.620601	-79.933929	568.84	21.7
5/12/2015	23:27:35	23:27:35	0:00:35	35.00	0.178285714	0.649142857	-4.620585	-79.933983	559.42	6.24
5/12/2015	23:28:10	23:28:10	0:00:35	35.00	0.649142857	0.438235294	-4.620737	-79.93412	561.09	22.72
5/12/2015	23:28:44	23:28:44	0:00:34	34.00	0.438235294	0.34245614	-4.620871	-79.93412	531.86	14.9
5/12/2015	23:29:41	23:29:41	0:00:57	57.00	0.34245614	0.454571429	-4.620697	-79.934143	501.25	19.52
5/12/2015	23:30:16	23:30:16	0:00:35	35.00	0.454571429	1.423170732	-4.620581	-79.934059	551.73	15.91
5/12/2015	23:30:57	23:30:57	0:00:41	41.00	1.423170732	0.911428571	-4.620384	-79.933571	694.07	58.35
5/12/2015	23:31:46	23:31:46	0:00:49	49.00	0.911428571	0.410833333	-4.620552	-79.933937	546.33	44.66
5/12/2015	23:32:22	23:32:22	0:00:36	36.00	0.410833333	0.501142857	-4.620421	-79.933914	536.91	14.79
5/12/2015	23:32:57	23:32:57	0:00:35	35.00	0.501142857	0.206111111	-4.620578	-79.933929	551.28	17.54
5/12/2015	23:33:33	23:33:33	0:00:36	36.00	0.206111111	0.193142857	-4.620515	-79.933907	566.64	7.42
5/12/2015	23:34:08	23:34:08	0:00:35	35.00	0.193142857	0.225714286	-4.620545	-79.93396	572.09	6.76
5/12/2015	23:34:43	23:34:43	0:00:35	35.00	0.225714286	0.289142857	-4.620609	-79.933929	574.46	7.9
5/12/2015	23:35:18	23:35:18	0:00:35	35.00	0.289142857	0.328571429	-4.620523	-79.933899	564.34	10.12
5/12/2015	23:35:53	23:35:53	0:00:35	35.00	0.328571429	0.137142857	-4.620554	-79.933998	571.78	11.5
5/12/2015	23:36:49	23:36:49	0:00:56	56.00	0.137142857	0.321388889	-4.620548	-79.933929	584.25	7.68
5/12/2015	23:37:25	23:37:25	0:00:36	36.00	0.321388889	0.698	-4.620445	-79.933914	513.52	11.57
5/12/2015	23:38:00	23:38:00	0:00:35	35.00	0.698	0.402	-4.620628	-79.934036	589.46	24.43
5/12/2015	23:38:35	23:38:35	0:00:35	35.00	0.402	0.189722222	-4.620593	-79.933914	547.66	14.07
5/12/2015	23:39:11	23:39:11	0:00:36	36.00	0.189722222	0.36	-4.620536	-79.933891	566.13	6.83
5/12/2015	23:39:46	23:39:46	0:00:35	35.00	0.36	0.237142857	-4.620645	-79.933922	565.2	12.6
5/12/2015	23:40:21	23:40:21	0:00:35	35.00	0.237142857	0.386304348	-4.620574	-79.933945	581.92	8.3
5/12/2015	23:41:07	23:41:07	0:00:46	46.00	0.386304348	0.386111111	-4.620584	-79.934105	645.06	17.77
5/12/2015	23:41:43	23:41:43	0:00:36	36.00	0.386111111	0.612571429	-4.620555	-79.933983	627.27	13.9
5/12/2015	23:42:18	23:42:18	0:00:35	35.00	0.612571429	0.311111111	-4.620475	-79.933807	543.3	21.44
5/12/2015	23:42:54	23:42:54	0:00:36	36.00	0.311111111	0.469142857	-4.620419	-79.933723	500.31	11.2
5/12/2015	23:43:29	23:43:29	0:00:35	35.00	0.469142857	0.023142857	-4.620528	-79.933823	547.45	16.42
5/12/2015	23:44:04	23:44:04	0:00:35	35.00	0.023142857	0.186	-4.620526	-79.93383	561.57	0.81
5/12/2015	23:44:39	23:44:39	0:00:35	35.00	0.186	0.127142857	-4.620549	-79.933884	567.73	6.51
5/12/2015	23:45:14	23:45:14	0:00:35	35.00	0.127142857	0.356388889	-4.620562	-79.933846	590.74	4.45
5/12/2015	23:45:50	23:45:50	0:00:36	36.00	0.356388889	0.185357143	-4.620492	-79.933754	591.54	12.83
5/12/2015	23:46:46	23:46:46	0:00:56	56.00	0.185357143	0.876666667	-4.620415	-79.933807	581.98	10.38
5/12/2015	23:47:25	23:47:25	0:00:39	39.00	0.876666667	0.139722222	-4.62069	-79.933945	537.97	34.19
5/12/2015	23:48:01	23:48:01	0:00:36	36.00	0.139722222	0.211944444	-4.620723	-79.933914	520.51	5.03
5/12/2015	23:48:37	23:48:37	0:00:36	36.00	0.211944444	0.075135135	-4.620656	-79.933899	578.98	7.63
5/12/2015	23:49:14	23:49:14	0:00:37	37.00	0.075135135	0.240882353	-4.620676	-79.933884	624.7	2.78
5/12/2015	23:49:48	23:49:48	0:00:34	34.00	0.240882353	0.704	-4.620746	-79.933907	620.59	8.19
5/12/2015	23:50:23	23:50:23	0:00:35	35.00	0.704	0.058857143	-4.620525	-79.933891	572	24.64
5/12/2015	23:50:58	23:50:58	0:00:35	35.00	0.058857143	0.147714286	-4.620536	-79.933876	546.98	2.06
5/12/2015	23:51:33	23:51:33	0:00:35	35.00	0.147714286	0.159714286	-4.62058	-79.933861	566.23	5.17
5/12/2015	23:52:08	23:52:08	0:00:35	35.00	0.159714286	0.052571429	-4.620532	-79.933846	561.29	5.59
5/12/2015	23:52:43	23:52:43	0:00:35	35.00	0.052571429	0.098285714	-4.620517	-79.933853	539.62	1.84
5/12/2015	23:53:18	23:53:18	0:00:35	35.00	0.098285714	0.14	-4.620519	-79.933884	567.39	3.44
5/12/2015	23:53:51	23:53:51	0:00:33	33.00	0.14	0.142571429	-4.620536	-79.933846	586.73	4.62
5/12/2015	23:54:26	23:54:26	0:00:35	35.00	0.142571429	0.072058824	-4.620536	-79.933891	574.77	4.99
5/12/2015	23:55:00	23:55:00	0:00:34	34.00	0.072058824	0.183235294	-4.620558	-79.933891	578.08	2.45
5/12/2015	23:55:34	23:55:34	0:00:34	34.00	0.183235294	0.161142857	-4.620502	-79.933891	572.1	6.23
5/12/2015	23:56:09	23:56:09	0:00:35	35.00	0.161142857	0.095142857	-4.620543	-79.933861	574.33	5.64
5/12/2015	23:56:44	23:56:44	0:00:35	35.00	0.095142857	0.24	-4.620544	-79.933891	578.66	3.33
5/12/2015	23:57:18	23:57:18	0:00:34	34.00	0.24	0.360294118	-4.620595	-79.933838	605.03	8.16
5/12/2015	23:57:52	23:57:52	0:00:34	34.00	0.360294118	0.226176471	-4.620489	-79.933868	580.41	12.25
5/12/2015	23:58:26	23:58:26	0:00:34	34.00	0.226176471	0.0925	-4.620522	-79.933929	554.6	7.69
5/12/2015	23:59:02	23:59:02	0:00:36	36.00	0.0925	0.072	-4.620524	-79.933899	557.6	3.33
5/12/2015	23:59:37	23:59:37	0:00:35	35.00	0.072	0	-4.620541	-79.933914	583.93	2.52
5/13/2015	00:00:13	0:00:13	0:00:36	36.00	0	0.239166667	-4.620552	-79.933868	616.11	0
5/13/2015	00:00:49	0:00:49	0:00:36	36.00	0.239166667	0.073191489	-4.620481	-79.933899	673.33	8.61
5/13/2015	00:01:36	0:01:36	0:00:47	47.00	0.073191489	0.135277778	-4.620473	-79.933929	536.24	3.44
5/13/2015	00:02:12	0:02:12	0:00:36	36.00	0.135277778	0.383888889	-4.620505	-79.933899	590.52	4.87
5/13/2015	00:02:48	0:02:48	0:00:36	36.00	0.383888889	0.600571429	-4.620553	-79.933784	616.43	13.82
5/13/2015	00:03:23	0:03:23	0:00:35	35.00	0.600571429	0.130285714	-4.620368	-79.933823	557.49	21.02
5/13/2015	00:03:58	0:03:58	0:00:35	35.00	0.130285714	0.291428571	-4.620402	-79.933846	568.48	4.56
5/13/2015	00:04:33	0:04:33	0:00:35	35.00	0.291428571	0.249142857	-4.620482	-79.933891	572.86	10.2
5/13/2015	00:05:08	0:05:08	0:00:35	35.00	0.249142857	0.206857143	-4.620557	-79.933914	572.48	8.72
5/13/2015	00:05:43	0:05:43	0:00:35	35.00	0.206857143	0.083714286	-4.620504	-79.933876	581.71	7.24
5/13/2015	00:06:18	0:06:18	0:00:35	35.00	0.083714286	0.132	-4.620517	-79.933899	581.83	2.93
5/13/2015	00:06:53	0:06:53	0:00:35	35.00	0.132	0.161714286	-4.620534	-79.933861	562.41	4.62
5/13/2015	00:07:28	0:07:28	0:00:35	35.00	0.161714286	0.161428571	-4.6205	-79.933899	562.65	5.66
5/13/2015	00:08:03	0:08:03	0:00:35	35.00	0.161428571	0.096111111	-4.620522	-79.933853	551.51	5.65
5/13/2015	00:08:39	0:08:39	0:00:36	36.00	0.096111111	0.016470588	-4.620518	-79.933884	546.67	3.46
5/13/2015	00:09:13	0:09:13	0:00:34	34.00	0.016470588	0.110857143	-4.620523	-79.933884	553.48	0.56
5/13/2015	00:09:48	0:09:48	0:00:35	35.00	0.110857143	0.025428571	-4.620505	-79.933914	570.43	3.88
5/13/2015	00:10:23	0:10:23	0:00:35	35.00	0.025428571	0.049142857	-4.620506	-79.933922	557.13	0.89
5/13/2015	00:10:58	0:10:58	0:00:35	35.00	0.049142857	0.099142857	-4.620502	-79.933937	554.05	1.72
5/13/2015	00:11:33	0:11:33	0:00:35	35.00	0.099142857	0.023142857	-4.620493	-79.933907	585.18	3.47
5/13/2015	00:12:08	0:12:08	0:00:35	35.00	0.023142857	0.075428571	-4.620495	-79.933914	577.5	0.81
5/13/2015	00:12:43	0:12:43	0:00:35	35.00	0.075428571	0.022285714	-4.620489	-79.933891	572.14	2.64
5/13/2015	00:13:18	0:13:18	0:00:35	35.00	0.022285714	0.054	-4.620488	-79.933884	558.95	0.78
5/13/2015	00:13:53	0:13:53	0:00:35	35.00	0.054	0.070540541	-4.620503	-79.933876	561	1.89
5/13/2015	00:14:30	0:14:30	0:00:37	37.00	0.070540541	0.081388889	-4.620498	-79.933899	547.52	2.61
5/13/2015	00:15:06	0:15:06	0:00:36	36.00	0.081388889	0.008684211	-4.620485	-79.933876	552.1	2.93
5/13/2015	00:15:44	0:15:44	0:00:38	38.00	0.008684211	0.089714286	-4.620482	-79.933876	551.72	0.33
5/13/2015	00:16:19	0:16:19	0:00:35	35.00	0.089714286	0.129714286	-4.620506	-79.933861	585.21	3.14
5/13/2015	00:16:54	0:16:54	0:00:35	35.00	0.129714286	0.065	-4.620466	-79.933853	603.37	4.54
5/13/2015	00:17:30	0:17:30	0:00:36	36.00	0.065	0.104	-4.620487	-79.933853	580.74	2.34
5/13/2015	00:18:05	0:18:05	0:00:35	35.00	0.104	0.012571429	-4.620519	-79.933846	596.38	3.64
5/13/2015	00:18:40	0:18:40	0:00:35	35.00	0.012571429	0.163142857	-4.620515	-79.933846	585.99	0.44
5/13/2015	00:19:15	0:19:15	0:00:35	35.00	0.163142857	0.118571429	-4.62049	-79.933891	580.92	5.71
5/13/2015	00:19:50	0:19:50	0:00:35	35.00	0.118571429	0.105428571	-4.620511	-79.933922	571.94	4.15
5/13/2015	00:20:25	0:20:25	0:00:35	35.00	0.105428571	0.094857143	-4.620499	-79.933891	566.9	3.69
5/13/2015	00:21:00	0:21:00	0:00:35	35.00	0.094857143	0.163714286	-4.620528	-79.933884	555.57	3.32
5/13/2015	00:21:35	0:21:35	0:00:35	35.00	0.163714286	0.160285714	-4.620486	-79.933914	569.34	5.73
5/13/2015	00:22:10	0:22:10	0:00:35	35.00	0.160285714	0.142	-4.620536	-79.933907	558.96	5.61
5/13/2015	00:22:45	0:22:45	0:00:35	35.00	0.142	0.111142857	-4.620558	-79.933868	540.87	4.97
5/13/2015	00:23:20	0:23:20	0:00:35	35.00	0.111142857	0.095142857	-4.620523	-79.933868	546.69	3.89
5/13/2015	00:23:55	0:23:55	0:00:35	35.00	0.095142857	0.072564103	-4.620521	-79.933838	553.83	3.33
5/13/2015	00:24:34	0:24:34	0:00:39	39.00	0.072564103	0.189166667	-4.620532	-79.933815	539.71	2.83
5/13/2015	00:25:10	0:25:10	0:00:36	36.00	0.189166667	0.096571429	-4.620501	-79.933868	552.8	6.81
5/13/2015	00:25:45	0:25:45	0:00:35	35.00	0.096571429	0.131081081	-4.620481	-79.933891	565.79	3.38
5/13/2015	00:26:22	0:26:22	0:00:37	37.00	0.131081081	0.07027027	-4.62044	-79.933876	577.09	4.85
5/13/2015	00:26:59	0:26:59	0:00:37	37.00	0.07027027	0.044736842	-4.620458	-79.933861	586.16	2.6
5/13/2015	00:27:37	0:27:37	0:00:38	38.00	0.044736842	0.068888889	-4.620461	-79.933846	587.97	1.7
5/13/2015	00:28:13	0:28:13	0:00:36	36.00	0.068888889	0.151428571	-4.620465	-79.933868	567.24	2.48
5/13/2015	00:28:48	0:28:48	0:00:35	35.00	0.151428571	0.064285714	-4.620481	-79.933823	572.9	5.3
5/13/2015	00:29:23	0:29:23	0:00:35	35.00	0.064285714	0.098857143	-4.6205	-79.93383	578.95	2.25
5/13/2015	00:29:58	0:29:58	0:00:35	35.00	0.098857143	0.031714286	-4.620504	-79.933861	559.14	3.46
5/13/2015	00:30:33	0:30:33	0:00:35	35.00	0.031714286	0.082571429	-4.620498	-79.933853	563.5	1.11
5/13/2015	00:31:08	0:31:08	0:00:35	35.00	0.082571429	0.063333333	-4.620523	-79.933846	556.65	2.89
5/13/2015	00:31:41	0:31:41	0:00:33	33.00	0.063333333	0.521764706	-4.620506	-79.933838	564.29	2.09
5/13/2015	00:32:15	0:32:15	0:00:34	34.00	0.521764706	0.487428571	-4.620501	-79.933998	516.64	17.74
5/13/2015	00:32:50	0:32:50	0:00:35	35.00	0.487428571	0.103714286	-4.620525	-79.933846	551.36	17.06
5/13/2015	00:33:25	0:33:25	0:00:35	35.00	0.103714286	0.063611111	-4.620512	-79.933876	559.46	3.63
5/13/2015	00:34:01	0:34:01	0:00:36	36.00	0.063611111	0.037222222	-4.620531	-79.933868	566.69	2.29
5/13/2015	00:34:37	0:34:37	0:00:36	36.00	0.037222222	0.114	-4.620522	-79.933876	556.12	1.34
5/13/2015	00:35:12	0:35:12	0:00:35	35.00	0.114	0.064285714	-4.620487	-79.933884	561.34	3.99
5/13/2015	00:35:47	0:35:47	0:00:35	35.00	0.064285714	0.122285714	-4.620468	-79.933891	560.62	2.25
5/13/2015	00:36:22	0:36:22	0:00:35	35.00	0.122285714	0.462857143	-4.620491	-79.933922	544.35	4.28
5/13/2015	00:36:57	0:36:57	0:00:35	35.00	0.462857143	0.464	-4.620443	-79.933784	581.83	16.2
5/13/2015	00:37:32	0:37:32	0:00:35	35.00	0.464	0.383714286	-4.620492	-79.933922	571.61	16.24
5/13/2015	00:38:07	0:38:07	0:00:35	35.00	0.383714286	0.366571429	-4.62053	-79.933807	578.21	13.43
5/13/2015	00:38:42	0:38:42	0:00:35	35.00	0.366571429	0.178285714	-4.620543	-79.933922	534.5	12.83
5/13/2015	00:39:17	0:39:17	0:00:35	35.00	0.178285714	0.245	-4.620527	-79.933868	545.1	6.24
5/13/2015	00:39:53	0:39:53	0:00:36	36.00	0.245	0.260555556	-4.620507	-79.933945	541.88	8.82
5/13/2015	00:40:29	0:40:29	0:00:36	36.00	0.260555556	0.130571429	-4.620517	-79.933861	561.24	9.38
5/13/2015	00:41:04	0:41:04	0:00:35	35.00	0.130571429	0.083714286	-4.620533	-79.933899	548.31	4.57
5/13/2015	00:41:39	0:41:39	0:00:35	35.00	0.083714286	0.095142857	-4.62052	-79.933876	559.67	2.93
5/13/2015	00:42:14	0:42:14	0:00:35	35.00	0.095142857	0.111944444	-4.620546	-79.933861	562.79	3.33
5/13/2015	00:42:50	0:42:50	0:00:36	36.00	0.111944444	0.080857143	-4.620513	-79.933876	573.22	4.03
5/13/2015	00:43:25	0:43:25	0:00:35	35.00	0.080857143	0.084571429	-4.620502	-79.933899	565.14	2.83
5/13/2015	00:44:00	0:44:00	0:00:35	35.00	0.084571429	0.080857143	-4.620524	-79.933884	556.63	2.96
5/13/2015	00:44:35	0:44:35	0:00:35	35.00	0.080857143	0.082571429	-4.620535	-79.933861	559.6	2.83
5/13/2015	00:45:10	0:45:10	0:00:35	35.00	0.082571429	0.246857143	-4.62056	-79.933868	544.04	2.89
5/13/2015	00:45:45	0:45:45	0:00:35	35.00	0.246857143	0.210857143	-4.620617	-79.933815	535.12	8.64
5/13/2015	00:46:20	0:46:20	0:00:35	35.00	0.210857143	0.421666667	-4.620569	-79.933861	544.84	7.38
5/13/2015	00:46:56	0:46:56	0:00:36	36.00	0.421666667	0.404166667	-4.620507	-79.933983	563.43	15.18
5/13/2015	00:47:32	0:47:32	0:00:36	36.00	0.404166667	0.266571429	-4.620489	-79.933853	583.04	14.55
5/13/2015	00:48:07	0:48:07	0:00:35	35.00	0.266571429	0.424	-4.620537	-79.933922	594.11	9.33
5/13/2015	00:48:42	0:48:42	0:00:35	35.00	0.424	0.262571429	-4.620505	-79.934052	554.79	14.84
5/13/2015	00:49:17	0:49:17	0:00:35	35.00	0.262571429	0.387428571	-4.620561	-79.934113	544.62	9.19
5/13/2015	00:49:52	0:49:52	0:00:35	35.00	0.387428571	4.613035714	-4.620448	-79.934067	562.29	13.56
5/13/2015	00:50:48	0:50:48	0:00:56	56.00	4.613035714	4.809215686	-4.622291	-79.932648	9.44	258.33
5/13/2015	00:51:39	0:51:39	0:00:51	51.00	4.809215686	0.192830189	-4.620477	-79.933907	567.2	245.27
5/13/2015	00:52:32	0:52:32	0:00:53	53.00	0.192830189	0.111176471	-4.620538	-79.933838	561.02	10.22
5/13/2015	00:53:06	0:53:06	0:00:34	34.00	0.111176471	0.068285714	-4.620505	-79.93383	571.56	3.78
5/13/2015	00:53:41	0:53:41	0:00:35	35.00	0.068285714	0.025428571	-4.620525	-79.933838	569.73	2.39
5/13/2015	00:54:16	0:54:16	0:00:35	35.00	0.025428571	0.075428571	-4.620533	-79.933838	571.87	0.89
5/13/2015	00:54:51	0:54:51	0:00:35	35.00	0.075428571	0.101176471	-4.620539	-79.933815	570.62	2.64
5/13/2015	00:55:25	0:55:25	0:00:34	34.00	0.101176471	0.074285714	-4.62054	-79.933846	566.81	3.44
5/13/2015	00:56:00	0:56:00	0:00:35	35.00	0.074285714	0.166470588	-4.620532	-79.933868	563.53	2.6
5/13/2015	00:56:34	0:56:34	0:00:34	34.00	0.166470588	0.103823529	-4.620556	-79.933823	554.71	5.66
5/13/2015	00:57:08	0:57:08	0:00:34	34.00	0.103823529	0.048571429	-4.620528	-79.933838	567.27	3.53
5/13/2015	00:57:43	0:57:43	0:00:35	35.00	0.048571429	0.052647059	-4.620525	-79.933853	556.55	1.7
5/13/2015	00:58:17	0:58:17	0:00:34	34.00	0.052647059	0.098285714	-4.620531	-79.933838	551.89	1.79
5/13/2015	00:58:52	0:58:52	0:00:35	35.00	0.098285714	0.182424242	-4.620532	-79.933807	559.32	3.44
5/13/2015	00:59:25	0:59:25	0:00:33	33.00	0.182424242	0.090571429	-4.620526	-79.933861	553.62	6.02
5/13/2015	01:00:00	1:00:00	0:00:35	35.00	0.090571429	0.183529412	-4.620543	-79.933838	550.5	3.17
5/13/2015	01:00:34	1:00:34	0:00:34	34.00	0.183529412	0.202	-4.620559	-79.933784	549.12	6.24
5/13/2015	01:01:09	1:01:09	0:00:35	35.00	0.202	0.055428571	-4.620544	-79.933846	541.08	7.07
5/13/2015	01:01:44	1:01:44	0:00:35	35.00	0.055428571	0.026176471	-4.620551	-79.93383	553.38	1.94
5/13/2015	01:02:18	1:02:18	0:00:34	34.00	0.026176471	0.154285714	-4.620559	-79.93383	572.6	0.89
5/13/2015	01:02:53	1:02:53	0:00:35	35.00	0.154285714	0.054	-4.620543	-79.933876	570.38	5.4
5/13/2015	01:03:28	1:03:28	0:00:35	35.00	0.054	0.124285714	-4.620528	-79.933868	561.49	1.89
5/13/2015	01:04:03	1:04:03	0:00:35	35.00	0.124285714	0.146	-4.620532	-79.933907	559.05	4.35
5/13/2015	01:04:38	1:04:38	0:00:35	35.00	0.146	0.146285714	-4.620529	-79.933861	561.04	5.11
5/13/2015	01:05:13	1:05:13	0:00:35	35.00	0.146285714	0.006285714	-4.620533	-79.933907	561.1	5.12
5/13/2015	01:05:48	1:05:48	0:00:35	35.00	0.006285714	0.108529412	-4.620535	-79.933907	566.63	0.22
5/13/2015	01:06:22	1:06:22	0:00:34	34.00	0.108529412	0.181470588	-4.620547	-79.933876	552.51	3.69
5/13/2015	01:06:56	1:06:56	0:00:34	34.00	0.181470588	0.069117647	-4.620564	-79.933823	549.53	6.17
5/13/2015	01:07:30	1:07:30	0:00:34	34.00	0.069117647	0.039411765	-4.620549	-79.933838	552.42	2.35
5/13/2015	01:08:04	1:08:04	0:00:34	34.00	0.039411765	0.052647059	-4.620558	-79.933846	556.08	1.34
5/13/2015	01:08:38	1:08:38	0:00:34	34.00	0.052647059	0.13	-4.62056	-79.93383	551.45	1.79
5/13/2015	01:09:12	1:09:12	0:00:34	34.00	0.13	0.170882353	-4.620548	-79.933868	555.13	4.42
5/13/2015	01:09:46	1:09:46	0:00:34	34.00	0.170882353	0.038857143	-4.620523	-79.933914	556.41	5.81
5/13/2015	01:10:21	1:10:21	0:00:35	35.00	0.038857143	0.268285714	-4.620533	-79.933907	552.16	1.36
5/13/2015	01:10:56	1:10:56	0:00:35	35.00	0.268285714	0.016969697	-4.620544	-79.933823	560.92	9.39
5/13/2015	01:11:29	1:11:29	0:00:33	33.00	0.016969697	0.139142857	-4.620539	-79.933823	562.03	0.56
5/13/2015	01:12:04	1:12:04	0:00:35	35.00	0.139142857	0.092424242	-4.62057	-79.933792	573.13	4.87
5/13/2015	01:12:37	1:12:37	0:00:33	33.00	0.092424242	0.138571429	-4.620555	-79.933815	566.55	3.05
5/13/2015	01:13:12	1:13:12	0:00:35	35.00	0.138571429	0.191470588	-4.620596	-79.9338	548.84	4.85
5/13/2015	01:13:46	1:13:46	0:00:34	34.00	0.191470588	0.077428571	-4.620538	-79.933792	564.16	6.51
5/13/2015	01:14:21	1:14:21	0:00:35	35.00	0.077428571	0.264857143	-4.620561	-79.933784	551.28	2.71
5/13/2015	01:14:56	1:14:56	0:00:35	35.00	0.264857143	0.297575758	-4.620643	-79.933769	542.37	9.27
5/13/2015	01:15:29	1:15:29	0:00:33	33.00	0.297575758	0.128571429	-4.620555	-79.933762	564.45	9.82
5/13/2015	01:16:04	1:16:04	0:00:35	35.00	0.128571429	0.128	-4.620589	-79.933784	540.97	4.5
5/13/2015	01:16:39	1:16:39	0:00:35	35.00	0.128	0.114857143	-4.620562	-79.933754	560.06	4.48
5/13/2015	01:17:14	1:17:14	0:00:35	35.00	0.114857143	0.3525	-4.62059	-79.933777	545.07	4.02
5/13/2015	01:17:50	1:17:50	0:00:36	36.00	0.3525	0.09	-4.620579	-79.933891	558.77	12.69
5/13/2015	01:18:26	1:18:26	0:00:36	36.00	0.09	0.168	-4.620554	-79.933876	557.85	3.24
5/13/2015	01:19:01	1:19:01	0:00:35	35.00	0.168	0.171714286	-4.620552	-79.933929	558.37	5.88
5/13/2015	01:19:36	1:19:36	0:00:35	35.00	0.171714286	0.233333333	-4.620547	-79.933983	561.77	6.01
5/13/2015	01:20:09	1:20:09	0:00:33	33.00	0.233333333	0.396	-4.620539	-79.933914	558.63	7.7
5/13/2015	01:20:44	1:20:44	0:00:35	35.00	0.396	0.677878788	-4.62049	-79.934029	563.08	13.86
5/13/2015	01:21:17	1:21:17	0:00:33	33.00	0.677878788	0.126285714	-4.620555	-79.933838	563.8	22.37
5/13/2015	01:21:52	1:21:52	0:00:35	35.00	0.126285714	0.136470588	-4.620543	-79.933876	558.05	4.42
5/13/2015	01:22:26	1:22:26	0:00:34	34.00	0.136470588	0.146	-4.620502	-79.933868	575.07	4.64
5/13/2015	01:23:01	1:23:01	0:00:35	35.00	0.146	0.034705882	-4.620536	-79.933899	563.2	5.11
5/13/2015	01:23:35	1:23:35	0:00:34	34.00	0.034705882	0.135714286	-4.620529	-79.933891	563.42	1.18
5/13/2015	01:24:10	1:24:10	0:00:35	35.00	0.135714286	0.194857143	-4.620569	-79.933876	553.43	4.75
5/13/2015	01:24:45	1:24:45	0:00:35	35.00	0.194857143	0.279411765	-4.620516	-79.933907	566.3	6.82
5/13/2015	01:25:19	1:25:19	0:00:34	34.00	0.279411765	0.224242424	-4.620456	-79.933968	565.1	9.5
5/13/2015	01:25:52	1:25:52	0:00:33	33.00	0.224242424	0.268235294	-4.620483	-79.933907	566.49	7.4
5/13/2015	01:26:26	1:26:26	0:00:34	34.00	0.268235294	0.301714286	-4.620551	-79.933861	555.22	9.12
5/13/2015	01:27:01	1:27:01	0:00:35	35.00	0.301714286	0.013333333	-4.620478	-79.933922	563.59	10.56
5/13/2015	01:27:34	1:27:34	0:00:33	33.00	0.013333333	0.120571429	-4.620482	-79.933922	559.84	0.44
5/13/2015	01:28:09	1:28:09	0:00:35	35.00	0.120571429	0.150857143	-4.620479	-79.93396	562.65	4.22
5/13/2015	01:28:44	1:28:44	0:00:35	35.00	0.150857143	0.082571429	-4.620515	-79.933929	563.04	5.28
5/13/2015	01:29:19	1:29:19	0:00:35	35.00	0.082571429	0.264285714	-4.620489	-79.933929	578.53	2.89
5/13/2015	01:29:54	1:29:54	0:00:35	35.00	0.264285714	0.124117647	-4.620457	-79.934006	572.59	9.25
5/13/2015	01:30:28	1:30:28	0:00:34	34.00	0.124117647	0.168	-4.620479	-79.933975	566.47	4.22
5/13/2015	01:31:03	1:31:03	0:00:35	35.00	0.168	0.140857143	-4.62048	-79.933922	564.17	5.88
5/13/2015	01:31:38	1:31:38	0:00:35	35.00	0.140857143	0.174117647	-4.620457	-79.93396	571.91	4.93
5/13/2015	01:32:12	1:32:12	0:00:34	34.00	0.174117647	0.55	-4.62043	-79.934006	569.15	5.92
5/13/2015	01:32:47	1:32:47	0:00:35	35.00	0.55	0.111142857	-4.620512	-79.933853	565.16	19.25
5/13/2015	01:33:22	1:33:22	0:00:35	35.00	0.111142857	0.136857143	-4.620547	-79.933853	556.58	3.89
5/13/2015	01:33:57	1:33:57	0:00:35	35.00	0.136857143	0.091428571	-4.620517	-79.933884	564.38	4.79
5/13/2015	01:34:32	1:34:32	0:00:35	35.00	0.091428571	0.055428571	-4.620541	-79.933868	557.57	3.2
5/13/2015	01:35:07	1:35:07	0:00:35	35.00	0.055428571	0.302857143	-4.620532	-79.933853	557.84	1.94
5/13/2015	01:35:42	1:35:42	0:00:35	35.00	0.302857143	0.192647059	-4.620598	-79.933784	551.38	10.6
5/13/2015	01:36:16	1:36:16	0:00:34	34.00	0.192647059	0.453714286	-4.620561	-79.93383	552.15	6.55
5/13/2015	01:36:51	1:36:51	0:00:35	35.00	0.453714286	0.372571429	-4.620501	-79.93396	553.77	15.88
5/13/2015	01:37:26	1:37:26	0:00:35	35.00	0.372571429	0.376764706	-4.62053	-79.933846	560.42	13.04
5/13/2015	01:38:00	1:38:00	0:00:34	34.00	0.376764706	0.281470588	-4.620484	-79.933952	566.7	12.81
5/13/2015	01:38:34	1:38:34	0:00:34	34.00	0.281470588	0.022941176	-4.620537	-79.933884	565.05	9.57
5/13/2015	01:39:08	1:39:08	0:00:34	34.00	0.022941176	0.084705882	-4.620544	-79.933884	557.8	0.78
5/13/2015	01:39:42	1:39:42	0:00:34	34.00	0.084705882	0.293529412	-4.620556	-79.933861	557.65	2.88
5/13/2015	01:40:16	1:40:16	0:00:34	34.00	0.293529412	0.198285714	-4.620622	-79.9338	555.05	9.98
5/13/2015	01:40:51	1:40:51	0:00:35	35.00	0.198285714	0.144285714	-4.620608	-79.933739	557.81	6.94
5/13/2015	01:41:26	1:41:26	0:00:35	35.00	0.144285714	0.249166667	-4.620583	-79.933777	557.84	5.05
5/13/2015	01:42:02	1:42:02	0:00:36	36.00	0.249166667	0.207352941	-4.62053	-79.933838	565.25	8.97
5/13/2015	01:42:36	1:42:36	0:00:34	34.00	0.207352941	0.101764706	-4.620548	-79.933899	561.41	7.05
5/13/2015	01:43:10	1:43:10	0:00:34	34.00	0.101764706	1.116764706	-4.620544	-79.933868	559.09	3.46
5/13/2015	01:43:44	1:43:44	0:00:34	34.00	1.116764706	1.076842105	-4.62033	-79.934135	535.73	37.97
5/13/2015	01:44:22	1:44:22	0:00:38	38.00	1.076842105	0.518611111	-4.620499	-79.933807	588.55	40.92
5/13/2015	01:44:58	1:44:58	0:00:36	36.00	0.518611111	0.545555556	-4.620511	-79.933975	566.78	18.67
5/13/2015	01:45:34	1:45:34	0:00:36	36.00	0.545555556	0.062571429	-4.620587	-79.933815	566.31	19.64
5/13/2015	01:46:09	1:46:09	0:00:35	35.00	0.062571429	0.148529412	-4.620569	-79.933823	556.77	2.19
5/13/2015	01:46:43	1:46:43	0:00:34	34.00	0.148529412	0.129714286	-4.620594	-79.933861	555.14	5.05
5/13/2015	01:47:18	1:47:18	0:00:35	35.00	0.129714286	0.641714286	-4.620556	-79.933846	581.27	4.54
5/13/2015	01:47:53	1:47:53	0:00:35	35.00	0.641714286	0.507428571	-4.620361	-79.933899	675.49	22.46
5/13/2015	01:48:28	1:48:28	0:00:35	35.00	0.507428571	0.404411765	-4.620514	-79.933945	593.78	17.76
5/13/2015	01:49:02	1:49:02	0:00:34	34.00	0.404411765	0.022941176	-4.620597	-79.933853	550.48	13.75
5/13/2015	01:49:36	1:49:36	0:00:34	34.00	0.022941176	0.176904762	-4.620604	-79.933853	559.23	0.78
5/13/2015	01:50:18	1:50:18	0:00:42	42.00	0.176904762	0.163728814	-4.620549	-79.933891	578.94	7.43
5/13/2015	01:51:17	1:51:17	0:00:59	59.00	0.163728814	0.688421053	-4.620618	-79.933838	589.5	9.66
5/13/2015	01:51:55	1:51:55	0:00:38	38.00	0.688421053	0.7205	-4.620791	-79.933678	638.73	26.16
5/13/2015	01:52:35	1:52:35	0:00:40	40.00	0.7205	0.104545455	-4.620623	-79.933876	583.52	28.82
5/13/2015	01:53:30	1:53:30	0:00:55	55.00	0.104545455	0.411944444	-4.620599	-79.933922	639.33	5.75
5/13/2015	01:54:06	1:54:06	0:00:36	36.00	0.411944444	0.682162162	-4.620721	-79.933868	581.61	14.83
5/13/2015	01:54:43	1:54:43	0:00:37	37.00	0.682162162	0.219189189	-4.620546	-79.934013	660.48	25.24
5/13/2015	01:55:20	1:55:20	0:00:37	37.00	0.219189189	0.188529412	-4.620519	-79.933945	569.11	8.11
5/13/2015	01:55:54	1:55:54	0:00:34	34.00	0.188529412	0.370285714	-4.620554	-79.933899	536.62	6.41
5/13/2015	01:56:29	1:56:29	0:00:35	35.00	0.370285714	0.081142857	-4.620616	-79.9338	565.06	12.96
5/13/2015	01:57:04	1:57:04	0:00:35	35.00	0.081142857	0.522	-4.620636	-79.933784	551.11	2.84
5/13/2015	01:57:39	1:57:39	0:00:35	35.00	0.522	0.310810811	-4.620535	-79.933914	555.2	18.27
5/13/2015	01:58:16	1:58:16	0:00:37	37.00	0.310810811	0.458529412	-4.620566	-79.933815	542.39	11.5
5/13/2015	01:58:50	1:58:50	0:00:34	34.00	0.458529412	0.3375	-4.620657	-79.933708	585.7	15.59
5/13/2015	01:59:46	1:59:46	0:00:56	56.00	0.3375	0.133695652	-4.620547	-79.933838	569.81	18.9
5/13/2015	02:00:32	2:00:32	0:00:46	46.00	0.133695652	0.203055556	-4.620578	-79.933792	562.66	6.15
5/13/2015	02:01:08	2:01:08	0:00:36	36.00	0.203055556	0.07	-4.620553	-79.933853	563.11	7.31
5/13/2015	02:01:44	2:01:44	0:00:36	36.00	0.07	0.166944444	-4.620536	-79.933868	555.07	2.52
5/13/2015	02:02:20	2:02:20	0:00:36	36.00	0.166944444	0.145714286	-4.620531	-79.933922	559.23	6.01
5/13/2015	02:02:55	2:02:55	0:00:35	35.00	0.145714286	0.143333333	-4.620533	-79.933876	559.7	5.1
5/13/2015	02:03:31	2:03:31	0:00:36	36.00	0.143333333	0.071388889	-4.620526	-79.933922	550.86	5.16
5/13/2015	02:04:07	2:04:07	0:00:36	36.00	0.071388889	0.164285714	-4.620523	-79.933945	555.59	2.57
5/13/2015	02:04:42	2:04:42	0:00:35	35.00	0.164285714	0.069428571	-4.620547	-79.933899	560.72	5.75
5/13/2015	02:05:17	2:05:17	0:00:35	35.00	0.069428571	0.079428571	-4.620531	-79.933914	555	2.43
5/13/2015	02:05:52	2:05:52	0:00:35	35.00	0.079428571	0.196666667	-4.620521	-79.933891	548.24	2.78
5/13/2015	02:06:28	2:06:28	0:00:36	36.00	0.196666667	0.290571429	-4.62054	-79.93383	557.84	7.08
5/13/2015	02:07:03	2:07:03	0:00:35	35.00	0.290571429	0.468857143	-4.620614	-79.933884	579.21	10.17
5/13/2015	02:07:38	2:07:38	0:00:35	35.00	0.468857143	0.092	-4.620521	-79.933769	532.59	16.41
5/13/2015	02:08:13	2:08:13	0:00:35	35.00	0.092	0.334324324	-4.62055	-79.933769	546.83	3.22
5/13/2015	02:08:50	2:08:50	0:00:37	37.00	0.334324324	0.92	-4.620613	-79.933861	559.38	12.37
5/13/2015	02:09:26	2:09:26	0:00:36	36.00	0.92	0.803529412	-4.620453	-79.934113	570.06	33.12
5/13/2015	02:10:00	2:10:00	0:00:34	34.00	0.803529412	0.658529412	-4.620544	-79.933884	554.68	27.32
5/13/2015	02:10:34	2:10:34	0:00:34	34.00	0.658529412	0.833947368	-4.620504	-79.934082	525.25	22.39
5/13/2015	02:11:12	2:11:12	0:00:38	38.00	0.833947368	0.054	-4.620551	-79.9338	553.27	31.69
5/13/2015	02:11:47	2:11:47	0:00:35	35.00	0.054	0.285555556	-4.620536	-79.933792	550.44	1.89
5/13/2015	02:12:23	2:12:23	0:00:36	36.00	0.285555556	0.116216216	-4.620483	-79.933868	560.54	10.28
5/13/2015	02:13:00	2:13:00	0:00:37	37.00	0.116216216	0.150555556	-4.620521	-79.933861	554.42	4.3
5/13/2015	02:13:36	2:13:36	0:00:36	36.00	0.150555556	0.18425	-4.620564	-79.933838	560.59	5.42
5/13/2015	02:14:16	2:14:16	0:00:40	40.00	0.18425	0.166486486	-4.620524	-79.933891	567.85	7.37
5/13/2015	02:14:53	2:14:53	0:00:37	37.00	0.166486486	0.21	-4.620579	-79.933884	575.62	6.16
5/13/2015	02:15:28	2:15:28	0:00:35	35.00	0.21	0.038857143	-4.620553	-79.933823	581.67	7.35
5/13/2015	02:16:03	2:16:03	0:00:35	35.00	0.038857143	0.061428571	-4.620563	-79.93383	605.16	1.36
5/13/2015	02:16:38	2:16:38	0:00:35	35.00	0.061428571	0.408857143	-4.620545	-79.933823	574.97	2.15
5/13/2015	02:17:13	2:17:13	0:00:35	35.00	0.408857143	0.415882353	-4.620441	-79.933899	552.78	14.31
5/13/2015	02:17:47	2:17:47	0:00:34	34.00	0.415882353	0.051470588	-4.620548	-79.93383	571.08	14.14
5/13/2015	02:18:21	2:18:21	0:00:34	34.00	0.051470588	0.178285714	-4.620543	-79.933815	575.41	1.75
5/13/2015	02:18:56	2:18:56	0:00:35	35.00	0.178285714	0.193142857	-4.620524	-79.933868	562.55	6.24
5/13/2015	02:19:31	2:19:31	0:00:35	35.00	0.193142857	0.195142857	-4.620554	-79.933815	581.83	6.76
5/13/2015	02:20:06	2:20:06	0:00:35	35.00	0.195142857	0.513888889	-4.620545	-79.933754	557.88	6.83
5/13/2015	02:20:42	2:20:42	0:00:36	36.00	0.513888889	0.237647059	-4.62045	-79.933891	544.36	18.5
5/13/2015	02:21:16	2:21:16	0:00:34	34.00	0.237647059	0.138571429	-4.620512	-79.933929	558.73	8.08
5/13/2015	02:21:51	2:21:51	0:00:35	35.00	0.138571429	0.367647059	-4.620471	-79.933914	552	4.85
5/13/2015	02:22:25	2:22:25	0:00:34	34.00	0.367647059	0.184571429	-4.620554	-79.933838	577.57	12.5
5/13/2015	02:23:00	2:23:00	0:00:35	35.00	0.184571429	0.429142857	-4.62051	-79.933876	568.48	6.46
5/13/2015	02:23:35	2:23:35	0:00:35	35.00	0.429142857	0.197714286	-4.620616	-79.933792	500.67	15.02
5/13/2015	02:24:10	2:24:10	0:00:35	35.00	0.197714286	0.236857143	-4.620562	-79.933823	580.99	6.92
5/13/2015	02:24:45	2:24:45	0:00:35	35.00	0.236857143	0.147714286	-4.620531	-79.933891	577.34	8.29
5/13/2015	02:25:20	2:25:20	0:00:35	35.00	0.147714286	0.445294118	-4.620558	-79.933853	558.29	5.17
5/13/2015	02:25:54	2:25:54	0:00:34	34.00	0.445294118	0.453428571	-4.620633	-79.933739	564.49	15.14
5/13/2015	02:26:29	2:26:29	0:00:35	35.00	0.453428571	0.178	-4.620571	-79.933868	574.34	15.87
5/13/2015	02:27:04	2:27:04	0:00:35	35.00	0.178	0.148571429	-4.620515	-79.933868	521.37	6.23
5/13/2015	02:27:39	2:27:39	0:00:35	35.00	0.148571429	0.185675676	-4.620541	-79.933907	559.32	5.2
5/13/2015	02:28:16	2:28:16	0:00:37	37.00	0.185675676	0.193428571	-4.62053	-79.933846	595.12	6.87
5/13/2015	02:28:51	2:28:51	0:00:35	35.00	0.193428571	0.063428571	-4.620477	-79.933876	588.54	6.77
5/13/2015	02:29:26	2:29:26	0:00:35	35.00	0.063428571	0.087567568	-4.620497	-79.933876	589.17	2.22
5/13/2015	02:30:03	2:30:03	0:00:37	37.00	0.087567568	0.180571429	-4.620525	-79.933884	583.42	3.24
5/13/2015	02:30:38	2:30:38	0:00:35	35.00	0.180571429	0.235294118	-4.620577	-79.933861	594.98	6.32
5/13/2015	02:31:12	2:31:12	0:00:34	34.00	0.235294118	0.594571429	-4.620642	-79.93383	589.28	8
5/13/2015	02:31:47	2:31:47	0:00:35	35.00	0.594571429	0.123947368	-4.620507	-79.93396	556.97	20.81
5/13/2015	02:32:25	2:32:25	0:00:38	38.00	0.123947368	0.188055556	-4.620488	-79.933922	557.53	4.71
5/13/2015	02:33:01	2:33:01	0:00:36	36.00	0.188055556	0.379736842	-4.620547	-79.933907	564.86	6.77
5/13/2015	02:33:39	2:33:39	0:00:38	38.00	0.379736842	0.235882353	-4.62054	-79.933777	564.84	14.43
5/13/2015	02:34:30	2:34:30	0:00:51	51.00	0.235882353	0.043529412	-4.620481	-79.933868	546.13	12.03
5/13/2015	02:35:21	2:35:21	0:00:51	51.00	0.043529412	0.619117647	-4.620501	-79.933868	558.87	2.22
5/13/2015	02:35:55	2:35:55	0:00:34	34.00	0.619117647	0.672857143	-4.620454	-79.934052	537.5	21.05
5/13/2015	02:36:30	2:36:30	0:00:35	35.00	0.672857143	0.103333333	-4.62056	-79.933868	573.91	23.55
5/13/2015	02:37:09	2:37:09	0:00:39	39.00	0.103333333	0.293529412	-4.620527	-79.933853	559.69	4.03
5/13/2015	02:37:43	2:37:43	0:00:34	34.00	0.293529412	0.092	-4.620461	-79.933914	544.56	9.98
5/13/2015	02:38:18	2:38:18	0:00:35	35.00	0.092	0.2165	-4.620432	-79.933914	530.91	3.22
5/13/2015	02:38:58	2:38:58	0:00:40	40.00	0.2165	0.222058824	-4.620495	-79.933868	557.19	8.66
5/13/2015	02:39:32	2:39:32	0:00:34	34.00	0.222058824	0.1095	-4.620546	-79.933823	591.95	7.55
5/13/2015	02:40:12	2:40:12	0:00:40	40.00	0.1095	0.065675676	-4.620514	-79.933846	565.24	4.38
5/13/2015	02:40:49	2:40:49	0:00:37	37.00	0.065675676	0.183902439	-4.620499	-79.93383	564.18	2.43
5/13/2015	02:41:30	2:41:30	0:00:41	41.00	0.183902439	0.115178571	-4.620498	-79.933762	580.27	7.54
5/13/2015	02:42:26	2:42:26	0:00:56	56.00	0.115178571	0.547941176	-4.620442	-79.933777	567.66	6.45
5/13/2015	02:43:00	2:43:00	0:00:34	34.00	0.547941176	0.773714286	-4.620448	-79.933945	594.35	18.63
5/13/2015	02:43:35	2:43:35	0:00:35	35.00	0.773714286	0.498571429	-4.620435	-79.933701	558.98	27.08
5/13/2015	02:44:10	2:44:10	0:00:35	35.00	0.498571429	0.137948718	-4.620525	-79.93383	592.84	17.45
5/13/2015	02:44:49	2:44:49	0:00:39	39.00	0.137948718	0.447317073	-4.620487	-79.9338	582.97	5.38
5/13/2015	02:45:30	2:45:30	0:00:41	41.00	0.447317073	0.361142857	-4.620529	-79.93396	558.07	18.34
5/13/2015	02:46:05	2:46:05	0:00:35	35.00	0.361142857	0.25	-4.620527	-79.933846	583.2	12.64
5/13/2015	02:46:40	2:46:40	0:00:35	35.00	0.25	0.276857143	-4.620487	-79.933914	553.7	8.75
5/13/2015	02:47:15	2:47:15	0:00:35	35.00	0.276857143	0.335	-4.62053	-79.933838	561.25	9.69
5/13/2015	02:48:07	2:48:07	0:00:52	52.00	0.335	0.173714286	-4.62057	-79.93399	615.92	17.42
5/13/2015	02:48:42	2:48:42	0:00:35	35.00	0.173714286	0.166176471	-4.620556	-79.933937	604.52	6.08
5/13/2015	02:49:16	2:49:16	0:00:34	34.00	0.166176471	0.064411765	-4.620534	-79.933891	582.61	5.65
5/13/2015	02:49:50	2:49:50	0:00:34	34.00	0.064411765	0.193714286	-4.620516	-79.933899	562.98	2.19
5/13/2015	02:50:25	2:50:25	0:00:35	35.00	0.193714286	0.150294118	-4.620521	-79.933838	576.88	6.78
5/13/2015	02:50:59	2:50:59	0:00:34	34.00	0.150294118	0.184705882	-4.620495	-79.933876	565.56	5.11
5/13/2015	02:51:33	2:51:33	0:00:34	34.00	0.184705882	0.169736842	-4.620515	-79.933823	561.66	6.28
5/13/2015	02:52:11	2:52:11	0:00:38	38.00	0.169736842	0.298529412	-4.620539	-79.933876	561.6	6.45
5/13/2015	02:52:45	2:52:45	0:00:34	34.00	0.298529412	0.252058824	-4.620488	-79.9338	569.4	10.15
5/13/2015	02:53:19	2:53:19	0:00:34	34.00	0.252058824	0.314871795	-4.620474	-79.933876	541.55	8.57
5/13/2015	02:53:58	2:53:58	0:00:39	39.00	0.314871795	0.438684211	-4.620546	-79.933792	564.41	12.28
5/13/2015	02:54:36	2:54:36	0:00:38	38.00	0.438684211	0.117647059	-4.620506	-79.933937	559.11	16.67
5/13/2015	02:55:10	2:55:10	0:00:34	34.00	0.117647059	0.161176471	-4.620526	-79.933907	571.21	4
5/13/2015	02:55:44	2:55:44	0:00:34	34.00	0.161176471	0.250294118	-4.620544	-79.933861	569.36	5.48
5/13/2015	02:56:18	2:56:18	0:00:34	34.00	0.250294118	0.249714286	-4.620533	-79.933937	564.61	8.51
5/13/2015	02:56:53	2:56:53	0:00:35	35.00	0.249714286	0.052647059	-4.620554	-79.933861	566.38	8.74
5/13/2015	02:57:27	2:57:27	0:00:34	34.00	0.052647059	0.063333333	-4.62056	-79.933876	561.93	1.79
5/13/2015	02:58:03	2:58:03	0:00:36	36.00	0.063333333	0.178529412	-4.620574	-79.933861	560.6	2.28
5/13/2015	02:58:37	2:58:37	0:00:34	34.00	0.178529412	0.439142857	-4.62052	-79.933853	574.86	6.07
5/13/2015	02:59:12	2:59:12	0:00:35	35.00	0.439142857	0.514705882	-4.620568	-79.933983	584.1	15.37
5/13/2015	02:59:46	2:59:46	0:00:34	34.00	0.514705882	0.011576577	-4.620529	-79.93383	581.49	17.5
5/13/2015	03:03:28	3:03:28	0:03:42	222.00	0.011576577	0.037040816	-4.620526	-79.933853	567.57	2.57
5/13/2015	03:05:06	3:05:06	0:01:38	98.00	0.037040816	0.232857143	-4.620539	-79.933823	568.86	3.63
5/13/2015	03:05:41	3:05:41	0:00:35	35.00	0.232857143	0.075294118	-4.620511	-79.933891	560.91	8.15
5/13/2015	03:06:15	3:06:15	0:00:34	34.00	0.075294118	0.024	-4.620513	-79.933914	553	2.56
5/13/2015	03:06:50	3:06:50	0:00:35	35.00	0.024	0.092285714	-4.620516	-79.933907	573.09	0.84
5/13/2015	03:07:25	3:07:25	0:00:35	35.00	0.092285714	0.076285714	-4.620535	-79.933929	548.83	3.23
5/13/2015	03:08:00	3:08:00	0:00:35	35.00	0.076285714	0.376176471	-4.620517	-79.933945	544.68	2.67
5/13/2015	03:08:34	3:08:34	0:00:34	34.00	0.376176471	0.225294118	-4.620508	-79.93383	571.32	12.79
5/13/2015	03:09:08	3:09:08	0:00:34	34.00	0.225294118	0.253823529	-4.620575	-79.933846	577.04	7.66
5/13/2015	03:09:42	3:09:42	0:00:34	34.00	0.253823529	0.522647059	-4.620558	-79.933922	536	8.63
5/13/2015	03:10:16	3:10:16	0:00:34	34.00	0.522647059	0.413823529	-4.620568	-79.933762	581.68	17.77
5/13/2015	03:10:50	3:10:50	0:00:34	34.00	0.413823529	0.098648649	-4.620533	-79.933884	558.1	14.07
5/13/2015	03:11:27	3:11:27	0:00:37	37.00	0.098648649	0.151176471	-4.620522	-79.933853	571.03	3.65
5/13/2015	03:12:01	3:12:01	0:00:34	34.00	0.151176471	0.038	-4.620516	-79.933899	553.78	5.14
5/13/2015	03:12:36	3:12:36	0:00:35	35.00	0.038	0.158823529	-4.620528	-79.933899	563.83	1.33
5/13/2015	03:13:10	3:13:10	0:00:34	34.00	0.158823529	0.456764706	-4.620512	-79.933945	543.3	5.4
5/13/2015	03:13:44	3:13:44	0:00:34	34.00	0.456764706	0.098285714	-4.620536	-79.933807	571.22	15.53
5/13/2015	03:14:19	3:14:19	0:00:35	35.00	0.098285714	0.227352941	-4.620534	-79.933838	569.31	3.44
5/13/2015	03:14:53	3:14:53	0:00:34	34.00	0.227352941	0.194571429	-4.620524	-79.933907	556.79	7.73
5/13/2015	03:15:28	3:15:28	0:00:35	35.00	0.194571429	0.028571429	-4.620531	-79.933846	565.1	6.81
5/13/2015	03:16:03	3:16:03	0:00:35	35.00	0.028571429	0.07	-4.620522	-79.933846	567.37	1
5/13/2015	03:16:38	3:16:38	0:00:35	35.00	0.07	0.073823529	-4.620544	-79.933846	572.65	2.45
5/13/2015	03:17:12	3:17:12	0:00:34	34.00	0.073823529	0.139142857	-4.620528	-79.93383	574.68	2.51
5/13/2015	03:17:47	3:17:47	0:00:35	35.00	0.139142857	0.028285714	-4.62055	-79.933792	585.02	4.87
5/13/2015	03:18:22	3:18:22	0:00:35	35.00	0.028285714	0.343142857	-4.620546	-79.933784	585.49	0.99
5/13/2015	03:18:57	3:18:57	0:00:35	35.00	0.343142857	0.146857143	-4.620529	-79.933891	564.54	12.01
5/13/2015	03:19:32	3:19:32	0:00:35	35.00	0.146857143	0.313636364	-4.620523	-79.933937	559.94	5.14
5/13/2015	03:20:05	3:20:05	0:00:33	33.00	0.313636364	0.068181818	-4.620544	-79.933846	579.61	10.35
5/13/2015	03:20:38	3:20:38	0:00:33	33.00	0.068181818	0.102058824	-4.620525	-79.933853	575.82	2.25
5/13/2015	03:21:12	3:21:12	0:00:34	34.00	0.102058824	0.375	-4.620534	-79.933823	579.8	3.47
5/13/2015	03:21:46	3:21:46	0:00:34	34.00	0.375	0.509428571	-4.620531	-79.933708	589.32	12.75
5/13/2015	03:22:21	3:22:21	0:00:35	35.00	0.509428571	0.216857143	-4.620514	-79.933868	564.39	17.83
5/13/2015	03:22:56	3:22:56	0:00:35	35.00	0.216857143	0.393142857	-4.620522	-79.9338	585.24	7.59
5/13/2015	03:23:31	3:23:31	0:00:35	35.00	0.393142857	0.157428571	-4.620499	-79.933922	554.33	13.76
5/13/2015	03:24:06	3:24:06	0:00:35	35.00	0.157428571	0.127714286	-4.620467	-79.93396	539.4	5.51
5/13/2015	03:24:41	3:24:41	0:00:35	35.00	0.127714286	0.175555556	-4.620434	-79.933983	542.24	4.47
5/13/2015	03:25:17	3:25:17	0:00:36	36.00	0.175555556	0.071944444	-4.620486	-79.934006	556.67	6.32
5/13/2015	03:25:53	3:25:53	0:00:36	36.00	0.071944444	0.548571429	-4.62049	-79.934029	566.48	2.59
5/13/2015	03:26:28	3:26:28	0:00:35	35.00	0.548571429	0.039411765	-4.620532	-79.933861	573.3	19.2
5/13/2015	03:27:02	3:27:02	0:00:34	34.00	0.039411765	0.388857143	-4.620523	-79.933853	569.81	1.34
5/13/2015	03:27:37	3:27:37	0:00:35	35.00	0.388857143	0.25	-4.620509	-79.933975	556.94	13.61
5/13/2015	03:28:11	3:28:11	0:00:34	34.00	0.25	0.074166667	-4.620519	-79.933899	566.85	8.5
5/13/2015	03:28:47	3:28:47	0:00:36	36.00	0.074166667	0.057142857	-4.620512	-79.933922	561.54	2.67
5/13/2015	03:29:22	3:29:22	0:00:35	35.00	0.057142857	0.178823529	-4.620502	-79.933907	564.66	2
5/13/2015	03:29:56	3:29:56	0:00:34	34.00	0.178823529	0.143611111	-4.620488	-79.93396	557.67	6.08
5/13/2015	03:30:32	3:30:32	0:00:36	36.00	0.143611111	0.820857143	-4.620515	-79.933922	558.94	5.17
5/13/2015	03:31:07	3:31:07	0:00:35	35.00	0.820857143	0.578717949	-4.620762	-79.933846	603.32	28.73
5/13/2015	03:31:46	3:31:46	0:00:39	39.00	0.578717949	0.088857143	-4.620559	-79.933846	570.47	22.57
5/13/2015	03:32:21	3:32:21	0:00:35	35.00	0.088857143	0.249142857	-4.620543	-79.933823	578.2	3.11
5/13/2015	03:32:56	3:32:56	0:00:35	35.00	0.249142857	0.202894737	-4.620485	-79.933876	546.18	8.72
5/13/2015	03:33:34	3:33:34	0:00:38	38.00	0.202894737	0.365142857	-4.620537	-79.933922	551.19	7.71
5/13/2015	03:34:09	3:34:09	0:00:35	35.00	0.365142857	0.430882353	-4.620596	-79.934021	566.54	12.78
5/13/2015	03:34:43	3:34:43	0:00:34	34.00	0.430882353	0.171714286	-4.620572	-79.933891	550.42	14.65
5/13/2015	03:35:18	3:35:18	0:00:35	35.00	0.171714286	0.102285714	-4.620567	-79.933945	561.25	6.01
5/13/2015	03:35:53	3:35:53	0:00:35	35.00	0.102285714	0.031428571	-4.620539	-79.933929	573.25	3.58
5/13/2015	03:36:28	3:36:28	0:00:35	35.00	0.031428571	0.110882353	-4.620532	-79.933922	574.74	1.1
5/13/2015	03:37:02	3:37:02	0:00:34	34.00	0.110882353	0.593142857	-4.620548	-79.933952	571.4	3.77
5/13/2015	03:37:37	3:37:37	0:00:35	35.00	0.593142857	0.56	-4.620588	-79.933769	572.45	20.76
5/13/2015	03:38:12	3:38:12	0:00:35	35.00	0.56	0.142	-4.620513	-79.933929	556.3	19.6
5/13/2015	03:38:47	3:38:47	0:00:35	35.00	0.142	0.400588235	-4.620557	-79.933937	551.99	4.97
5/13/2015	03:39:21	3:39:21	0:00:34	34.00	0.400588235	0.151428571	-4.620572	-79.933815	580.3	13.62
5/13/2015	03:39:56	3:39:56	0:00:35	35.00	0.151428571	0.450882353	-4.620585	-79.933861	572.64	5.3
5/13/2015	03:40:30	3:40:30	0:00:34	34.00	0.450882353	0.226666667	-4.620604	-79.933998	542.28	15.33
5/13/2015	03:41:06	3:41:06	0:00:36	36.00	0.226666667	0.386285714	-4.620553	-79.933945	560.44	8.16
5/13/2015	03:41:41	3:41:41	0:00:35	35.00	0.386285714	0.145142857	-4.620552	-79.933823	545.76	13.52
5/13/2015	03:42:16	3:42:16	0:00:35	35.00	0.145142857	0.293714286	-4.620576	-79.933784	570.18	5.08
5/13/2015	03:42:51	3:42:51	0:00:35	35.00	0.293714286	0.245555556	-4.620564	-79.933876	553.85	10.28
5/13/2015	03:43:27	3:43:27	0:00:36	36.00	0.245555556	0.118055556	-4.62054	-79.933952	583.26	8.84
5/13/2015	03:44:03	3:44:03	0:00:36	36.00	0.118055556	0.421944444	-4.620545	-79.93399	567.97	4.25
5/13/2015	03:44:39	3:44:39	0:00:36	36.00	0.421944444	0.226857143	-4.620543	-79.933853	578.25	15.19
5/13/2015	03:45:14	3:45:14	0:00:35	35.00	0.226857143	0.436944444	-4.620591	-79.9338	564.15	7.94
5/13/2015	03:45:50	3:45:50	0:00:36	36.00	0.436944444	0.122571429	-4.620554	-79.933937	537.02	15.73
5/13/2015	03:46:25	3:46:25	0:00:35	35.00	0.122571429	0.374285714	-4.620523	-79.93396	547.2	4.29
5/13/2015	03:47:00	3:47:00	0:00:35	35.00	0.374285714	0.424	-4.620573	-79.933853	555.72	13.1
5/13/2015	03:47:35	3:47:35	0:00:35	35.00	0.424	0.200277778	-4.620476	-79.933945	562.37	14.84
5/13/2015	03:48:11	3:48:11	0:00:36	36.00	0.200277778	0.1325	-4.620533	-79.933914	571.62	7.21
5/13/2015	03:49:03	3:49:03	0:00:52	52.00	0.1325	0.159714286	-4.620521	-79.933975	557.42	6.89
5/13/2015	03:49:38	3:49:38	0:00:35	35.00	0.159714286	0.145428571	-4.620569	-79.93399	552.92	5.59
5/13/2015	03:50:13	3:50:13	0:00:35	35.00	0.145428571	0.054	-4.620578	-79.933945	566.41	5.09
5/13/2015	03:50:48	3:50:48	0:00:35	35.00	0.054	0.095405405	-4.620561	-79.933945	582.1	1.89
5/13/2015	03:51:25	3:51:25	0:00:37	37.00	0.095405405	0.117777778	-4.620583	-79.933922	588.98	3.53
5/13/2015	03:52:01	3:52:01	0:00:36	36.00	0.117777778	0.359736842	-4.620587	-79.93396	579.89	4.24
5/13/2015	03:52:39	3:52:39	0:00:38	38.00	0.359736842	0.060857143	-4.620569	-79.933838	569.52	13.67
5/13/2015	03:53:14	3:53:14	0:00:35	35.00	0.060857143	0.196111111	-4.620581	-79.933853	563.19	2.13
5/13/2015	03:53:50	3:53:50	0:00:36	36.00	0.196111111	0.524411765	-4.620637	-79.933823	560.05	7.06
5/13/2015	03:54:24	3:54:24	0:00:34	34.00	0.524411765	0.518222222	-4.620654	-79.933983	539.05	17.83
5/13/2015	03:55:09	3:55:09	0:00:45	45.00	0.518222222	0.340350877	-4.62051	-79.93383	585.97	23.32
5/13/2015	03:56:06	3:56:06	0:00:57	57.00	0.340350877	0.730555556	-4.620461	-79.933662	603.02	19.4
5/13/2015	03:56:42	3:56:42	0:00:36	36.00	0.730555556	0.43225	-4.620523	-79.933891	567.91	26.3
5/13/2015	03:57:22	3:57:22	0:00:40	40.00	0.43225	0.445588235	-4.620488	-79.933739	592.93	17.29
5/13/2015	03:57:56	3:57:56	0:00:34	34.00	0.445588235	0.367777778	-4.620582	-79.933838	561.32	15.15
5/13/2015	03:58:32	3:58:32	0:00:36	36.00	0.367777778	0.045875	-4.620697	-79.933807	541.32	13.24
5/13/2015	03:59:52	3:59:52	0:01:20	80.00	0.045875	0.436818182	-4.620664	-79.933807	534.96	3.67
5/13/2015	04:00:58	4:00:58	0:01:06	66.00	0.436818182	0.798846154	-4.620541	-79.933578	592.97	28.83
5/13/2015	04:01:50	4:01:50	0:00:52	52.00	0.798846154	0.985294118	-4.620565	-79.933952	555.84	41.54
5/13/2015	04:02:24	4:02:24	0:00:34	34.00	0.985294118	0.498611111	-4.620509	-79.933655	591.92	33.5
5/13/2015	04:03:00	4:03:00	0:00:36	36.00	0.498611111	0.154285714	-4.620534	-79.933815	560.76	17.95
5/13/2015	04:03:35	4:03:35	0:00:35	35.00	0.154285714	0.235588235	-4.62055	-79.933861	556.24	5.4
5/13/2015	04:04:09	4:04:09	0:00:34	34.00	0.235588235	0.291176471	-4.620478	-79.933861	570.17	8.01
5/13/2015	04:04:43	4:04:43	0:00:34	34.00	0.291176471	1.071176471	-4.620567	-79.933861	578.62	9.9
5/13/2015	04:05:17	4:05:17	0:00:34	34.00	1.071176471	0.795428571	-4.620587	-79.934189	498.19	36.42
5/13/2015	04:05:52	4:05:52	0:00:35	35.00	0.795428571	0.218285714	-4.620468	-79.933968	569.7	27.84
5/13/2015	04:06:27	4:06:27	0:00:35	35.00	0.218285714	0.284210526	-4.6205	-79.933907	594.8	7.64
5/13/2015	04:07:24	4:07:24	0:00:57	57.00	0.284210526	1.091714286	-4.620548	-79.933769	584.5	16.2
5/13/2015	04:07:59	4:07:59	0:00:35	35.00	1.091714286	0.761166667	-4.620571	-79.934113	556.87	38.21
5/13/2015	04:08:59	4:08:59	0:01:00	60.00	0.761166667	1.405588235	-4.620576	-79.933701	581.43	45.67
5/13/2015	04:09:33	4:09:33	0:00:34	34.00	1.405588235	1.256571429	-4.620636	-79.934128	496.76	47.79
5/13/2015	04:10:08	4:10:08	0:00:35	35.00	1.256571429	0.187435897	-4.620558	-79.933739	583.17	43.98
5/13/2015	04:10:47	4:10:47	0:00:39	39.00	0.187435897	0.057142857	-4.620533	-79.9338	570.67	7.31
5/13/2015	04:11:22	4:11:22	0:00:35	35.00	0.057142857	0.946470588	-4.620543	-79.933815	572.99	2
5/13/2015	04:11:56	4:11:56	0:00:34	34.00	0.946470588	1.329444444	-4.620474	-79.934097	548.61	32.18
5/13/2015	04:12:32	4:12:32	0:00:36	36.00	1.329444444	1.164411765	-4.620578	-79.933678	581.41	47.86
5/13/2015	04:13:06	4:13:06	0:00:34	34.00	1.164411765	0.153529412	-4.620644	-79.934029	526.21	39.59
5/13/2015	04:13:40	4:13:40	0:00:34	34.00	0.153529412	1.020857143	-4.620603	-79.934052	509.49	5.22
5/13/2015	04:14:15	4:14:15	0:00:35	35.00	1.020857143	0.648823529	-4.620502	-79.933746	588.78	35.73
5/13/2015	04:14:49	4:14:49	0:00:34	34.00	0.648823529	0.073508772	-4.620506	-79.933945	519.38	22.06
5/13/2015	04:15:46	4:15:46	0:00:57	57.00	0.073508772	0.135714286	-4.620529	-79.933975	545.46	4.19
5/13/2015	04:16:21	4:16:21	0:00:35	35.00	0.135714286	1.071621622	-4.620571	-79.933983	538.58	4.75
5/13/2015	04:16:58	4:16:58	0:00:37	37.00	1.071621622	0.986666667	-4.62064	-79.934334	463.99	39.65
5/13/2015	04:17:58	4:17:58	0:01:00	60.00	0.986666667	0.434705882	-4.620553	-79.933807	575.3	59.2
5/13/2015	04:18:32	4:18:32	0:00:34	34.00	0.434705882	0.394634146	-4.620641	-79.933907	574.57	14.78
5/13/2015	04:19:13	4:19:13	0:00:41	41.00	0.394634146	0.312372881	-4.620522	-79.933823	569.77	16.18
5/13/2015	04:20:12	4:20:12	0:00:59	59.00	0.312372881	0.289242424	-4.620616	-79.93396	562.79	18.43
5/13/2015	04:21:18	4:21:18	0:01:06	66.00	0.289242424	0.112816901	-4.620512	-79.933823	562.16	19.09
5/13/2015	04:22:29	4:22:29	0:01:11	71.00	0.112816901	0.110196078	-4.620561	-79.933876	536.22	8.01
5/13/2015	04:24:11	4:24:11	0:01:42	102.00	0.110196078	0.036183575	-4.620539	-79.933777	538.12	11.24
5/13/2015	04:27:38	4:27:38	0:03:27	207.00	0.036183575	0.097401575	-4.620568	-79.933838	552.55	7.49
5/13/2015	04:29:45	4:29:45	0:02:07	127.00	0.097401575	0.305142857	-4.620631	-79.933746	521.68	12.37
5/13/2015	04:30:20	4:30:20	0:00:35	35.00	0.305142857	0.065294118	-4.620678	-79.93383	565.2	10.68
5/13/2015	04:30:54	4:30:54	0:00:34	34.00	0.065294118	0.532307692	-4.620658	-79.93383	601.78	2.22
5/13/2015	04:31:33	4:31:33	0:00:39	39.00	0.532307692	0.630285714	-4.620698	-79.934013	555.43	20.76
5/13/2015	04:32:08	4:32:08	0:00:35	35.00	0.630285714	0.376176471	-4.620502	-79.934044	529.38	22.06
5/13/2015	04:32:42	4:32:42	0:00:34	34.00	0.376176471	0.361351351	-4.620492	-79.933929	538.24	12.79
5/13/2015	04:33:19	4:33:19	0:00:37	37.00	0.361351351	0.095	-4.620612	-79.933922	602.04	13.37
5/13/2015	04:33:57	4:33:57	0:00:38	38.00	0.095	0.564594595	-4.620589	-79.933945	551.1	3.61
5/13/2015	04:34:34	4:34:34	0:00:37	37.00	0.564594595	0.320208333	-4.620544	-79.934128	569.02	20.89
5/13/2015	04:35:22	4:35:22	0:00:48	48.00	0.320208333	0.332916667	-4.620558	-79.93399	556.27	15.37
5/13/2015	04:36:10	4:36:10	0:00:48	48.00	0.332916667	0.572972973	-4.620566	-79.933846	536.2	15.98
5/13/2015	04:36:47	4:36:47	0:00:37	37.00	0.572972973	0.41027027	-4.620556	-79.933655	458.76	21.2
5/13/2015	04:37:24	4:37:24	0:00:37	37.00	0.41027027	0.131707317	-4.620557	-79.933792	529.51	15.18
5/13/2015	04:38:05	4:38:05	0:00:41	41.00	0.131707317	0.198717949	-4.620573	-79.933838	504.92	5.4
5/13/2015	04:38:44	4:38:44	0:00:39	39.00	0.198717949	0.224571429	-4.620636	-79.933868	545.18	7.75
5/13/2015	04:39:19	4:39:19	0:00:35	35.00	0.224571429	0.073478261	-4.6206	-79.933807	542.18	7.86
5/13/2015	04:40:51	4:40:51	0:01:32	92.00	0.073478261	0.2475	-4.6206	-79.933868	606.83	6.76
5/13/2015	04:41:35	4:41:35	0:00:44	44.00	0.2475	0.527777778	-4.620563	-79.933777	566.08	10.89
5/13/2015	04:42:11	4:42:11	0:00:36	36.00	0.527777778	0.288285714	-4.620712	-79.933861	565.09	19
5/13/2015	04:42:46	4:42:46	0:00:35	35.00	0.288285714	0.286285714	-4.620662	-79.933937	585.74	10.09
5/13/2015	04:43:21	4:43:21	0:00:35	35.00	0.286285714	0.098	-4.620589	-79.933884	574.67	10.02
5/13/2015	04:43:56	4:43:56	0:00:35	35.00	0.098	0.168	-4.620616	-79.933899	588.27	3.43
5/13/2015	04:44:31	4:44:31	0:00:35	35.00	0.168	0.124857143	-4.620619	-79.933846	565.66	5.88
5/13/2015	04:45:06	4:45:06	0:00:35	35.00	0.124857143	0.102941176	-4.620613	-79.933807	600.76	4.37
5/13/2015	04:45:40	4:45:40	0:00:34	34.00	0.102941176	0.274285714	-4.620607	-79.933838	559.12	3.5
5/13/2015	04:46:15	4:46:15	0:00:35	35.00	0.274285714	0.063333333	-4.620522	-79.933823	566.2	9.6
5/13/2015	04:46:51	4:46:51	0:00:36	36.00	0.063333333	0.076285714	-4.620536	-79.933838	569.87	2.28
5/13/2015	04:47:26	4:47:26	0:00:35	35.00	0.076285714	0.627714286	-4.620543	-79.933861	521.55	2.67
5/13/2015	04:48:01	4:48:01	0:00:35	35.00	0.627714286	0.174081633	-4.620634	-79.933685	579.53	21.97
5/13/2015	04:48:50	4:48:50	0:00:49	49.00	0.174081633	0.1514	-4.620634	-79.933762	616.7	8.53
5/13/2015	04:49:40	4:49:40	0:00:50	50.00	0.1514	0.293333333	-4.62064	-79.93383	593.18	7.57
5/13/2015	04:50:16	4:50:16	0:00:36	36.00	0.293333333	1.108611111	-4.620668	-79.933739	597.42	10.56
5/13/2015	04:50:52	4:50:52	0:00:36	36.00	1.108611111	0.48	-4.620629	-79.934097	553.57	39.91
5/13/2015	04:51:28	4:51:28	0:00:36	36.00	0.48	0.870588235	-4.620749	-79.933998	612.69	17.28
5/13/2015	04:52:02	4:52:02	0:00:34	34.00	0.870588235	0.142222222	-4.620753	-79.933731	634.84	29.6
5/13/2015	04:52:38	4:52:38	0:00:36	36.00	0.142222222	0.941020408	-4.620749	-79.933777	645.32	5.12
5/13/2015	04:53:27	4:53:27	0:00:49	49.00	0.941020408	1.096756757	-4.620467	-79.934082	475.1	46.11
5/13/2015	04:54:04	4:54:04	0:00:37	37.00	1.096756757	0.482368421	-4.620612	-79.933746	594.79	40.58
5/13/2015	04:54:42	4:54:42	0:00:38	38.00	0.482368421	0.3	-4.62047	-79.93383	489.33	18.33
5/13/2015	04:55:40	4:55:40	0:00:58	58.00	0.3	0.123636364	-4.620505	-79.933983	526.1	17.4
5/13/2015	04:56:24	4:56:24	0:00:44	44.00	0.123636364	0.499714286	-4.620488	-79.934029	520.63	5.44
5/13/2015	04:56:59	4:56:59	0:00:35	35.00	0.499714286	0.465882353	-4.620426	-79.933884	516.51	17.49
5/13/2015	04:57:33	4:57:33	0:00:34	34.00	0.465882353	0.244285714	-4.620535	-79.933792	562.95	15.84
5/13/2015	04:58:08	4:58:08	0:00:35	35.00	0.244285714	0.138571429	-4.620522	-79.933868	567.31	8.55
5/13/2015	04:58:43	4:58:43	0:00:35	35.00	0.138571429	0.133142857	-4.620563	-79.933853	571.04	4.85
5/13/2015	04:59:18	4:59:18	0:00:35	35.00	0.133142857	0.254285714	-4.620545	-79.933891	557.81	4.66
5/13/2015	04:59:53	4:59:53	0:00:35	35.00	0.254285714	0.121714286	-4.620493	-79.93383	549.28	8.9
5/13/2015	05:00:28	5:00:28	0:00:35	35.00	0.121714286	0.410857143	-4.620499	-79.933792	555.4	4.26
5/13/2015	05:01:03	5:01:03	0:00:35	35.00	0.410857143	0.49547619	-4.620543	-79.933914	584.5	14.38
5/13/2015	05:01:45	5:01:45	0:00:42	42.00	0.49547619	0.434594595	-4.620501	-79.933731	598.11	20.81
5/13/2015	05:02:22	5:02:22	0:00:37	37.00	0.434594595	0.472941176	-4.620496	-79.933876	556.47	16.08
5/13/2015	05:02:56	5:02:56	0:00:34	34.00	0.472941176	0.452285714	-4.620502	-79.933731	560.5	16.08
5/13/2015	05:03:31	5:03:31	0:00:35	35.00	0.452285714	0.128285714	-4.620561	-79.933861	576.61	15.83
5/13/2015	05:04:06	5:04:06	0:00:35	35.00	0.128285714	0.227428571	-4.620575	-79.933899	576.65	4.49
5/13/2015	05:04:41	5:04:41	0:00:35	35.00	0.227428571	0.186285714	-4.62052	-79.933853	558.64	7.96
5/13/2015	05:05:16	5:05:16	0:00:35	35.00	0.186285714	0.257352941	-4.620574	-79.93383	580.35	6.52
5/13/2015	05:05:50	5:05:50	0:00:34	34.00	0.257352941	0.073333333	-4.620524	-79.933891	540.98	8.75
5/13/2015	05:06:26	5:06:26	0:00:36	36.00	0.073333333	0.176857143	-4.620518	-79.933868	554.3	2.64
5/13/2015	05:07:01	5:07:01	0:00:35	35.00	0.176857143	0.259459459	-4.620485	-79.933823	559.96	6.19
5/13/2015	05:07:38	5:07:38	0:00:37	37.00	0.259459459	0.045882353	-4.62057	-79.933838	579.69	9.6
5/13/2015	05:08:12	5:08:12	0:00:34	34.00	0.045882353	0.015555556	-4.620584	-79.933838	579.71	1.56
5/13/2015	05:08:48	5:08:48	0:00:36	36.00	0.015555556	0.166	-4.620589	-79.933838	569.41	0.56
5/13/2015	05:09:23	5:09:23	0:00:35	35.00	0.166	0.240571429	-4.620553	-79.933876	552.83	5.81
5/13/2015	05:09:58	5:09:58	0:00:35	35.00	0.240571429	0.183142857	-4.620554	-79.933952	542.6	8.42
5/13/2015	05:10:33	5:10:33	0:00:35	35.00	0.183142857	0.219428571	-4.620577	-79.933899	555.05	6.41
5/13/2015	05:11:08	5:11:08	0:00:35	35.00	0.219428571	0.194285714	-4.620583	-79.93383	563.15	7.68
5/13/2015	05:11:43	5:11:43	0:00:35	35.00	0.194285714	0.012571429	-4.620612	-79.933884	577.07	6.8
5/13/2015	05:12:18	5:12:18	0:00:35	35.00	0.012571429	0.094571429	-4.620608	-79.933884	578.48	0.44
5/13/2015	05:12:53	5:12:53	0:00:35	35.00	0.094571429	0.076111111	-4.620589	-79.933861	565.78	3.31
5/13/2015	05:13:29	5:13:29	0:00:36	36.00	0.076111111	0.088571429	-4.620598	-79.933884	575.59	2.74
5/13/2015	05:14:04	5:14:04	0:00:35	35.00	0.088571429	0.175588235	-4.620571	-79.933891	560.83	3.1
5/13/2015	05:14:38	5:14:38	0:00:34	34.00	0.175588235	0.187142857	-4.620533	-79.933853	557.93	5.97
5/13/2015	05:15:13	5:15:13	0:00:35	35.00	0.187142857	0.086764706	-4.62059	-79.933868	573.11	6.55
5/13/2015	05:15:47	5:15:47	0:00:34	34.00	0.086764706	0.138918919	-4.620575	-79.933846	583.69	2.95
5/13/2015	05:16:24	5:16:24	0:00:37	37.00	0.138918919	0.217	-4.620581	-79.9338	580.16	5.14
5/13/2015	05:17:04	5:17:04	0:00:40	40.00	0.217	0.098055556	-4.620532	-79.933861	561.15	8.68
5/13/2015	05:17:40	5:17:40	0:00:36	36.00	0.098055556	0.093243243	-4.62056	-79.933846	565.18	3.53
5/13/2015	05:18:17	5:18:17	0:00:37	37.00	0.093243243	0.173529412	-4.620582	-79.933868	566.13	3.45
5/13/2015	05:18:51	5:18:51	0:00:34	34.00	0.173529412	0.273823529	-4.620587	-79.933815	574.07	5.9
5/13/2015	05:19:25	5:19:25	0:00:34	34.00	0.273823529	0.027142857	-4.620586	-79.933899	555.83	9.31
5/13/2015	05:20:00	5:20:00	0:00:35	35.00	0.027142857	0.088823529	-4.620583	-79.933907	562.76	0.95
5/13/2015	05:20:34	5:20:34	0:00:34	34.00	0.088823529	0.191944444	-4.620567	-79.933929	559.88	3.02
5/13/2015	05:21:10	5:21:10	0:00:36	36.00	0.191944444	0.215428571	-4.620554	-79.93399	558.21	6.91
5/13/2015	05:21:45	5:21:45	0:00:35	35.00	0.215428571	0.03	-4.620553	-79.933922	553.26	7.54
5/13/2015	05:22:20	5:22:20	0:00:35	35.00	0.03	0.054	-4.620558	-79.933914	547.44	1.05
5/13/2015	05:22:55	5:22:55	0:00:35	35.00	0.054	0.141714286	-4.620575	-79.933914	546.11	1.89
5/13/2015	05:23:30	5:23:30	0:00:35	35.00	0.141714286	0.105714286	-4.620533	-79.933929	539.4	4.96
5/13/2015	05:24:05	5:24:05	0:00:35	35.00	0.105714286	0.196857143	-4.620558	-79.933907	542.57	3.7
5/13/2015	05:24:40	5:24:40	0:00:35	35.00	0.196857143	0.240857143	-4.62057	-79.933846	545.04	6.89
5/13/2015	05:25:15	5:25:15	0:00:35	35.00	0.240857143	0.246857143	-4.620573	-79.933922	541.68	8.43
5/13/2015	05:25:50	5:25:50	0:00:35	35.00	0.246857143	0.270285714	-4.620517	-79.933868	530.71	8.64
5/13/2015	05:26:25	5:26:25	0:00:35	35.00	0.270285714	0.122857143	-4.620532	-79.933952	529.88	9.46
5/13/2015	05:27:00	5:27:00	0:00:35	35.00	0.122857143	0.315142857	-4.62057	-79.933945	533.61	4.3
5/13/2015	05:27:35	5:27:35	0:00:35	35.00	0.315142857	0.136	-4.62056	-79.933846	552.77	11.03
5/13/2015	05:28:10	5:28:10	0:00:35	35.00	0.136	0.296857143	-4.62058	-79.933884	562.47	4.76
5/13/2015	05:28:45	5:28:45	0:00:35	35.00	0.296857143	0.1	-4.620598	-79.933792	569.24	10.39
5/13/2015	05:29:20	5:29:20	0:00:35	35.00	0.1	0.106571429	-4.620604	-79.933823	575.74	3.5
5/13/2015	05:29:55	5:29:55	0:00:35	35.00	0.106571429	0.588611111	-4.620574	-79.933838	564.39	3.73
5/13/2015	05:30:31	5:30:31	0:00:36	36.00	0.588611111	0.276571429	-4.620583	-79.934029	554.24	21.19
5/13/2015	05:31:06	5:31:06	0:00:35	35.00	0.276571429	0.371428571	-4.620542	-79.933952	547.2	9.68
5/13/2015	05:31:41	5:31:41	0:00:35	35.00	0.371428571	0.708536585	-4.620492	-79.933846	543.64	13
5/13/2015	05:32:22	5:32:22	0:00:41	41.00	0.708536585	0.296666667	-4.620679	-79.934029	586.48	29.05
5/13/2015	05:33:01	5:33:01	0:00:39	39.00	0.296666667	0.579428571	-4.620576	-79.934044	560.08	11.57
5/13/2015	05:33:36	5:33:36	0:00:35	35.00	0.579428571	0.120285714	-4.620577	-79.933861	567.16	20.28
5/13/2015	05:34:11	5:34:11	0:00:35	35.00	0.120285714	0.136486486	-4.620577	-79.933823	571.93	4.21
5/13/2015	05:34:48	5:34:48	0:00:37	37.00	0.136486486	0.098055556	-4.620552	-79.933861	565.11	5.05
5/13/2015	05:35:24	5:35:24	0:00:36	36.00	0.098055556	0.300882353	-4.620574	-79.933838	571.06	3.53
5/13/2015	05:35:58	5:35:58	0:00:34	34.00	0.300882353	0.236764706	-4.620505	-79.933899	551.89	10.23
5/13/2015	05:36:32	5:36:32	0:00:34	34.00	0.236764706	0.966666667	-4.620577	-79.933907	561.48	8.05
5/13/2015	05:37:11	5:37:11	0:00:39	39.00	0.966666667	0.529411765	-4.620725	-79.933601	614.32	37.7
5/13/2015	05:37:45	5:37:45	0:00:34	34.00	0.529411765	0.658857143	-4.620575	-79.933662	576.99	18
5/13/2015	05:38:20	5:38:20	0:00:35	35.00	0.658857143	0.252857143	-4.620546	-79.933868	560.85	23.06
5/13/2015	05:38:55	5:38:55	0:00:35	35.00	0.252857143	0.286571429	-4.620586	-79.933937	567.52	8.85
5/13/2015	05:39:30	5:39:30	0:00:35	35.00	0.286571429	0.060285714	-4.620537	-79.933861	570.03	10.03
5/13/2015	05:40:05	5:40:05	0:00:35	35.00	0.060285714	0.034705882	-4.620556	-79.933861	564.19	2.11
5/13/2015	05:40:39	5:40:39	0:00:34	34.00	0.034705882	0.119714286	-4.620563	-79.933853	569.7	1.18
5/13/2015	05:41:14	5:41:14	0:00:35	35.00	0.119714286	0.174857143	-4.620526	-79.933846	572.58	4.19
5/13/2015	05:41:49	5:41:49	0:00:35	35.00	0.174857143	0.784571429	-4.620565	-79.933807	588.94	6.12
5/13/2015	05:42:24	5:42:24	0:00:35	35.00	0.784571429	0.290277778	-4.620637	-79.934044	547.1	27.46
5/13/2015	05:43:00	5:43:00	0:00:36	36.00	0.290277778	0.820857143	-4.620719	-79.933998	577.62	10.45
5/13/2015	05:43:35	5:43:35	0:00:35	35.00	0.820857143	0.478947368	-4.620854	-79.934219	569.94	28.73
5/13/2015	05:44:13	5:44:13	0:00:38	38.00	0.478947368	0.291960784	-4.620886	-79.93438	585.79	18.2
5/13/2015	05:45:04	5:45:04	0:00:51	51.00	0.291960784	0.484117647	-4.62083	-79.934258	573.41	14.89
5/13/2015	05:45:38	5:45:38	0:00:34	34.00	0.484117647	0.364571429	-4.620965	-79.934319	567.24	16.46
5/13/2015	05:46:13	5:46:13	0:00:35	35.00	0.364571429	0.575	-4.620949	-79.934433	525.8	12.76
5/13/2015	05:46:47	5:46:47	0:00:34	34.00	0.575	0.219714286	-4.620784	-79.934372	636.03	19.55
5/13/2015	05:47:22	5:47:22	0:00:35	35.00	0.219714286	0.526111111	-4.620777	-79.934303	577.8	7.69
5/13/2015	05:47:58	5:47:58	0:00:36	36.00	0.526111111	0.231081081	-4.620834	-79.934464	584.16	18.94
5/13/2015	05:48:35	5:48:35	0:00:37	37.00	0.231081081	0.283142857	-4.62083	-79.934387	577.33	8.55
5/13/2015	05:49:10	5:49:10	0:00:35	35.00	0.283142857	0.153333333	-4.620901	-79.934441	568.37	9.91
5/13/2015	05:49:49	5:49:49	0:00:39	39.00	0.153333333	0.337714286	-4.620857	-79.93441	590.35	5.98
5/13/2015	05:50:24	5:50:24	0:00:35	35.00	0.337714286	0.318	-4.620938	-79.934479	570.92	11.82
5/13/2015	05:50:59	5:50:59	0:00:35	35.00	0.318	0.260277778	-4.620921	-79.93438	569.42	11.13
5/13/2015	05:51:35	5:51:35	0:00:36	36.00	0.260277778	0.212285714	-4.620837	-79.934387	574.68	9.37
5/13/2015	05:52:10	5:52:10	0:00:35	35.00	0.212285714	0.093243243	-4.620892	-79.934349	577.85	7.43
5/13/2015	05:52:47	5:52:47	0:00:37	37.00	0.093243243	0.338857143	-4.620889	-79.93438	550.34	3.45
5/13/2015	05:53:22	5:53:22	0:00:35	35.00	0.338857143	0.144901961	-4.620927	-79.93428	606.84	11.86
5/13/2015	05:54:13	5:54:13	0:00:51	51.00	0.144901961	0.315737705	-4.620888	-79.934334	566.43	7.39
5/13/2015	05:55:14	5:55:14	0:01:01	61.00	0.315737705	0	-4.621057	-79.934372	572.92	19.26
5/13/2015	06:13:28	6:13:28	0:18:14	1094.00	0	0.378360656	-4.621057	-79.934372	572.92	0
5/13/2015	06:14:29	6:14:29	0:01:01	61.00	0.378360656	0.346756757	-4.62085	-79.934357	567.83	23.08
5/13/2015	06:15:06	6:15:06	0:00:37	37.00	0.346756757	0.095294118	-4.62087	-79.934471	558.27	12.83
5/13/2015	06:15:40	6:15:40	0:00:34	34.00	0.095294118	0.21075	-4.620845	-79.934486	579.04	3.24
5/13/2015	06:16:20	6:16:20	0:00:40	40.00	0.21075	0.142857143	-4.620843	-79.93441	583.27	8.43
5/13/2015	06:16:55	6:16:55	0:00:35	35.00	0.142857143	0.355142857	-4.620888	-79.93441	583.75	5
5/13/2015	06:17:30	6:17:30	0:00:35	35.00	0.355142857	0.520571429	-4.620952	-79.934502	570.15	12.43
5/13/2015	06:18:05	6:18:05	0:00:35	35.00	0.520571429	0.5165	-4.620919	-79.934341	579.53	18.22
5/13/2015	06:18:45	6:18:45	0:00:40	40.00	0.5165	0.297	-4.620949	-79.934525	564.76	20.66
5/13/2015	06:19:25	6:19:25	0:00:40	40.00	0.297	0.395714286	-4.620942	-79.934418	549.57	11.88
5/13/2015	06:20:00	6:20:00	0:00:35	35.00	0.395714286	0.912857143	-4.620866	-79.934517	584.1	13.85
5/13/2015	06:20:35	6:20:35	0:00:35	35.00	0.912857143	0.164285714	-4.620627	-79.934357	624.37	31.95
5/13/2015	06:21:10	6:21:10	0:00:35	35.00	0.164285714	0.687058824	-4.620651	-79.934311	615.02	5.75
5/13/2015	06:21:44	6:21:44	0:00:34	34.00	0.687058824	0.683529412	-4.620856	-79.934357	578.82	23.36
5/13/2015	06:22:18	6:22:18	0:00:34	34.00	0.683529412	0.774705882	-4.620958	-79.93454	556.3	23.24
5/13/2015	06:22:52	6:22:52	0:00:34	34.00	0.774705882	0.078611111	-4.620817	-79.934349	579.04	26.34
5/13/2015	06:23:28	6:23:28	0:00:36	36.00	0.078611111	0.499705882	-4.620828	-79.934372	594.75	2.83
5/13/2015	06:24:02	6:24:02	0:00:34	34.00	0.499705882	0.541515152	-4.620837	-79.934525	574.86	16.99
5/13/2015	06:24:35	6:24:35	0:00:33	33.00	0.541515152	0.525555556	-4.620742	-79.934395	579.24	17.87
5/13/2015	06:25:11	6:25:11	0:00:36	36.00	0.525555556	0.194285714	-4.620912	-79.934402	537.01	18.92
5/13/2015	06:25:46	6:25:46	0:00:35	35.00	0.194285714	0.060857143	-4.620853	-79.934418	552.28	6.8
5/13/2015	06:26:21	6:26:21	0:00:35	35.00	0.060857143	0.254705882	-4.620841	-79.934433	554.94	2.13
5/13/2015	06:26:55	6:26:55	0:00:34	34.00	0.254705882	0.156	-4.620909	-79.934395	589.18	8.66
5/13/2015	06:27:30	6:27:30	0:00:35	35.00	0.156	0.340857143	-4.620948	-79.934425	592.46	5.46
5/13/2015	06:28:05	6:28:05	0:00:35	35.00	0.340857143	0.104871795	-4.620851	-79.934471	575.55	11.93
5/13/2015	06:28:44	6:28:44	0:00:39	39.00	0.104871795	0.130571429	-4.620871	-79.934502	576.21	4.09
5/13/2015	06:29:19	6:29:19	0:00:35	35.00	0.130571429	0.358235294	-4.620887	-79.934464	574.51	4.57
5/13/2015	06:29:53	6:29:53	0:00:34	34.00	0.358235294	0.205897436	-4.620862	-79.934357	580.33	12.18
5/13/2015	06:30:32	6:30:32	0:00:39	39.00	0.205897436	0.402285714	-4.620887	-79.934425	574.18	8.03
5/13/2015	06:31:07	6:31:07	0:00:35	35.00	0.402285714	0.015227273	-4.620764	-79.934395	600.07	14.08
5/13/2015	06:31:51	6:31:51	0:00:44	44.00	0.015227273	0.460833333	-4.620758	-79.934395	575.62	0.67
5/13/2015	06:32:27	6:32:27	0:00:36	36.00	0.460833333	1.100571429	-4.620818	-79.934532	569.16	16.59
5/13/2015	06:33:02	6:33:02	0:00:35	35.00	1.100571429	0.869	-4.620652	-79.934227	593.66	38.52
5/13/2015	06:33:42	6:33:42	0:00:40	40.00	0.869	0.189459459	-4.6209	-79.934418	563.68	34.76
5/13/2015	06:34:19	6:34:19	0:00:37	37.00	0.189459459	0.187619048	-4.620845	-79.934387	574.25	7.01
5/13/2015	06:35:01	6:35:01	0:00:42	42.00	0.187619048	0.103142857	-4.620899	-79.934341	576.72	7.88
5/13/2015	06:35:36	6:35:36	0:00:35	35.00	0.103142857	0.136857143	-4.620875	-79.934319	570.3	3.61
5/13/2015	06:36:11	6:36:11	0:00:35	35.00	0.136857143	0.148717949	-4.620915	-79.934303	574.93	4.79
5/13/2015	06:36:50	6:36:50	0:00:39	39.00	0.148717949	0.652702703	-4.620865	-79.934288	561.11	5.8
5/13/2015	06:37:27	6:37:27	0:00:37	37.00	0.652702703	0.724210526	-4.620824	-79.934502	557.82	24.15
5/13/2015	06:38:05	6:38:05	0:00:38	38.00	0.724210526	0.235405405	-4.620778	-79.934258	588.21	27.52
5/13/2015	06:38:42	6:38:42	0:00:37	37.00	0.235405405	0.246	-4.620798	-79.934334	576.36	8.71
5/13/2015	06:39:17	6:39:17	0:00:35	35.00	0.246	0.145	-4.620874	-79.934319	574.46	8.61
5/13/2015	06:39:53	6:39:53	0:00:36	36.00	0.145	0.271351351	-4.620888	-79.934364	559.06	5.22
5/13/2015	06:40:30	6:40:30	0:00:37	37.00	0.271351351	0.39175	-4.620806	-79.934326	567.99	10.04
5/13/2015	06:41:10	6:41:10	0:00:40	40.00	0.39175	0.199142857	-4.620913	-79.934418	551.79	15.67
5/13/2015	06:41:45	6:41:45	0:00:35	35.00	0.199142857	0.401081081	-4.620863	-79.934456	548.66	6.97
5/13/2015	06:42:22	6:42:22	0:00:37	37.00	0.401081081	0.368918919	-4.620895	-79.934326	568.46	14.84
5/13/2015	06:42:59	6:42:59	0:00:37	37.00	0.368918919	0.192285714	-4.620939	-79.934441	575.59	13.65
5/13/2015	06:43:34	6:43:34	0:00:35	35.00	0.192285714	0.132368421	-4.620883	-79.934418	598.45	6.73
5/13/2015	06:44:12	6:44:12	0:00:38	38.00	0.132368421	0.093055556	-4.620917	-79.934448	571.25	5.03
5/13/2015	06:44:48	6:44:48	0:00:36	36.00	0.093055556	0.168378378	-4.620913	-79.934418	566.57	3.35
5/13/2015	06:45:25	6:45:25	0:00:37	37.00	0.168378378	0.050571429	-4.620969	-79.934418	569.54	6.23
5/13/2015	06:46:00	6:46:00	0:00:35	35.00	0.050571429	0.348571429	-4.620969	-79.934402	570.07	1.77
5/13/2015	06:46:35	6:46:35	0:00:35	35.00	0.348571429	0.128823529	-4.620897	-79.934319	571.8	12.2
5/13/2015	06:47:09	6:47:09	0:00:34	34.00	0.128823529	0.313235294	-4.620929	-79.934296	534.73	4.38
5/13/2015	06:47:43	6:47:43	0:00:34	34.00	0.313235294	0.266111111	-4.620841	-79.934334	566.66	10.65
5/13/2015	06:48:19	6:48:19	0:00:36	36.00	0.266111111	0.245294118	-4.620882	-79.93441	567.21	9.58
5/13/2015	06:48:53	6:48:53	0:00:34	34.00	0.245294118	0.270857143	-4.620852	-79.934341	547.27	8.34
5/13/2015	06:49:28	6:49:28	0:00:35	35.00	0.270857143	0.289714286	-4.620868	-79.934425	564.35	9.48
5/13/2015	06:50:03	6:50:03	0:00:35	35.00	0.289714286	0.602941176	-4.620936	-79.934486	542.32	10.14
5/13/2015	06:50:37	6:50:37	0:00:34	34.00	0.602941176	0.337647059	-4.620909	-79.934303	562.01	20.5
5/13/2015	06:51:11	6:51:11	0:00:34	34.00	0.337647059	0.785	-4.620813	-79.934265	570.88	11.48
5/13/2015	06:51:45	6:51:45	0:00:34	34.00	0.785	0.103488372	-4.620923	-79.934479	574.93	26.69
5/13/2015	06:52:28	6:52:28	0:00:43	43.00	0.103488372	0.403555556	-4.62091	-79.934517	574.35	4.45
5/13/2015	06:53:13	6:53:13	0:00:45	45.00	0.403555556	0.723714286	-4.620945	-79.934357	578.22	18.16
5/13/2015	06:53:48	6:53:48	0:00:35	35.00	0.723714286	0.633428571	-4.621025	-79.934143	603.98	25.33
5/13/2015	06:54:23	6:54:23	0:00:35	35.00	0.633428571	0.602058824	-4.620867	-79.934265	585.14	22.17
5/13/2015	06:54:57	6:54:57	0:00:34	34.00	0.602058824	0.181025641	-4.620842	-79.934448	567.37	20.47
5/13/2015	06:55:36	6:55:36	0:00:39	39.00	0.181025641	0.331714286	-4.620893	-79.93441	572.14	7.06
5/13/2015	06:56:11	6:56:11	0:00:35	35.00	0.331714286	0.1965	-4.620927	-79.934509	569.32	11.61
5/13/2015	06:56:51	6:56:51	0:00:40	40.00	0.1965	0.342162162	-4.620891	-79.934448	567.17	7.86
5/13/2015	06:57:28	6:57:28	0:00:37	37.00	0.342162162	0.438571429	-4.620898	-79.934334	579.84	12.66
5/13/2015	06:58:03	6:58:03	0:00:35	35.00	0.438571429	0.492820513	-4.620918	-79.934471	552.04	15.35
5/13/2015	06:58:42	6:58:42	0:00:39	39.00	0.492820513	0.386440678	-4.620875	-79.934303	579.03	19.22
5/13/2015	06:59:41	6:59:41	0:00:59	59.00	0.386440678	0.153839286	-4.620823	-79.934502	551.44	22.8
5/13/2015	07:01:33	7:01:33	0:01:52	112.00	0.153839286	0.056	-4.620919	-79.93438	584.37	17.23
5/13/2015	07:02:38	7:02:38	0:01:05	65.00	0.056	0.095294118	-4.620887	-79.934387	576.82	3.64
5/13/2015	07:03:12	7:03:12	0:00:34	34.00	0.095294118	0.220285714	-4.620905	-79.934364	569.24	3.24
5/13/2015	07:03:47	7:03:47	0:00:35	35.00	0.220285714	0.442857143	-4.620853	-79.93441	579.55	7.71
5/13/2015	07:04:22	7:04:22	0:00:35	35.00	0.442857143	0.255428571	-4.62097	-79.934334	586.23	15.5
5/13/2015	07:04:57	7:04:57	0:00:35	35.00	0.255428571	0.344117647	-4.621036	-79.93438	575.14	8.94
5/13/2015	07:05:31	7:05:31	0:00:34	34.00	0.344117647	0.165151515	-4.620932	-79.934364	567.4	11.7
5/13/2015	07:06:04	7:06:04	0:00:33	33.00	0.165151515	0.035882353	-4.620883	-79.934364	567.31	5.45
5/13/2015	07:06:38	7:06:38	0:00:34	34.00	0.035882353	0.265151515	-4.620872	-79.934364	568.69	1.22
5/13/2015	07:07:11	7:07:11	0:00:33	33.00	0.265151515	0.494705882	-4.620936	-79.93441	571.73	8.75
5/13/2015	07:07:45	7:07:45	0:00:34	34.00	0.494705882	0.251428571	-4.62081	-79.934326	554.77	16.82
5/13/2015	07:08:20	7:08:20	0:00:35	35.00	0.251428571	0.521764706	-4.620868	-79.93438	574.45	8.8
5/13/2015	07:08:54	7:08:54	0:00:34	34.00	0.521764706	0.618529412	-4.620757	-79.934265	539.59	17.74
5/13/2015	07:09:28	7:09:28	0:00:34	34.00	0.618529412	0.177714286	-4.620845	-79.934433	575.83	21.03
5/13/2015	07:10:03	7:10:03	0:00:35	35.00	0.177714286	0.034705882	-4.620813	-79.934479	580.36	6.22
5/13/2015	07:10:37	7:10:37	0:00:34	34.00	0.034705882	0.434117647	-4.620821	-79.934486	579.03	1.18
5/13/2015	07:11:11	7:11:11	0:00:34	34.00	0.434117647	0.609411765	-4.620742	-79.934593	592.95	14.76
5/13/2015	07:11:45	7:11:45	0:00:34	34.00	0.609411765	0.225882353	-4.620635	-79.934746	575.81	20.72
5/13/2015	07:12:19	7:12:19	0:00:34	34.00	0.225882353	0.152647059	-4.620641	-79.934677	580.27	7.68
5/13/2015	07:12:53	7:12:53	0:00:34	34.00	0.152647059	0.617714286	-4.620595	-79.934685	579	5.19
5/13/2015	07:13:28	7:13:28	0:00:35	35.00	0.617714286	0.284705882	-4.620423	-79.934776	572.65	21.62
5/13/2015	07:14:02	7:14:02	0:00:34	34.00	0.284705882	0.378787879	-4.620507	-79.934753	564.28	9.68
5/13/2015	07:14:35	7:14:35	0:00:33	33.00	0.378787879	0.736470588	-4.620442	-79.934845	574.13	12.5
5/13/2015	07:15:09	7:15:09	0:00:34	34.00	0.736470588	0.432051282	-4.62031	-79.934662	548.28	25.04
5/13/2015	07:15:48	7:15:48	0:00:39	39.00	0.432051282	0.157222222	-4.620313	-79.934814	572.4	16.85
5/13/2015	07:16:24	7:16:24	0:00:36	36.00	0.157222222	0.536176471	-4.620279	-79.934776	513.41	5.66
5/13/2015	07:16:58	7:16:58	0:00:34	34.00	0.536176471	0.362	-4.620138	-79.93486	564.78	18.23
5/13/2015	07:17:33	7:17:33	0:00:35	35.00	0.362	0.348378378	-4.620098	-79.934967	568	12.67
5/13/2015	07:18:10	7:18:10	0:00:37	37.00	0.348378378	0.485142857	-4.619986	-79.934937	537.9	12.89
5/13/2015	07:18:45	7:18:45	0:00:35	35.00	0.485142857	0.104705882	-4.620088	-79.935051	572.92	16.98
5/13/2015	07:19:19	7:19:19	0:00:34	34.00	0.104705882	0.165882353	-4.620057	-79.935043	555.53	3.56
5/13/2015	07:19:53	7:19:53	0:00:34	34.00	0.165882353	0.103823529	-4.620098	-79.935013	585.51	5.64
5/13/2015	07:20:27	7:20:27	0:00:34	34.00	0.103823529	0.148823529	-4.620076	-79.935036	570.35	3.53
5/13/2015	07:21:01	7:21:01	0:00:34	34.00	0.148823529	0.455294118	-4.620119	-79.935051	561.75	5.06
5/13/2015	07:21:35	7:21:35	0:00:34	34.00	0.455294118	0.295588235	-4.619998	-79.93512	591.13	15.48
5/13/2015	07:22:09	7:22:09	0:00:34	34.00	0.295588235	0.147941176	-4.619964	-79.935036	557.65	10.05
5/13/2015	07:22:43	7:22:43	0:00:34	34.00	0.147941176	0.198823529	-4.619998	-79.935066	551.63	5.03
5/13/2015	07:23:17	7:23:17	0:00:34	34.00	0.198823529	0.300588235	-4.619998	-79.935005	534.9	6.76
5/13/2015	07:23:51	7:23:51	0:00:34	34.00	0.300588235	0.471470588	-4.62005	-79.935081	575.3	10.22
5/13/2015	07:24:25	7:24:25	0:00:34	34.00	0.471470588	0.333823529	-4.619928	-79.935158	586.6	16.03
5/13/2015	07:24:59	7:24:59	0:00:34	34.00	0.333823529	0.210588235	-4.619954	-79.935059	564.23	11.35
5/13/2015	07:25:33	7:25:33	0:00:34	34.00	0.210588235	0.478235294	-4.619897	-79.935089	570.98	7.16
5/13/2015	07:26:07	7:26:07	0:00:34	34.00	0.478235294	0.097941176	-4.620043	-79.935081	587.09	16.26
5/13/2015	07:26:41	7:26:41	0:00:34	34.00	0.097941176	0.510882353	-4.620041	-79.935051	583.86	3.33
5/13/2015	07:27:15	7:27:15	0:00:34	34.00	0.510882353	0.525294118	-4.619943	-79.934929	597.99	17.37
5/13/2015	07:27:49	7:27:49	0:00:34	34.00	0.525294118	0.156944444	-4.619924	-79.935089	565.66	17.86
5/13/2015	07:28:25	7:28:25	0:00:36	36.00	0.156944444	0.361428571	-4.619946	-79.935043	569.84	5.65
5/13/2015	07:29:00	7:29:00	0:00:35	35.00	0.361428571	0.096571429	-4.619952	-79.934929	552.99	12.65
5/13/2015	07:29:35	7:29:35	0:00:35	35.00	0.096571429	0.266363636	-4.619972	-79.934952	568.96	3.38
5/13/2015	07:30:08	7:30:08	0:00:33	33.00	0.266363636	0.4925	-4.619953	-79.934875	555.17	8.79
5/13/2015	07:30:44	7:30:44	0:00:36	36.00	0.4925	0.128529412	-4.619851	-79.934998	561.8	17.73
5/13/2015	07:31:18	7:31:18	0:00:34	34.00	0.128529412	0.487428571	-4.619857	-79.934959	546.57	4.37
5/13/2015	07:31:53	7:31:53	0:00:35	35.00	0.487428571	0.870555556	-4.620001	-79.934906	577.34	17.06
5/13/2015	07:32:29	7:32:29	0:00:36	36.00	0.870555556	0.918857143	-4.619764	-79.935059	584.08	31.34
5/13/2015	07:33:04	7:33:04	0:00:35	35.00	0.918857143	0.736666667	-4.619994	-79.934883	588.45	32.16
5/13/2015	07:33:37	7:33:37	0:00:33	33.00	0.736666667	0.343888889	-4.619792	-79.934967	532.54	24.31
5/13/2015	07:34:13	7:34:13	0:00:36	36.00	0.343888889	0.480294118	-4.61989	-79.934914	571.09	12.38
5/13/2015	07:34:47	7:34:47	0:00:34	34.00	0.480294118	1.605882353	-4.619836	-79.935051	599.16	16.33
5/13/2015	07:35:21	7:35:21	0:00:34	34.00	1.605882353	1.481052632	-4.620117	-79.934647	591.77	54.6
5/13/2015	07:35:59	7:35:59	0:00:38	38.00	1.481052632	0.890555556	-4.619724	-79.934967	557.62	56.28
5/13/2015	07:36:35	7:36:35	0:00:36	36.00	0.890555556	0.432	-4.619989	-79.935081	590.51	32.06
5/13/2015	07:37:10	7:37:10	0:00:35	35.00	0.432	0.227058824	-4.619861	-79.935127	575.81	15.12
5/13/2015	07:37:44	7:37:44	0:00:34	34.00	0.227058824	0.576216216	-4.619906	-79.935074	587.15	7.72
5/13/2015	07:38:21	7:38:21	0:00:37	37.00	0.576216216	0.52030303	-4.619929	-79.934883	562.15	21.32
5/13/2015	07:38:54	7:38:54	0:00:33	33.00	0.52030303	0.531764706	-4.619845	-79.935013	564.57	17.17
5/13/2015	07:39:28	7:39:28	0:00:34	34.00	0.531764706	0.506764706	-4.619684	-79.93499	565.5	18.08
5/13/2015	07:40:02	7:40:02	0:00:34	34.00	0.506764706	0.065294118	-4.619832	-79.934944	563.96	17.23
5/13/2015	07:40:36	7:40:36	0:00:34	34.00	0.065294118	1.048529412	-4.619812	-79.934944	556.09	2.22
5/13/2015	07:41:10	7:41:10	0:00:34	34.00	1.048529412	1.104864865	-4.619935	-79.934647	578.91	35.65
5/13/2015	07:41:47	7:41:47	0:00:37	37.00	1.104864865	0.332222222	-4.619822	-79.934998	578.35	40.88
5/13/2015	07:42:23	7:42:23	0:00:36	36.00	0.332222222	0.722571429	-4.619836	-79.934891	581.49	11.96
5/13/2015	07:42:58	7:42:58	0:00:35	35.00	0.722571429	0.106764706	-4.619639	-79.935005	567.73	25.29
5/13/2015	07:43:32	7:43:32	0:00:34	34.00	0.106764706	0.887058824	-4.619668	-79.93499	576.37	3.63
5/13/2015	07:44:06	7:44:06	0:00:34	34.00	0.887058824	0.984411765	-4.619402	-79.935043	543.78	30.16
5/13/2015	07:44:40	7:44:40	0:00:34	34.00	0.984411765	0.110285714	-4.619703	-79.935043	587.33	33.47
5/13/2015	07:45:15	7:45:15	0:00:35	35.00	0.110285714	0.266285714	-4.619737	-79.935036	565.04	3.86
5/13/2015	07:45:50	7:45:50	0:00:35	35.00	0.266285714	0.123235294	-4.61974	-79.934952	572.46	9.32
5/13/2015	07:46:24	7:46:24	0:00:34	34.00	0.123235294	0.131470588	-4.619763	-79.934982	567.41	4.19
5/13/2015	07:46:58	7:46:58	0:00:34	34.00	0.131470588	0.404411765	-4.61973	-79.935005	583.24	4.47
5/13/2015	07:47:32	7:47:32	0:00:34	34.00	0.404411765	0.291428571	-4.619646	-79.934914	562.76	13.75
5/13/2015	07:48:07	7:48:07	0:00:35	35.00	0.291428571	0.585	-4.619721	-79.934967	586.74	10.2
5/13/2015	07:48:41	7:48:41	0:00:34	34.00	0.585	0.630606061	-4.619784	-79.934799	572.39	19.89
5/13/2015	07:49:14	7:49:14	0:00:33	33.00	0.630606061	0.922058824	-4.619742	-79.934616	567.66	20.81
5/13/2015	07:49:48	7:49:48	0:00:34	34.00	0.922058824	0.302941176	-4.61972	-79.934898	568.06	31.35
5/13/2015	07:50:22	7:50:22	0:00:34	34.00	0.302941176	0.610277778	-4.619782	-79.934967	620.03	10.3
5/13/2015	07:50:58	7:50:58	0:00:36	36.00	0.610277778	0.455833333	-4.619791	-79.934769	561	21.97
5/13/2015	07:51:34	7:51:34	0:00:36	36.00	0.455833333	0.450882353	-4.619688	-79.934875	589.79	16.41
5/13/2015	07:52:08	7:52:08	0:00:34	34.00	0.450882353	0.267058824	-4.619707	-79.934738	563.36	15.33
5/13/2015	07:52:42	7:52:42	0:00:34	34.00	0.267058824	0.095142857	-4.619663	-79.934807	560.64	9.08
5/13/2015	07:53:17	7:53:17	0:00:35	35.00	0.095142857	0.441515152	-4.619665	-79.934837	577.48	3.33
5/13/2015	07:53:50	7:53:50	0:00:33	33.00	0.441515152	0.400882353	-4.61958	-79.934937	566.21	14.57
5/13/2015	07:54:24	7:54:24	0:00:34	34.00	0.400882353	0.226764706	-4.619579	-79.934814	556.47	13.63
5/13/2015	07:54:58	7:54:58	0:00:34	34.00	0.226764706	0.348823529	-4.619631	-79.93486	585.01	7.71
5/13/2015	07:55:32	7:55:32	0:00:34	34.00	0.348823529	0.609705882	-4.61963	-79.934753	563.79	11.86
5/13/2015	07:56:06	7:56:06	0:00:34	34.00	0.609705882	0.747058824	-4.619714	-79.934586	601.48	20.73
5/13/2015	07:56:40	7:56:40	0:00:34	34.00	0.747058824	0.157647059	-4.619543	-79.934738	575.65	25.4
5/13/2015	07:57:14	7:57:14	0:00:34	34.00	0.157647059	0.256571429	-4.619558	-79.934784	564.19	5.36
5/13/2015	07:57:49	7:57:49	0:00:35	35.00	0.256571429	0.168947368	-4.619586	-79.934708	577.38	8.98
5/13/2015	07:58:27	7:58:27	0:00:38	38.00	0.168947368	0.092571429	-4.619533	-79.934731	581.04	6.42
5/13/2015	07:59:02	7:59:02	0:00:35	35.00	0.092571429	0.422285714	-4.619551	-79.934708	581.09	3.24
5/13/2015	07:59:37	7:59:37	0:00:35	35.00	0.422285714	0.067352941	-4.619429	-79.934761	546.17	14.78
5/13/2015	08:00:11	8:00:11	0:00:34	34.00	0.067352941	0.441470588	-4.61941	-79.934753	554.99	2.29
5/13/2015	08:00:45	8:00:45	0:00:34	34.00	0.441470588	0.125882353	-4.619543	-79.934776	535.69	15.01
5/13/2015	08:01:19	8:01:19	0:00:34	34.00	0.125882353	0.431176471	-4.619508	-79.934792	562.74	4.28
5/13/2015	08:01:53	8:01:53	0:00:34	34.00	0.431176471	0.496060606	-4.619457	-79.934914	573.95	14.66
5/13/2015	08:02:26	8:02:26	0:00:33	33.00	0.496060606	0.201176471	-4.619485	-79.934769	557.82	16.37
5/13/2015	08:03:00	8:03:00	0:00:34	34.00	0.201176471	0.073529412	-4.619444	-79.934723	588.07	6.84
5/13/2015	08:03:34	8:03:34	0:00:34	34.00	0.073529412	0.426470588	-4.619465	-79.934715	552.33	2.5
5/13/2015	08:04:08	8:04:08	0:00:34	34.00	0.426470588	0.435142857	-4.619512	-79.934593	562.86	14.5
5/13/2015	08:04:43	8:04:43	0:00:35	35.00	0.435142857	0.239714286	-4.619437	-79.934708	571.48	15.23
5/13/2015	08:05:18	8:05:18	0:00:35	35.00	0.239714286	0.121470588	-4.619468	-79.934639	563.93	8.39
5/13/2015	08:05:52	8:05:52	0:00:34	34.00	0.121470588	0.353235294	-4.619446	-79.934669	586.4	4.13
5/13/2015	08:06:26	8:06:26	0:00:34	34.00	0.353235294	0.157647059	-4.619389	-79.934761	564.84	12.01
5/13/2015	08:07:00	8:07:00	0:00:34	34.00	0.157647059	0.512941176	-4.619404	-79.934715	571.28	5.36
5/13/2015	08:07:34	8:07:34	0:00:34	34.00	0.512941176	0.155	-4.619263	-79.934784	556.89	17.44
5/13/2015	08:08:08	8:08:08	0:00:34	34.00	0.155	0.471176471	-4.619218	-79.934799	533.63	5.27
5/13/2015	08:08:42	8:08:42	0:00:34	34.00	0.471176471	0.266176471	-4.619261	-79.934937	562.22	16.02
5/13/2015	08:09:16	8:09:16	0:00:34	34.00	0.266176471	0.259411765	-4.619288	-79.93486	557.14	9.05
5/13/2015	08:09:50	8:09:50	0:00:34	34.00	0.259411765	0.276363636	-4.619308	-79.934937	566.56	8.82
5/13/2015	08:10:23	8:10:23	0:00:33	33.00	0.276363636	0.420882353	-4.619387	-79.934959	565.44	9.12
5/13/2015	08:10:57	8:10:57	0:00:34	34.00	0.420882353	0.568235294	-4.619382	-79.93483	550.4	14.31
5/13/2015	08:11:31	8:11:31	0:00:34	34.00	0.568235294	0.186857143	-4.619239	-79.934929	561.9	19.32
5/13/2015	08:12:06	8:12:06	0:00:35	35.00	0.186857143	0.356470588	-4.619289	-79.934898	570.55	6.54
5/13/2015	08:12:40	8:12:40	0:00:34	34.00	0.356470588	0.534857143	-4.619398	-79.934898	577.07	12.12
5/13/2015	08:13:15	8:13:15	0:00:35	35.00	0.534857143	0.103235294	-4.619236	-79.934944	561.14	18.72
5/13/2015	08:13:49	8:13:49	0:00:34	34.00	0.103235294	0.517222222	-4.619226	-79.934914	558.96	3.51
5/13/2015	08:14:25	8:14:25	0:00:36	36.00	0.517222222	0.231142857	-4.619244	-79.935081	557.89	18.62
5/13/2015	08:15:00	8:15:00	0:00:35	35.00	0.231142857	0.527647059	-4.619294	-79.935028	569.49	8.09
5/13/2015	08:15:34	8:15:34	0:00:34	34.00	0.527647059	0.473529412	-4.619208	-79.935165	543.19	17.94
5/13/2015	08:16:08	8:16:08	0:00:34	34.00	0.473529412	0.24	-4.619314	-79.935066	553.7	16.1
5/13/2015	08:16:42	8:16:42	0:00:34	34.00	0.24	0.435882353	-4.619263	-79.935013	579.3	8.16
5/13/2015	08:17:16	8:17:16	0:00:34	34.00	0.435882353	0.226764706	-4.619396	-79.935005	563.33	14.82
5/13/2015	08:17:50	8:17:50	0:00:34	34.00	0.226764706	0.227352941	-4.619405	-79.935074	558.05	7.71
5/13/2015	08:18:24	8:18:24	0:00:34	34.00	0.227352941	0.251818182	-4.619449	-79.93502	569.33	7.73
5/13/2015	08:18:57	8:18:57	0:00:33	33.00	0.251818182	0.145882353	-4.61939	-79.935066	555.78	8.31
5/13/2015	08:19:31	8:19:31	0:00:34	34.00	0.145882353	0.107941176	-4.619348	-79.935081	565.84	4.96
5/13/2015	08:20:05	8:20:05	0:00:34	34.00	0.107941176	0.051515152	-4.619334	-79.935051	558.58	3.67
5/13/2015	08:20:38	8:20:38	0:00:33	33.00	0.051515152	0.165	-4.619331	-79.935036	565.99	1.7
5/13/2015	08:21:12	8:21:12	0:00:34	34.00	0.165	0.157941176	-4.619281	-79.935043	552.68	5.61
5/13/2015	08:21:46	8:21:46	0:00:34	34.00	0.157941176	0.236176471	-4.619251	-79.935081	570.21	5.37
5/13/2015	08:22:20	8:22:20	0:00:34	34.00	0.236176471	0.373823529	-4.619226	-79.935013	578.94	8.03
5/13/2015	08:22:54	8:22:54	0:00:34	34.00	0.373823529	0.534285714	-4.619338	-79.93499	587.76	12.71
5/13/2015	08:23:29	8:23:29	0:00:35	35.00	0.534285714	0.378888889	-4.619215	-79.934875	551.25	18.7
5/13/2015	08:24:05	8:24:05	0:00:36	36.00	0.378888889	0.139705882	-4.61922	-79.934998	558.76	13.64
5/13/2015	08:24:39	8:24:39	0:00:34	34.00	0.139705882	0.128484848	-4.619256	-79.934975	564.81	4.75
5/13/2015	08:25:12	8:25:12	0:00:33	33.00	0.128484848	0.341176471	-4.619252	-79.934937	571.07	4.24
5/13/2015	08:25:46	8:25:46	0:00:34	34.00	0.341176471	0.438571429	-4.619354	-79.934959	576.35	11.6
5/13/2015	08:26:21	8:26:21	0:00:35	35.00	0.438571429	0.427941176	-4.619334	-79.934822	573.06	15.35
5/13/2015	08:26:55	8:26:55	0:00:34	34.00	0.427941176	0.324705882	-4.619248	-79.934921	563.52	14.55
5/13/2015	08:27:29	8:27:29	0:00:34	34.00	0.324705882	0.34	-4.619237	-79.93502	558.8	11.04
5/13/2015	08:28:03	8:28:03	0:00:34	34.00	0.34	0.416	-4.619286	-79.935112	551.45	11.56
5/13/2015	08:28:38	8:28:38	0:00:35	35.00	0.416	0.240857143	-4.619362	-79.935219	566.73	14.56
5/13/2015	08:29:13	8:29:13	0:00:35	35.00	0.240857143	0.069714286	-4.619328	-79.935287	575.56	8.43
5/13/2015	08:29:48	8:29:48	0:00:35	35.00	0.069714286	0.150294118	-4.619329	-79.935265	549.07	2.44
5/13/2015	08:30:22	8:30:22	0:00:34	34.00	0.150294118	0.183529412	-4.619283	-79.935265	538.95	5.11
5/13/2015	08:30:56	8:30:56	0:00:34	34.00	0.183529412	0.357647059	-4.619264	-79.935318	549.26	6.24
5/13/2015	08:31:30	8:31:30	0:00:34	34.00	0.357647059	0.199117647	-4.619179	-79.935387	565.27	12.16
5/13/2015	08:32:04	8:32:04	0:00:34	34.00	0.199117647	0.103823529	-4.619139	-79.935341	560.81	6.77
5/13/2015	08:32:38	8:32:38	0:00:34	34.00	0.103823529	0.147941176	-4.619167	-79.935326	555.7	3.53
5/13/2015	08:33:12	8:33:12	0:00:34	34.00	0.147941176	0.343142857	-4.619201	-79.935356	561.54	5.03
5/13/2015	08:33:47	8:33:47	0:00:35	35.00	0.343142857	0.253888889	-4.619184	-79.935463	567.79	12.01
5/13/2015	08:34:23	8:34:23	0:00:36	36.00	0.253888889	0.366176471	-4.619152	-79.935387	561.25	9.14
5/13/2015	08:34:57	8:34:57	0:00:34	34.00	0.366176471	0.419705882	-4.619246	-79.935448	533.75	12.45
5/13/2015	08:35:31	8:35:31	0:00:34	34.00	0.419705882	0.093611111	-4.619133	-79.935387	554.11	14.27
5/13/2015	08:36:07	8:36:07	0:00:36	36.00	0.093611111	0.061470588	-4.619138	-79.935417	566.34	3.37
5/13/2015	08:36:41	8:36:41	0:00:34	34.00	0.061470588	0.233235294	-4.619121	-79.935425	582.08	2.09
5/13/2015	08:37:15	8:37:15	0:00:34	34.00	0.233235294	0.170285714	-4.619192	-79.935432	544.3	7.93
5/13/2015	08:37:50	8:37:50	0:00:35	35.00	0.170285714	0.289428571	-4.619139	-79.93544	571.27	5.96
5/13/2015	08:38:25	8:38:25	0:00:35	35.00	0.289428571	0.313428571	-4.619175	-79.935356	555.69	10.13
5/13/2015	08:39:00	8:39:00	0:00:35	35.00	0.313428571	0.332	-4.619174	-79.935455	559.33	10.97
5/13/2015	08:39:35	8:39:35	0:00:35	35.00	0.332	0.372941176	-4.619072	-79.935432	568.98	11.62
5/13/2015	08:40:09	8:40:09	0:00:34	34.00	0.372941176	0.205	-4.619163	-79.935501	563.97	12.68
5/13/2015	08:40:43	8:40:43	0:00:34	34.00	0.205	0.254571429	-4.619113	-79.935463	544.63	6.97
5/13/2015	08:41:18	8:41:18	0:00:35	35.00	0.254571429	0.5	-4.619087	-79.935387	546.97	8.91
5/13/2015	08:41:52	8:41:52	0:00:34	34.00	0.5	0.415428571	-4.619224	-79.935455	565.19	17
5/13/2015	08:42:27	8:42:27	0:00:35	35.00	0.415428571	0.620277778	-4.619176	-79.935577	562.47	14.54
5/13/2015	08:43:03	8:43:03	0:00:36	36.00	0.620277778	0.330277778	-4.619054	-79.935417	575.84	22.33
5/13/2015	08:43:39	8:43:39	0:00:36	36.00	0.330277778	0.360294118	-4.619154	-79.935455	571.51	11.89
5/13/2015	08:44:13	8:44:13	0:00:34	34.00	0.360294118	0.592352941	-4.619234	-79.935379	571.27	12.25
5/13/2015	08:44:47	8:44:47	0:00:34	34.00	0.592352941	0.240882353	-4.619093	-79.935493	517.54	20.14
5/13/2015	08:45:21	8:45:21	0:00:34	34.00	0.240882353	0.225588235	-4.619133	-79.935555	550.98	8.19
5/13/2015	08:45:55	8:45:55	0:00:34	34.00	0.225588235	0.453333333	-4.619146	-79.935623	551.08	7.67
5/13/2015	08:46:28	8:46:28	0:00:33	33.00	0.453333333	0.076285714	-4.619218	-79.935509	545.23	14.96
5/13/2015	08:47:03	8:47:03	0:00:35	35.00	0.076285714	0.257352941	-4.6192	-79.935493	487.68	2.67
5/13/2015	08:47:37	8:47:37	0:00:34	34.00	0.257352941	0.253823529	-4.619136	-79.935539	557.6	8.75
5/13/2015	08:48:11	8:48:11	0:00:34	34.00	0.253823529	0.433529412	-4.619119	-79.935463	558.47	8.63
5/13/2015	08:48:45	8:48:45	0:00:34	34.00	0.433529412	0.721764706	-4.618992	-79.935425	560.72	14.74
5/13/2015	08:49:19	8:49:19	0:00:34	34.00	0.721764706	0.297647059	-4.618979	-79.935646	558.87	24.54
5/13/2015	08:49:53	8:49:53	0:00:34	34.00	0.297647059	0.573529412	-4.618986	-79.935555	558.63	10.12
5/13/2015	08:50:27	8:50:27	0:00:34	34.00	0.573529412	0.192647059	-4.618846	-79.935661	530.52	19.5
5/13/2015	08:51:01	8:51:01	0:00:34	34.00	0.192647059	0.134117647	-4.618809	-79.935707	564.6	6.55
5/13/2015	08:51:35	8:51:35	0:00:34	34.00	0.134117647	0.096857143	-4.618781	-79.935677	558.88	4.56
5/13/2015	08:52:10	8:52:10	0:00:35	35.00	0.096857143	0.312285714	-4.618787	-79.935707	562.75	3.39
5/13/2015	08:52:45	8:52:45	0:00:35	35.00	0.312285714	0.417058824	-4.618689	-79.935699	540.57	10.93
5/13/2015	08:53:19	8:53:19	0:00:34	34.00	0.417058824	0.278823529	-4.618797	-79.935631	582.73	14.18
5/13/2015	08:53:53	8:53:53	0:00:34	34.00	0.278823529	0.097948718	-4.618813	-79.935715	571.66	9.48
5/13/2015	08:54:32	8:54:32	0:00:39	39.00	0.097948718	0.52625	-4.618798	-79.935684	567.01	3.82
5/13/2015	08:55:12	8:55:12	0:00:40	40.00	0.52625	0.306486486	-4.618659	-79.935555	558.94	21.05
5/13/2015	08:55:49	8:55:49	0:00:37	37.00	0.306486486	0.543684211	-4.618557	-79.935555	531.71	11.34
5/13/2015	08:56:27	8:56:27	0:00:38	38.00	0.543684211	0.193714286	-4.618675	-79.935699	576.91	20.66
5/13/2015	08:57:02	8:57:02	0:00:35	35.00	0.193714286	0.188857143	-4.61867	-79.93576	573.47	6.78
5/13/2015	08:57:37	8:57:37	0:00:35	35.00	0.188857143	0.100857143	-4.618611	-79.935753	561.58	6.61
5/13/2015	08:58:12	8:58:12	0:00:35	35.00	0.100857143	0.223235294	-4.618639	-79.935768	566.13	3.53
5/13/2015	08:58:46	8:58:46	0:00:34	34.00	0.223235294	0.218529412	-4.618608	-79.935829	537.31	7.59
5/13/2015	08:59:20	8:59:20	0:00:34	34.00	0.218529412	0.409714286	-4.618663	-79.935791	584.51	7.43
5/13/2015	08:59:55	8:59:55	0:00:35	35.00	0.409714286	0.463142857	-4.61858	-79.935692	569.01	14.34
5/13/2015	09:00:30	9:00:30	0:00:35	35.00	0.463142857	0.275142857	-4.618436	-79.935669	532.63	16.21
5/13/2015	09:01:05	9:01:05	0:00:35	35.00	0.275142857	0.232058824	-4.618478	-79.935745	526.78	9.63
5/13/2015	09:01:39	9:01:39	0:00:34	34.00	0.232058824	0.202058824	-4.618499	-79.935677	538.12	7.89
5/13/2015	09:02:13	9:02:13	0:00:34	34.00	0.202058824	0.052647059	-4.618531	-79.93573	554.12	6.87
5/13/2015	09:02:47	9:02:47	0:00:34	34.00	0.052647059	0.026176471	-4.618545	-79.935738	560.73	1.79
5/13/2015	09:03:21	9:03:21	0:00:34	34.00	0.026176471	0.114411765	-4.618537	-79.935738	566.27	0.89
5/13/2015	09:03:55	9:03:55	0:00:34	34.00	0.114411765	0.404705882	-4.618502	-79.935738	547.5	3.89
5/13/2015	09:04:29	9:04:29	0:00:34	34.00	0.404705882	0.585294118	-4.618479	-79.935616	566.83	13.76
5/13/2015	09:05:03	9:05:03	0:00:34	34.00	0.585294118	0.396176471	-4.618519	-79.935791	556.06	19.9
5/13/2015	09:05:37	9:05:37	0:00:34	34.00	0.396176471	0.752647059	-4.618561	-79.935905	553.95	13.47
5/13/2015	09:06:11	9:06:11	0:00:34	34.00	0.752647059	0.191176471	-4.618597	-79.935677	559.3	25.59
5/13/2015	09:06:45	9:06:45	0:00:34	34.00	0.191176471	0.150588235	-4.618622	-79.93573	572.05	6.5
5/13/2015	09:07:19	9:07:19	0:00:34	34.00	0.150588235	0.398235294	-4.618618	-79.935684	558.34	5.12
5/13/2015	09:07:53	9:07:53	0:00:34	34.00	0.398235294	0.024722222	-4.618659	-79.935799	549.47	13.54
5/13/2015	09:08:29	9:08:29	0:00:36	36.00	0.024722222	0.599705882	-4.618658	-79.935791	530.05	0.89
5/13/2015	09:09:03	9:09:03	0:00:34	34.00	0.599705882	0.31	-4.618639	-79.935608	537.93	20.39
5/13/2015	09:09:37	9:09:37	0:00:34	34.00	0.31	0.349117647	-4.618696	-79.935684	552.15	10.54
5/13/2015	09:10:11	9:10:11	0:00:34	34.00	0.349117647	0.183428571	-4.618701	-79.935577	543.59	11.87
5/13/2015	09:10:46	9:10:46	0:00:35	35.00	0.183428571	0.197428571	-4.618722	-79.935631	548.64	6.42
5/13/2015	09:11:21	9:11:21	0:00:35	35.00	0.197428571	0.104857143	-4.618709	-79.93557	538.07	6.91
5/13/2015	09:11:56	9:11:56	0:00:35	35.00	0.104857143	0.211142857	-4.618742	-79.93557	555.36	3.67
5/13/2015	09:12:31	9:12:31	0:00:35	35.00	0.211142857	0.251142857	-4.618781	-79.935516	534.58	7.39
5/13/2015	09:13:06	9:13:06	0:00:35	35.00	0.251142857	0.161428571	-4.618742	-79.935585	547.88	8.79
5/13/2015	09:13:41	9:13:41	0:00:35	35.00	0.161428571	0.067058824	-4.618764	-79.935539	554.86	5.65
5/13/2015	09:14:15	9:14:15	0:00:34	34.00	0.067058824	0.064705882	-4.618778	-79.935524	548.54	2.28
5/13/2015	09:14:49	9:14:49	0:00:34	34.00	0.064705882	0.387941176	-4.618791	-79.935539	538.94	2.2
5/13/2015	09:15:23	9:15:23	0:00:34	34.00	0.387941176	0.22027027	-4.618825	-79.935425	542.4	13.19
5/13/2015	09:16:00	9:16:00	0:00:37	37.00	0.22027027	0.399736842	-4.618866	-79.935486	548.92	8.15
5/13/2015	09:16:38	9:16:38	0:00:38	38.00	0.399736842	0.321707317	-4.618861	-79.935349	503.19	15.19
5/13/2015	09:17:19	9:17:19	0:00:41	41.00	0.321707317	0.254146341	-4.618915	-79.935455	520.73	13.19
5/13/2015	09:18:00	9:18:00	0:00:41	41.00	0.254146341	0.205	-4.618957	-79.935539	549.08	10.42
5/13/2015	09:18:38	9:18:38	0:00:38	38.00	0.205	0.07547619	-4.619003	-79.935486	535.83	7.79
5/13/2015	09:19:20	9:19:20	0:00:42	42.00	0.07547619	0.334634146	-4.618986	-79.935463	560.98	3.17
5/13/2015	09:20:01	9:20:01	0:00:41	41.00	0.334634146	0.432439024	-4.619007	-79.935585	532.4	13.72
5/13/2015	09:20:42	9:20:42	0:00:41	41.00	0.432439024	0.014358974	-4.619008	-79.935425	514.1	17.73
5/13/2015	09:21:21	9:21:21	0:00:39	39.00	0.014358974	0.325238095	-4.619013	-79.935425	530.52	0.56
5/13/2015	09:22:03	9:22:03	0:00:42	42.00	0.325238095	0.201875	-4.619074	-79.935532	544.3	13.66
5/13/2015	09:22:51	9:22:51	0:00:48	48.00	0.201875	0.436	-4.618996	-79.935493	541.44	9.69
5/13/2015	09:23:31	9:23:31	0:00:40	40.00	0.436	0.354146341	-4.61915	-79.935463	561.49	17.44
5/13/2015	09:24:12	9:24:12	0:00:41	41.00	0.354146341	0.053518519	-4.619025	-79.935501	554.44	14.52
5/13/2015	09:25:06	9:25:06	0:00:54	54.00	0.053518519	0.635142857	-4.619051	-79.935501	562.98	2.89
5/13/2015	09:25:41	9:25:41	0:00:35	35.00	0.635142857	0.584285714	-4.619083	-79.935303	575.1	22.23
5/13/2015	09:26:16	9:26:16	0:00:35	35.00	0.584285714	0.212857143	-4.619007	-79.935471	548.77	20.45
5/13/2015	09:26:51	9:26:51	0:00:35	35.00	0.212857143	0.198	-4.619067	-79.935501	544.25	7.45
5/13/2015	09:27:26	9:27:26	0:00:35	35.00	0.198	0.269714286	-4.619009	-79.935524	552.75	6.93
5/13/2015	09:28:01	9:28:01	0:00:35	35.00	0.269714286	0.188823529	-4.619085	-79.935486	558.94	9.44
5/13/2015	09:28:35	9:28:35	0:00:34	34.00	0.188823529	0.444411765	-4.619138	-79.935509	530.96	6.42
5/13/2015	09:29:09	9:29:09	0:00:34	34.00	0.444411765	0.415882353	-4.619065	-79.935394	550.12	15.11
5/13/2015	09:29:43	9:29:43	0:00:34	34.00	0.415882353	0.577352941	-4.61901	-79.935509	536.74	14.14
5/13/2015	09:30:17	9:30:17	0:00:34	34.00	0.577352941	0.358857143	-4.619066	-79.935341	558.12	19.63
5/13/2015	09:30:52	9:30:52	0:00:35	35.00	0.358857143	0.223714286	-4.619121	-79.93544	547.28	12.56
5/13/2015	09:31:27	9:31:27	0:00:35	35.00	0.223714286	0.115882353	-4.619051	-79.935448	561.98	7.83
5/13/2015	09:32:01	9:32:01	0:00:34	34.00	0.115882353	0.204571429	-4.619078	-79.935425	563.58	3.94
5/13/2015	09:32:36	9:32:36	0:00:35	35.00	0.204571429	0.297647059	-4.619142	-79.935432	570.59	7.16
5/13/2015	09:33:10	9:33:10	0:00:34	34.00	0.297647059	0.386470588	-4.61918	-79.935349	568.62	10.12
5/13/2015	09:33:44	9:33:44	0:00:34	34.00	0.386470588	0.216176471	-4.619115	-79.935448	559.88	13.14
5/13/2015	09:34:18	9:34:18	0:00:34	34.00	0.216176471	0.097941176	-4.619089	-79.935387	552.14	7.35
5/13/2015	09:34:52	9:34:52	0:00:34	34.00	0.097941176	0.339189189	-4.619115	-79.935402	550.18	3.33
5/13/2015	09:35:29	9:35:29	0:00:37	37.00	0.339189189	0.193428571	-4.619078	-79.935295	561.41	12.55
5/13/2015	09:36:04	9:36:04	0:00:35	35.00	0.193428571	0.067352941	-4.619081	-79.935356	524.97	6.77
5/13/2015	09:36:38	9:36:38	0:00:34	34.00	0.067352941	0.255714286	-4.619062	-79.935364	526.9	2.29
5/13/2015	09:37:13	9:37:13	0:00:35	35.00	0.255714286	0.276176471	-4.619133	-79.935402	534.31	8.95
5/13/2015	09:37:47	9:37:47	0:00:34	34.00	0.276176471	0.65	-4.619144	-79.935318	553.7	9.39
5/13/2015	09:38:22	9:38:22	0:00:35	35.00	0.65	1.238823529	-4.619219	-79.935127	567.15	22.75
5/13/2015	09:38:56	9:38:56	0:00:34	34.00	1.238823529	0.177428571	-4.618993	-79.935432	574.95	42.12
5/13/2015	09:39:31	9:39:31	0:00:35	35.00	0.177428571	0.198823529	-4.619034	-79.935394	551.15	6.21
5/13/2015	09:40:05	9:40:05	0:00:34	34.00	0.198823529	0.203428571	-4.619075	-79.935349	569.17	6.76
5/13/2015	09:40:40	9:40:40	0:00:35	35.00	0.203428571	0.415588235	-4.619011	-79.935349	554.33	7.12
5/13/2015	09:41:14	9:41:14	0:00:34	34.00	0.415588235	0.891176471	-4.6191	-79.93544	551.24	14.13
5/13/2015	09:41:48	9:41:48	0:00:34	34.00	0.891176471	0.341428571	-4.618879	-79.93528	570.54	30.3
5/13/2015	09:42:23	9:42:23	0:00:35	35.00	0.341428571	0.454705882	-4.618984	-79.935303	554.91	11.95
5/13/2015	09:42:57	9:42:57	0:00:34	34.00	0.454705882	0.887142857	-4.618958	-79.93544	550.17	15.46
5/13/2015	09:43:32	9:43:32	0:00:35	35.00	0.887142857	0.677222222	-4.61908	-79.935188	584.53	31.05
5/13/2015	09:44:08	9:44:08	0:00:36	36.00	0.677222222	0.086388889	-4.619003	-79.935394	534.12	24.38
5/13/2015	09:44:44	9:44:44	0:00:36	36.00	0.086388889	0.032647059	-4.618975	-79.935394	556.31	3.11
5/13/2015	09:45:18	9:45:18	0:00:34	34.00	0.032647059	0.801176471	-4.618969	-79.935402	531.15	1.11
5/13/2015	09:45:52	9:45:52	0:00:34	34.00	0.801176471	0.314285714	-4.619058	-79.935173	608.1	27.24
5/13/2015	09:46:27	9:46:27	0:00:35	35.00	0.314285714	0.514705882	-4.619136	-79.935234	571.68	11
5/13/2015	09:47:01	9:47:01	0:00:34	34.00	0.514705882	0.400588235	-4.618998	-79.93531	553.22	17.5
5/13/2015	09:47:35	9:47:35	0:00:34	34.00	0.400588235	0.139142857	-4.61906	-79.935204	567.91	13.62
5/13/2015	09:48:10	9:48:10	0:00:35	35.00	0.139142857	0.538	-4.619092	-79.935234	542.29	4.87
5/13/2015	09:48:45	9:48:45	0:00:35	35.00	0.538	0.166571429	-4.618983	-79.935104	554.71	18.83
5/13/2015	09:49:20	9:49:20	0:00:35	35.00	0.166571429	0.325833333	-4.618931	-79.935097	580.35	5.83
5/13/2015	09:49:56	9:49:56	0:00:36	36.00	0.325833333	0.89	-4.619026	-79.935051	546.68	11.73
5/13/2015	09:50:31	9:50:31	0:00:35	35.00	0.89	0.218857143	-4.619084	-79.935326	530.12	31.15
5/13/2015	09:51:06	9:51:06	0:00:35	35.00	0.218857143	0.098571429	-4.619017	-79.93531	574.09	7.66
5/13/2015	09:51:41	9:51:41	0:00:35	35.00	0.098571429	0.244285714	-4.619014	-79.935341	538.84	3.45
5/13/2015	09:52:16	9:52:16	0:00:35	35.00	0.244285714	0.437142857	-4.619061	-79.93528	534.97	8.55
5/13/2015	09:52:51	9:52:51	0:00:35	35.00	0.437142857	0.866842105	-4.619044	-79.935417	539.04	15.3
5/13/2015	09:53:29	9:53:29	0:00:38	38.00	0.866842105	0.332702703	-4.619032	-79.93512	552.56	32.94
5/13/2015	09:54:06	9:54:06	0:00:37	37.00	0.332702703	0.571470588	-4.618999	-79.935226	558.98	12.31
5/13/2015	09:54:40	9:54:40	0:00:34	34.00	0.571470588	0.867647059	-4.61901	-79.935051	584.24	19.43
5/13/2015	09:55:14	9:55:14	0:00:34	34.00	0.867647059	0.098571429	-4.619116	-79.935295	549.68	29.5
5/13/2015	09:55:49	9:55:49	0:00:35	35.00	0.098571429	0.225	-4.619086	-79.935303	557.54	3.45
5/13/2015	09:56:23	9:56:23	0:00:34	34.00	0.225	0.125833333	-4.619089	-79.935234	561.87	7.65
5/13/2015	09:56:59	9:56:59	0:00:36	36.00	0.125833333	0.365142857	-4.619074	-79.935272	567.28	4.53
5/13/2015	09:57:34	9:57:34	0:00:35	35.00	0.365142857	1.122647059	-4.619133	-79.935173	546.73	12.78
5/13/2015	09:58:08	9:58:08	0:00:34	34.00	1.122647059	2.334411765	-4.619102	-79.93483	584.22	38.17
5/13/2015	09:58:42	9:58:42	0:00:34	34.00	2.334411765	0.102285714	-4.619243	-79.935532	560.4	79.37
5/13/2015	09:59:17	9:59:17	0:00:35	35.00	0.102285714	0.356388889	-4.619271	-79.935516	546.86	3.58
5/13/2015	09:59:53	9:59:53	0:00:36	36.00	0.356388889	0.394444444	-4.619315	-79.935623	561.68	12.83
5/13/2015	10:00:47	10:00:47	0:00:54	54.00	0.394444444	0.813888889	-4.619336	-79.935432	549.21	21.3
5/13/2015	10:01:23	10:01:23	0:00:36	36.00	0.813888889	1.787647059	-4.619435	-79.935677	520.49	29.3
5/13/2015	10:01:57	10:01:57	0:00:34	34.00	1.787647059	0.391025641	-4.619352	-79.935135	586.62	60.78
5/13/2015	10:02:36	10:02:36	0:00:39	39.00	0.391025641	0.596216216	-4.619339	-79.935272	571.83	15.25
5/13/2015	10:03:13	10:03:13	0:00:37	37.00	0.596216216	0.26027027	-4.619339	-79.935471	565.23	22.06
5/13/2015	10:03:50	10:03:50	0:00:37	37.00	0.26027027	0.747352941	-4.619361	-79.935387	533.42	9.63
5/13/2015	10:04:24	10:04:24	0:00:34	34.00	0.747352941	0.581714286	-4.619372	-79.935158	589.41	25.41
5/13/2015	10:04:59	10:04:59	0:00:35	35.00	0.581714286	0.159166667	-4.619298	-79.935326	577.18	20.36
5/13/2015	10:05:35	10:05:35	0:00:36	36.00	0.159166667	0.644411765	-4.61934	-79.935356	576.03	5.73
5/13/2015	10:06:09	10:06:09	0:00:34	34.00	0.644411765	0.629714286	-4.619482	-79.935219	598.63	21.91
5/13/2015	10:06:44	10:06:44	0:00:35	35.00	0.629714286	0.044571429	-4.6195	-79.935417	565.82	22.04
5/13/2015	10:07:19	10:07:19	0:00:35	35.00	0.044571429	0.474117647	-4.619486	-79.935417	557.98	1.56
5/13/2015	10:07:53	10:07:53	0:00:34	34.00	0.474117647	0.291944444	-4.619551	-79.935287	592.13	16.12
5/13/2015	10:08:29	10:08:29	0:00:36	36.00	0.291944444	0.161176471	-4.619528	-79.935379	573.11	10.51
5/13/2015	10:09:03	10:09:03	0:00:34	34.00	0.161176471	0.849428571	-4.619546	-79.935333	576.1	5.48
5/13/2015	10:09:38	10:09:38	0:00:35	35.00	0.849428571	2.470571429	-4.619572	-79.9356	562.64	29.73
5/13/2015	10:10:13	10:10:13	0:00:35	35.00	2.470571429	1.679714286	-4.619514	-79.934822	604.91	86.47
5/13/2015	10:10:48	10:10:48	0:00:35	35.00	1.679714286	0.098857143	-4.619574	-79.935349	572.35	58.79
5/13/2015	10:11:23	10:11:23	0:00:35	35.00	0.098857143	0.174705882	-4.619595	-79.935326	570.07	3.46
5/13/2015	10:11:57	10:11:57	0:00:34	34.00	0.174705882	0.941944444	-4.619624	-79.935371	572.1	5.94
5/13/2015	10:12:33	10:12:33	0:00:36	36.00	0.941944444	1.057058824	-4.61974	-79.935654	535.55	33.91
5/13/2015	10:13:07	10:13:07	0:00:34	34.00	1.057058824	0.463529412	-4.619694	-79.935333	565.59	35.94
5/13/2015	10:13:41	10:13:41	0:00:34	34.00	0.463529412	0.505384615	-4.619656	-79.935196	586.71	15.76
5/13/2015	10:14:20	10:14:20	0:00:39	39.00	0.505384615	0.29	-4.619769	-79.935333	574.27	19.71
5/13/2015	10:14:55	10:14:55	0:00:35	35.00	0.29	0.201428571	-4.619779	-79.935242	573.87	10.15
5/13/2015	10:15:30	10:15:30	0:00:35	35.00	0.201428571	0.226176471	-4.619842	-79.935249	581.03	7.05
5/13/2015	10:16:04	10:16:04	0:00:34	34.00	0.226176471	2.393142857	-4.619849	-79.935318	556	7.69
5/13/2015	10:16:39	10:16:39	0:00:35	35.00	2.393142857	2.450833333	-4.619815	-79.936073	525.91	83.76
5/13/2015	10:17:15	10:17:15	0:00:36	36.00	2.450833333	0.220285714	-4.619884	-79.93528	554.79	88.23
5/13/2015	10:17:50	10:17:50	0:00:35	35.00	0.220285714	0.725428571	-4.619893	-79.935349	540	7.71
5/13/2015	10:18:25	10:18:25	0:00:35	35.00	0.725428571	0.881176471	-4.6199	-79.93512	591.34	25.39
5/13/2015	10:18:59	10:18:59	0:00:34	34.00	0.881176471	0.188055556	-4.619942	-79.935387	530.44	29.96
5/13/2015	10:19:35	10:19:35	0:00:36	36.00	0.188055556	0.581428571	-4.619883	-79.935402	549.02	6.77
5/13/2015	10:20:10	10:20:10	0:00:35	35.00	0.581428571	0.433714286	-4.619868	-79.935219	563.2	20.35
5/13/2015	10:20:45	10:20:45	0:00:35	35.00	0.433714286	0.963611111	-4.619869	-79.935356	529.8	15.18
5/13/2015	10:21:21	10:21:21	0:00:36	36.00	0.963611111	0.477435897	-4.619866	-79.935043	581.73	34.69
5/13/2015	10:22:00	10:22:00	0:00:39	39.00	0.477435897	1.017142857	-4.619864	-79.934875	568.39	18.62
5/13/2015	10:22:35	10:22:35	0:00:35	35.00	1.017142857	1.671578947	-4.619892	-79.934555	632.68	35.6
5/13/2015	10:23:13	10:23:13	0:00:38	38.00	1.671578947	0.571025641	-4.619927	-79.935127	577.66	63.52
5/13/2015	10:23:52	10:23:52	0:00:39	39.00	0.571025641	0.678285714	-4.619893	-79.934929	583.86	22.27
5/13/2015	10:24:27	10:24:27	0:00:35	35.00	0.678285714	0.72047619	-4.619901	-79.935143	572.13	23.74
5/13/2015	10:25:09	10:25:09	0:00:42	42.00	0.72047619	0.09225	-4.619953	-79.934875	580.89	30.26
5/13/2015	10:25:49	10:25:49	0:00:40	40.00	0.09225	0.288043478	-4.619929	-79.934898	573.45	3.69
5/13/2015	10:26:35	10:26:35	0:00:46	46.00	0.288043478	0.266666667	-4.619965	-79.934784	580.14	13.25
5/13/2015	10:27:32	10:27:32	0:00:57	57.00	0.266666667	0.285555556	-4.619972	-79.934921	583.29	15.2
5/13/2015	10:28:08	10:28:08	0:00:36	36.00	0.285555556	0.075588235	-4.61996	-79.935013	584.82	10.28
5/13/2015	10:28:42	10:28:42	0:00:34	34.00	0.075588235	0.117058824	-4.619963	-79.93499	585.32	2.57
5/13/2015	10:29:16	10:29:16	0:00:34	34.00	0.117058824	0.205588235	-4.619981	-79.934959	578.66	3.98
5/13/2015	10:29:50	10:29:50	0:00:34	34.00	0.205588235	0.188235294	-4.619997	-79.93502	578.03	6.99
5/13/2015	10:30:24	10:30:24	0:00:34	34.00	0.188235294	0.111176471	-4.620033	-79.934975	583.08	6.4
5/13/2015	10:30:58	10:30:58	0:00:34	34.00	0.111176471	0.117222222	-4.62	-79.934967	570.87	3.78
5/13/2015	10:31:34	10:31:34	0:00:36	36.00	0.117222222	0.348823529	-4.620002	-79.935005	583.31	4.22
5/13/2015	10:32:08	10:32:08	0:00:34	34.00	0.348823529	0.473235294	-4.620004	-79.934898	568.2	11.86
5/13/2015	10:32:42	10:32:42	0:00:34	34.00	0.473235294	0.200882353	-4.619997	-79.935043	590.31	16.09
5/13/2015	10:33:16	10:33:16	0:00:34	34.00	0.200882353	0.070294118	-4.620039	-79.934998	579.75	6.83
5/13/2015	10:33:50	10:33:50	0:00:34	34.00	0.070294118	0.181470588	-4.620059	-79.93499	582.09	2.39
5/13/2015	10:34:24	10:34:24	0:00:34	34.00	0.181470588	0.436764706	-4.620076	-79.935043	590.02	6.17
5/13/2015	10:34:58	10:34:58	0:00:34	34.00	0.436764706	0.676	-4.620186	-79.934967	592.44	14.85
5/13/2015	10:35:33	10:35:33	0:00:35	35.00	0.676	0.328	-4.620378	-79.934875	570.99	23.66
5/13/2015	10:36:08	10:36:08	0:00:35	35.00	0.328	0.157714286	-4.620275	-79.934868	576.85	11.48
5/13/2015	10:36:43	10:36:43	0:00:35	35.00	0.157714286	0.182	-4.620256	-79.934914	590.8	5.52
5/13/2015	10:37:18	10:37:18	0:00:35	35.00	0.182	0.266111111	-4.620311	-79.934898	587.64	6.37
5/13/2015	10:37:54	10:37:54	0:00:36	36.00	0.266111111	0.533529412	-4.620372	-79.934959	601.27	9.58
5/13/2015	10:38:28	10:38:28	0:00:34	34.00	0.533529412	0.994444444	-4.620489	-79.934845	579.98	18.14
5/13/2015	10:39:04	10:39:04	0:00:36	36.00	0.994444444	0.244545455	-4.620759	-79.934669	588.8	35.8
5/13/2015	10:39:37	10:39:37	0:00:33	33.00	0.244545455	0.373571429	-4.620785	-79.934601	596.81	8.07
5/13/2015	10:40:33	10:40:33	0:00:56	56.00	0.373571429	0.502222222	-4.620717	-79.934425	539.17	20.92
5/13/2015	10:41:09	10:41:09	0:00:36	36.00	0.502222222	0.382857143	-4.620852	-79.934334	562.2	18.08
5/13/2015	10:41:44	10:41:44	0:00:35	35.00	0.382857143	0.488611111	-4.620892	-79.934448	601.53	13.4
5/13/2015	10:42:20	10:42:20	0:00:36	36.00	0.488611111	0.287301587	-4.620734	-79.934456	567.93	17.59
5/13/2015	10:43:23	10:43:23	0:01:03	63.00	0.287301587	0.381111111	-4.620857	-79.934349	574.14	18.1
5/13/2015	10:43:59	10:43:59	0:00:36	36.00	0.381111111	0.736216216	-4.620919	-79.934456	599.08	13.72
5/13/2015	10:44:36	10:44:36	0:00:37	37.00	0.736216216	0.734864865	-4.62083	-79.934227	536.64	27.24
5/13/2015	10:45:13	10:45:13	0:00:37	37.00	0.734864865	0.081621622	-4.620893	-79.934464	595.65	27.19
5/13/2015	10:45:50	10:45:50	0:00:37	37.00	0.081621622	1.187777778	-4.620919	-79.934456	593.99	3.02
5/13/2015	10:46:26	10:46:26	0:00:36	36.00	1.187777778	1.1025	-4.620865	-79.934074	516.75	42.76
5/13/2015	10:47:06	10:47:06	0:00:40	40.00	1.1025	0.125853659	-4.620838	-79.934471	580.76	44.1
5/13/2015	10:47:47	10:47:47	0:00:41	41.00	0.125853659	0.80975	-4.620831	-79.934425	574.49	5.16
5/13/2015	10:48:27	10:48:27	0:00:40	40.00	0.80975	1.08075	-4.620867	-79.934135	525.8	32.39
5/13/2015	10:49:07	10:49:07	0:00:40	40.00	1.08075	0.418928571	-4.62086	-79.934525	600.69	43.23
5/13/2015	10:50:03	10:50:03	0:00:56	56.00	0.418928571	0.549607843	-4.620769	-79.934334	544.16	23.46
5/13/2015	10:50:54	10:50:54	0:00:51	51.00	0.549607843	0.558545455	-4.62102	-79.934311	585.6	28.03
5/13/2015	10:51:49	10:51:49	0:00:55	55.00	0.558545455	0.545	-4.620905	-79.934563	608.92	30.72
5/13/2015	10:52:33	10:52:33	0:00:44	44.00	0.545	0.717931034	-4.620818	-79.934761	626.15	23.98
5/13/2015	10:53:31	10:53:31	0:00:58	58.00	0.717931034	0.993636364	-4.620782	-79.934387	548.91	41.64
5/13/2015	10:54:15	10:54:15	0:00:44	44.00	0.993636364	1.067428571	-4.620847	-79.934776	648.56	43.72
5/13/2015	10:54:50	10:54:50	0:00:35	35.00	1.067428571	0.260172414	-4.620632	-79.934517	567.14	37.36
5/13/2015	10:55:48	10:55:48	0:00:58	58.00	0.260172414	0.059285714	-4.620757	-79.934464	568.29	15.09
5/13/2015	10:56:58	10:56:58	0:01:10	70.00	0.059285714	0.069464286	-4.620778	-79.934433	561.05	4.15
5/13/2015	10:58:50	10:58:50	0:01:52	112.00	0.069464286	1.390229008	-4.620791	-79.934502	561.99	7.78
5/13/2015	11:01:01	11:01:01	0:02:11	131.00	1.390229008	0.635068966	-4.6206	-79.936134	858.01	182.12
5/13/2015	11:05:51	11:05:51	0:04:50	290.00	0.635068966	0.333962264	-4.620748	-79.934479	559.33	184.17
5/13/2015	11:07:37	11:07:37	0:01:46	106.00	0.333962264	0.247908497	-4.621048	-79.934372	560.27	35.4
5/13/2015	11:10:10	11:10:10	0:02:33	153.00	0.247908497	0.213833333	-4.620739	-79.934517	562.48	37.93
5/13/2015	11:11:10	11:11:10	0:01:00	60.00	0.213833333	0.113846154	-4.620826	-79.934441	603.25	12.83
5/13/2015	11:11:49	11:11:49	0:00:39	39.00	0.113846154	0.321818182	-4.620835	-79.934402	545.02	4.44
5/13/2015	11:12:33	11:12:33	0:00:44	44.00	0.321818182	0.190410959	-4.620739	-79.934486	587.59	14.16
5/13/2015	11:13:46	11:13:46	0:01:13	73.00	0.190410959	0.985769231	-4.620824	-79.934578	660.77	13.9
5/13/2015	11:14:38	11:14:38	0:00:52	52.00	0.985769231	0.344210526	-4.620419	-79.934357	531.49	51.26
5/13/2015	11:15:16	11:15:16	0:00:38	38.00	0.344210526	0.457647059	-4.620509	-79.934433	520.18	13.08
5/13/2015	11:15:50	11:15:50	0:00:34	34.00	0.457647059	0.791351351	-4.620647	-79.93441	569.06	15.56
5/13/2015	11:16:27	11:16:27	0:00:37	37.00	0.791351351	0.387714286	-4.620905	-79.934357	568.2	29.28
5/13/2015	11:17:02	11:17:02	0:00:35	35.00	0.387714286	0.29	-4.620789	-79.934395	556.91	13.57
5/13/2015	11:17:37	11:17:37	0:00:35	35.00	0.29	0.043684211	-4.62084	-79.934319	564.08	10.15
5/13/2015	11:18:15	11:18:15	0:00:38	38.00	0.043684211	0.180285714	-4.62084	-79.934334	556.47	1.66
5/13/2015	11:18:50	11:18:50	0:00:35	35.00	0.180285714	0.074411765	-4.620822	-79.93428	548.28	6.31
5/13/2015	11:19:24	11:19:24	0:00:34	34.00	0.074411765	0.05	-4.620828	-79.934258	550.61	2.53
5/13/2015	11:19:59	11:19:59	0:00:35	35.00	0.05	0.078529412	-4.620833	-79.934273	546.15	1.75
5/13/2015	11:20:33	11:20:33	0:00:34	34.00	0.078529412	0.107714286	-4.62084	-79.934296	550.71	2.67
5/13/2015	11:21:08	11:21:08	0:00:35	35.00	0.107714286	0.131142857	-4.620815	-79.934319	553.3	3.77
5/13/2015	11:21:43	11:21:43	0:00:35	35.00	0.131142857	0.121666667	-4.62078	-79.934341	544.94	4.59
5/13/2015	11:22:19	11:22:19	0:00:36	36.00	0.121666667	0.274722222	-4.620816	-79.934357	566.76	4.38
5/13/2015	11:22:55	11:22:55	0:00:36	36.00	0.274722222	0.204	-4.620846	-79.934441	579.82	9.89
5/13/2015	11:23:30	11:23:30	0:00:35	35.00	0.204	0.294444444	-4.620786	-79.934418	548.49	7.14
5/13/2015	11:24:06	11:24:06	0:00:36	36.00	0.294444444	0.366285714	-4.62076	-79.934326	538.03	10.6
5/13/2015	11:24:41	11:24:41	0:00:35	35.00	0.366285714	0.065142857	-4.620858	-79.934387	586.26	12.82
5/13/2015	11:25:16	11:25:16	0:00:35	35.00	0.065142857	0.175142857	-4.620844	-79.934372	571.89	2.28
5/13/2015	11:25:51	11:25:51	0:00:35	35.00	0.175142857	0.117142857	-4.620804	-79.934334	553.5	6.13
5/13/2015	11:26:26	11:26:26	0:00:35	35.00	0.117142857	0.197352941	-4.62084	-79.934326	574.63	4.1
5/13/2015	11:27:00	11:27:00	0:00:34	34.00	0.197352941	0.191463415	-4.620793	-79.934288	542.62	6.71
5/13/2015	11:27:41	11:27:41	0:00:41	41.00	0.191463415	0.03	-4.620777	-79.934357	588.13	7.85
5/13/2015	11:28:16	11:28:16	0:00:35	35.00	0.03	0.453529412	-4.620782	-79.934349	555.58	1.05
5/13/2015	11:28:50	11:28:50	0:00:34	34.00	0.453529412	0.310277778	-4.620806	-79.934486	601.89	15.42
5/13/2015	11:29:26	11:29:26	0:00:36	36.00	0.310277778	0.087142857	-4.620787	-79.934387	572.6	11.17
5/13/2015	11:30:01	11:30:01	0:00:35	35.00	0.087142857	0.318571429	-4.620764	-79.934372	559.94	3.05
5/13/2015	11:30:36	11:30:36	0:00:35	35.00	0.318571429	0.173055556	-4.620864	-79.934364	609.37	11.15
5/13/2015	11:31:12	11:31:12	0:00:36	36.00	0.173055556	0.160571429	-4.620808	-79.934364	536.99	6.23
5/13/2015	11:31:47	11:31:47	0:00:35	35.00	0.160571429	0.123714286	-4.620856	-79.93438	572.52	5.62
5/13/2015	11:32:22	11:32:22	0:00:35	35.00	0.123714286	0.528333333	-4.62082	-79.934395	567.37	4.33
5/13/2015	11:32:58	11:32:58	0:00:36	36.00	0.528333333	0.335428571	-4.620693	-79.93428	475.06	19.02
5/13/2015	11:33:33	11:33:33	0:00:35	35.00	0.335428571	0.141111111	-4.620794	-79.934311	531.83	11.74
5/13/2015	11:34:09	11:34:09	0:00:36	36.00	0.141111111	0.186388889	-4.620749	-79.934319	488.69	5.08
5/13/2015	11:34:45	11:34:45	0:00:36	36.00	0.186388889	0.158857143	-4.620796	-79.934357	538.66	6.71
5/13/2015	11:35:20	11:35:20	0:00:35	35.00	0.158857143	0.128823529	-4.620746	-79.934357	549.69	5.56
5/13/2015	11:35:54	11:35:54	0:00:34	34.00	0.128823529	0.593142857	-4.620714	-79.934334	535.96	4.38
5/13/2015	11:36:29	11:36:29	0:00:35	35.00	0.593142857	0.228	-4.620888	-79.934402	606.4	20.76
5/13/2015	11:37:04	11:37:04	0:00:35	35.00	0.228	0.062571429	-4.620827	-79.934364	584.01	7.98
5/13/2015	11:37:39	11:37:39	0:00:35	35.00	0.062571429	0.361176471	-4.620809	-79.934372	548.7	2.19
5/13/2015	11:38:13	11:38:13	0:00:34	34.00	0.361176471	0.451351351	-4.620703	-79.934341	568.06	12.28
5/13/2015	11:38:50	11:38:50	0:00:37	37.00	0.451351351	0.228888889	-4.620846	-79.934387	575.82	16.7
5/13/2015	11:39:26	11:39:26	0:00:36	36.00	0.228888889	0.670571429	-4.620816	-79.934319	592.85	8.24
5/13/2015	11:40:01	11:40:01	0:00:35	35.00	0.670571429	1.044571429	-4.62061	-79.934273	518.17	23.47
5/13/2015	11:40:36	11:40:36	0:00:35	35.00	1.044571429	0.303076923	-4.620893	-79.934441	591.59	36.56
5/13/2015	11:41:15	11:41:15	0:00:39	39.00	0.303076923	0.39325	-4.620999	-79.934433	639.9	11.82
5/13/2015	11:41:55	11:41:55	0:00:40	40.00	0.39325	0.825	-4.621092	-79.93454	661.96	15.73
5/13/2015	11:42:33	11:42:33	0:00:38	38.00	0.825	0.137894737	-4.620831	-79.934433	581.65	31.35
5/13/2015	11:43:11	11:43:11	0:00:38	38.00	0.137894737	0.259122807	-4.620859	-79.934395	605.7	5.24
5/13/2015	11:44:08	11:44:08	0:00:57	57.00	0.259122807	0.47	-4.620991	-79.93441	619.32	14.77
5/13/2015	11:45:14	11:45:14	0:01:06	66.00	0.47	0.574852941	-4.621238	-79.93454	711.48	31.02
5/13/2015	11:46:22	11:46:22	0:01:08	68.00	0.574852941	0.141346154	-4.621038	-79.93425	605.95	39.09
5/13/2015	11:47:14	11:47:14	0:00:52	52.00	0.141346154	0.375833333	-4.621012	-79.934311	605.85	7.35
5/13/2015	11:47:50	11:47:50	0:00:36	36.00	0.375833333	0.5165	-4.621016	-79.934433	651.53	13.53
5/13/2015	11:48:30	11:48:30	0:00:40	40.00	0.5165	0.519454545	-4.620869	-79.934319	564.25	20.66
5/13/2015	11:49:25	11:49:25	0:00:55	55.00	0.519454545	0.500862069	-4.620615	-79.93428	462.18	28.57
5/13/2015	11:50:23	11:50:23	0:00:58	58.00	0.500862069	0.266363636	-4.620867	-79.934349	618.1	29.05
5/13/2015	11:51:29	11:51:29	0:01:06	66.00	0.266363636	0.15029703	-4.621016	-79.934402	600.23	17.58
5/13/2015	11:53:10	11:53:10	0:01:41	101.00	0.15029703	0.041834862	-4.620883	-79.934433	599.45	15.18
5/13/2015	11:54:59	11:54:59	0:01:49	109.00	0.041834862	0.050081301	-4.62091	-79.934464	607.28	4.56
5/13/2015	11:57:02	11:57:02	0:02:03	123.00	0.050081301	0.062970297	-4.620956	-79.934433	618.77	6.16
5/13/2015	11:58:43	11:58:43	0:01:41	101.00	0.062970297	0.236465517	-4.620978	-79.934486	617.29	6.36
5/13/2015	12:00:39	12:00:39	0:01:56	116.00	0.236465517	0.139148936	-4.62083	-79.934288	552.98	27.43
5/13/2015	12:02:13	12:02:13	0:01:34	94.00	0.139148936	0.105694444	-4.620894	-79.934387	584.79	13.08
5/13/2015	12:03:25	12:03:25	0:01:12	72.00	0.105694444	0.17625	-4.620837	-79.934349	573.49	7.61
5/13/2015	12:04:05	12:04:05	0:00:40	40.00	0.17625	0.176315789	-4.620855	-79.93441	584.34	7.05
5/13/2015	12:04:43	12:04:43	0:00:38	38.00	0.176315789	0.236	-4.620882	-79.934464	597.47	6.7
5/13/2015	12:05:18	12:05:18	0:00:35	35.00	0.236	0.492285714	-4.62091	-79.934395	572.88	8.26
5/13/2015	12:05:53	12:05:53	0:00:35	35.00	0.492285714	0.639428571	-4.620825	-79.934265	579.19	17.23
5/13/2015	12:06:28	12:06:28	0:00:35	35.00	0.639428571	0.090882353	-4.620859	-79.934464	585.77	22.38
5/13/2015	12:07:02	12:07:02	0:00:34	34.00	0.090882353	0.081944444	-4.620842	-79.934486	587.6	3.09
5/13/2015	12:07:38	12:07:38	0:00:36	36.00	0.081944444	0.217647059	-4.620857	-79.934464	589.43	2.95
5/13/2015	12:08:12	12:08:12	0:00:34	34.00	0.217647059	0.159411765	-4.620911	-79.934425	606.8	7.4
5/13/2015	12:08:46	12:08:46	0:00:34	34.00	0.159411765	0.142777778	-4.620892	-79.93438	601.19	5.42
5/13/2015	12:09:22	12:09:22	0:00:36	36.00	0.142777778	0.233611111	-4.620898	-79.934334	596.31	5.14
5/13/2015	12:09:58	12:09:58	0:00:36	36.00	0.233611111	0.218055556	-4.620853	-79.934395	580.4	8.41
5/13/2015	12:10:34	12:10:34	0:00:36	36.00	0.218055556	0.37	-4.620784	-79.93438	575.53	7.85
5/13/2015	12:11:08	12:11:08	0:00:34	34.00	0.37	0.447428571	-4.620896	-79.934364	568.09	12.58
5/13/2015	12:11:43	12:11:43	0:00:35	35.00	0.447428571	0.287428571	-4.620756	-79.934349	553.08	15.66
5/13/2015	12:12:18	12:12:18	0:00:35	35.00	0.287428571	0.022285714	-4.620823	-79.93441	579.26	10.06
5/13/2015	12:12:53	12:12:53	0:00:35	35.00	0.022285714	0.321666667	-4.620816	-79.93441	582.76	0.78
5/13/2015	12:13:29	12:13:29	0:00:36	36.00	0.321666667	0.544705882	-4.620913	-79.934372	626.18	11.58
5/13/2015	12:14:03	12:14:03	0:00:34	34.00	0.544705882	0.472941176	-4.620846	-79.934525	594.48	18.52
5/13/2015	12:14:37	12:14:37	0:00:34	34.00	0.472941176	0.301388889	-4.620852	-79.93438	552.3	16.08
5/13/2015	12:15:13	12:15:13	0:00:36	36.00	0.301388889	0.250555556	-4.620816	-79.934471	562.04	10.85
5/13/2015	12:15:49	12:15:49	0:00:36	36.00	0.250555556	0.292777778	-4.620787	-79.934395	538.62	9.02
5/13/2015	12:16:25	12:16:25	0:00:36	36.00	0.292777778	0.270571429	-4.620879	-79.934418	577.47	10.54
5/13/2015	12:17:00	12:17:00	0:00:35	35.00	0.270571429	0.164444444	-4.620797	-79.934395	559.84	9.47
5/13/2015	12:17:36	12:17:36	0:00:36	36.00	0.164444444	0.05	-4.620841	-79.934425	570.21	5.92
5/13/2015	12:18:11	12:18:11	0:00:35	35.00	0.05	0.295714286	-4.620846	-79.93441	569.89	1.75
5/13/2015	12:18:46	12:18:46	0:00:35	35.00	0.295714286	0.141944444	-4.620765	-79.934456	556.65	10.35
5/13/2015	12:19:22	12:19:22	0:00:36	36.00	0.141944444	0.123055556	-4.620768	-79.93441	560.73	5.11
5/13/2015	12:19:58	12:19:58	0:00:36	36.00	0.123055556	0.101714286	-4.620807	-79.934418	575.2	4.43
5/13/2015	12:20:33	12:20:33	0:00:35	35.00	0.101714286	0.262857143	-4.620838	-79.93441	575.74	3.56
5/13/2015	12:21:08	12:21:08	0:00:35	35.00	0.262857143	0.113714286	-4.620884	-79.934479	570.88	9.2
5/13/2015	12:21:43	12:21:43	0:00:35	35.00	0.113714286	0.091470588	-4.620866	-79.934448	566.24	3.98
5/13/2015	12:22:17	12:22:17	0:00:34	34.00	0.091470588	0.089722222	-4.620889	-79.934464	579.07	3.11
5/13/2015	12:22:53	12:22:53	0:00:36	36.00	0.089722222	0.358	-4.62087	-79.934486	586.63	3.23
5/13/2015	12:23:28	12:23:28	0:00:35	35.00	0.358	0.558285714	-4.62078	-79.934418	555.53	12.53
5/13/2015	12:24:03	12:24:03	0:00:35	35.00	0.558285714	0.352857143	-4.620914	-79.934532	628.56	19.54
5/13/2015	12:24:38	12:24:38	0:00:35	35.00	0.352857143	0.221111111	-4.620945	-79.934425	591.78	12.35
5/13/2015	12:25:14	12:25:14	0:00:36	36.00	0.221111111	0.181714286	-4.62089	-79.934471	597.28	7.96
5/13/2015	12:25:49	12:25:49	0:00:35	35.00	0.181714286	0.222285714	-4.620868	-79.934418	553.64	6.36
5/13/2015	12:26:24	12:26:24	0:00:35	35.00	0.222285714	0.236	-4.620798	-79.934418	559.49	7.78
5/13/2015	12:26:59	12:26:59	0:00:35	35.00	0.236	0.409428571	-4.620866	-79.934448	569.38	8.26
5/13/2015	12:27:34	12:27:34	0:00:35	35.00	0.409428571	0.417428571	-4.620857	-79.934319	560.87	14.33
5/13/2015	12:28:09	12:28:09	0:00:35	35.00	0.417428571	0.235428571	-4.62083	-79.934448	565.32	14.61
5/13/2015	12:28:44	12:28:44	0:00:35	35.00	0.235428571	0.361142857	-4.620778	-79.934395	563	8.24
5/13/2015	12:29:19	12:29:19	0:00:35	35.00	0.361142857	0.241428571	-4.620874	-79.934334	555.05	12.64
5/13/2015	12:29:54	12:29:54	0:00:35	35.00	0.241428571	0.077142857	-4.62088	-79.93441	579.4	8.45
5/13/2015	12:30:29	12:30:29	0:00:35	35.00	0.077142857	0.378611111	-4.620888	-79.934433	576.25	2.7
5/13/2015	12:31:05	12:31:05	0:00:36	36.00	0.378611111	0.594571429	-4.620934	-79.934547	581.96	13.63
5/13/2015	12:31:40	12:31:40	0:00:35	35.00	0.594571429	0.196052632	-4.620836	-79.934387	562.29	20.81
5/13/2015	12:32:18	12:32:18	0:00:38	38.00	0.196052632	0.221111111	-4.620903	-79.934387	564.89	7.45
5/13/2015	12:32:54	12:32:54	0:00:36	36.00	0.221111111	0.484571429	-4.620923	-79.934456	597.15	7.96
5/13/2015	12:33:29	12:33:29	0:00:35	35.00	0.484571429	0.346285714	-4.620814	-79.934563	585.68	16.96
5/13/2015	12:34:04	12:34:04	0:00:35	35.00	0.346285714	0.338571429	-4.620873	-79.934471	545.12	12.12
5/13/2015	12:34:39	12:34:39	0:00:35	35.00	0.338571429	0.183428571	-4.620948	-79.934395	592.74	11.85
5/13/2015	12:35:14	12:35:14	0:00:35	35.00	0.183428571	0.606	-4.621001	-79.934418	581.46	6.42
5/13/2015	12:35:49	12:35:49	0:00:35	35.00	0.606	0.368857143	-4.620926	-79.934242	597.12	21.21
5/13/2015	12:36:24	12:36:24	0:00:35	35.00	0.368857143	0.520294118	-4.620902	-79.934128	581.98	12.91
5/13/2015	12:36:58	12:36:58	0:00:34	34.00	0.520294118	0.605588235	-4.62102	-79.934021	542.92	17.69
5/13/2015	12:37:32	12:37:32	0:00:34	34.00	0.605588235	0.776111111	-4.620895	-79.934158	573.32	20.59
5/13/2015	12:38:08	12:38:08	0:00:36	36.00	0.776111111	0.060857143	-4.620903	-79.93441	576.09	27.94
5/13/2015	12:38:43	12:38:43	0:00:35	35.00	0.060857143	0.312058824	-4.620891	-79.934395	578.86	2.13
5/13/2015	12:39:17	12:39:17	0:00:34	34.00	0.312058824	0.346216216	-4.620833	-79.934319	561.78	10.61
5/13/2015	12:39:54	12:39:54	0:00:37	37.00	0.346216216	0.3	-4.620879	-79.934425	573.54	12.81
5/13/2015	12:40:28	12:40:28	0:00:34	34.00	0.3	1.389444444	-4.620877	-79.934517	556.36	10.2
5/13/2015	12:41:04	12:41:04	0:00:36	36.00	1.389444444	1.756857143	-4.62044	-79.93441	516.8	50.02
5/13/2015	12:41:39	12:41:39	0:00:35	35.00	1.756857143	0.368333333	-4.620993	-79.93441	599.16	61.49
5/13/2015	12:42:15	12:42:15	0:00:36	36.00	0.368333333	0.162162162	-4.620874	-79.934418	561.13	13.26
5/13/2015	12:42:52	12:42:52	0:00:37	37.00	0.162162162	0.113157895	-4.620878	-79.934364	577.82	6
5/13/2015	12:43:30	12:43:30	0:00:38	38.00	0.113157895	1.045277778	-4.62087	-79.934402	572.29	4.3
5/13/2015	12:44:06	12:44:06	0:00:36	36.00	1.045277778	1.236111111	-4.621207	-79.934433	634.07	37.63
5/13/2015	12:44:42	12:44:42	0:00:36	36.00	1.236111111	0.603888889	-4.620808	-79.934402	549.95	44.5
5/13/2015	12:45:18	12:45:18	0:00:36	36.00	0.603888889	0.350882353	-4.620991	-79.934471	539.29	21.74
5/13/2015	12:45:52	12:45:52	0:00:34	34.00	0.350882353	0.395405405	-4.621003	-79.934364	594.21	11.93
5/13/2015	12:46:29	12:46:29	0:00:37	37.00	0.395405405	0.382857143	-4.620877	-79.934402	557.35	14.63
5/13/2015	12:47:04	12:47:04	0:00:35	35.00	0.382857143	0.447179487	-4.620819	-79.934296	572.96	13.4
5/13/2015	12:47:43	12:47:43	0:00:39	39.00	0.447179487	0.148108108	-4.620918	-79.934418	545.02	17.44
5/13/2015	12:48:20	12:48:20	0:00:37	37.00	0.148108108	0.553611111	-4.620965	-79.934433	595.97	5.48
5/13/2015	12:48:56	12:48:56	0:00:36	36.00	0.553611111	0.258823529	-4.621029	-79.934265	586.21	19.93
5/13/2015	12:49:30	12:49:30	0:00:34	34.00	0.258823529	0.862285714	-4.621052	-79.934189	591.59	8.8
5/13/2015	12:50:05	12:50:05	0:00:35	35.00	0.862285714	0.249714286	-4.620851	-79.934006	584.27	30.18
5/13/2015	12:50:40	12:50:40	0:00:35	35.00	0.249714286	0.297428571	-4.620928	-79.93399	567.84	8.74
5/13/2015	12:51:15	12:51:15	0:00:35	35.00	0.297428571	0.523714286	-4.620947	-79.934082	543.06	10.41
5/13/2015	12:51:50	12:51:50	0:00:35	35.00	0.523714286	0.308333333	-4.621089	-79.933998	540.21	18.33
5/13/2015	12:52:26	12:52:26	0:00:36	36.00	0.308333333	0.198823529	-4.621104	-79.933899	553.35	11.1
5/13/2015	12:53:00	12:53:00	0:00:34	34.00	0.198823529	0.212352941	-4.621103	-79.933838	572.37	6.76
5/13/2015	12:53:34	12:53:34	0:00:34	34.00	0.212352941	0.186285714	-4.621149	-79.933792	570.56	7.22
5/13/2015	12:54:09	12:54:09	0:00:35	35.00	0.186285714	0.05	-4.621095	-79.933815	570.95	6.52
5/13/2015	12:54:43	12:54:43	0:00:34	34.00	0.05	0.108	-4.621098	-79.9338	573.41	1.7
5/13/2015	12:55:18	12:55:18	0:00:35	35.00	0.108	0.184857143	-4.621128	-79.933784	575.44	3.78
5/13/2015	12:55:53	12:55:53	0:00:35	35.00	0.184857143	0.029142857	-4.621091	-79.933739	587.08	6.47
5/13/2015	12:56:28	12:56:28	0:00:35	35.00	0.029142857	0.290277778	-4.621097	-79.933746	559.24	1.02
5/13/2015	12:57:04	12:57:04	0:00:36	36.00	0.290277778	0.178333333	-4.62102	-79.9338	581.36	10.45
5/13/2015	12:57:40	12:57:40	0:00:36	36.00	0.178333333	0.067142857	-4.621073	-79.933777	559.94	6.42
5/13/2015	12:58:15	12:58:15	0:00:35	35.00	0.067142857	0.117058824	-4.621088	-79.933792	564.27	2.35
5/13/2015	12:58:49	12:58:49	0:00:34	34.00	0.117058824	0.661142857	-4.62107	-79.933823	543.91	3.98
5/13/2015	12:59:24	12:59:24	0:00:35	35.00	0.661142857	0.133733333	-4.621133	-79.933624	575.35	23.14
5/13/2015	13:03:09	13:03:09	0:03:45	225.00	0.133733333	0.305882353	-4.621339	-79.9338	549.85	30.09
5/13/2015	13:04:51	13:04:51	0:01:42	102.00	0.305882353	0.694285714	-4.621479	-79.933556	534.75	31.2
5/13/2015	13:05:26	13:05:26	0:00:35	35.00	0.694285714	0.418888889	-4.621284	-79.933655	554.65	24.3
5/13/2015	13:06:02	13:06:02	0:00:36	36.00	0.418888889	0.598055556	-4.621244	-79.933525	551.46	15.08
5/13/2015	13:06:38	13:06:38	0:00:36	36.00	0.598055556	0.103714286	-4.621063	-79.933594	528.47	21.53
5/13/2015	13:07:13	13:07:13	0:00:35	35.00	0.103714286	0.6075	-4.621092	-79.933609	552.33	3.63
5/13/2015	13:07:49	13:07:49	0:00:36	36.00	0.6075	0.626578947	-4.620944	-79.933739	570.53	21.87
5/13/2015	13:08:27	13:08:27	0:00:38	38.00	0.626578947	0.347222222	-4.620786	-79.933594	587.05	23.81
5/13/2015	13:09:03	13:09:03	0:00:36	36.00	0.347222222	0.353142857	-4.620861	-79.93351	560.3	12.5
5/13/2015	13:09:38	13:09:38	0:00:35	35.00	0.353142857	0.237714286	-4.620954	-79.933571	557.56	12.36
5/13/2015	13:10:13	13:10:13	0:00:35	35.00	0.237714286	0.069722222	-4.621006	-79.933517	564.65	8.32
5/13/2015	13:10:49	13:10:49	0:00:36	36.00	0.069722222	0.209722222	-4.62099	-79.933533	544.57	2.51
5/13/2015	13:11:25	13:11:25	0:00:36	36.00	0.209722222	0.507428571	-4.620994	-79.933601	558.87	7.55
5/13/2015	13:12:00	13:12:00	0:00:35	35.00	0.507428571	0.324102564	-4.620986	-79.933441	546.08	17.76
5/13/2015	13:12:39	13:12:39	0:00:39	39.00	0.324102564	1.073428571	-4.620982	-79.933327	542.69	12.64
5/13/2015	13:13:14	13:13:14	0:00:35	35.00	1.073428571	0.873055556	-4.620807	-79.933617	565.21	37.57
5/13/2015	13:13:50	13:13:50	0:00:36	36.00	0.873055556	0.694571429	-4.621045	-79.933464	532.48	31.43
5/13/2015	13:14:25	13:14:25	0:00:35	35.00	0.694571429	0.363142857	-4.620835	-79.933525	545.34	24.31
5/13/2015	13:15:00	13:15:00	0:00:35	35.00	0.363142857	0.556571429	-4.620721	-79.933533	575.88	12.71
5/13/2015	13:15:35	13:15:35	0:00:35	35.00	0.556571429	0.245277778	-4.620622	-79.933678	593.63	19.48
5/13/2015	13:16:11	13:16:11	0:00:36	36.00	0.245277778	0.682571429	-4.620698	-79.933655	578.03	8.83
5/13/2015	13:16:46	13:16:46	0:00:35	35.00	0.682571429	1.014571429	-4.620906	-79.933601	535.29	23.89
5/13/2015	13:17:21	13:17:21	0:00:35	35.00	1.014571429	0.498285714	-4.620605	-79.933708	589.26	35.51
5/13/2015	13:17:56	13:17:56	0:00:35	35.00	0.498285714	0.330857143	-4.620666	-79.933563	573.1	17.44
5/13/2015	13:18:31	13:18:31	0:00:35	35.00	0.330857143	0.728888889	-4.620763	-79.933601	558.28	11.58
5/13/2015	13:19:07	13:19:07	0:00:36	36.00	0.728888889	0.4255	-4.620533	-79.933548	591.16	26.24
5/13/2015	13:19:47	13:19:47	0:00:40	40.00	0.4255	0.278157895	-4.620679	-79.933594	571.43	17.02
5/13/2015	13:20:25	13:20:25	0:00:38	38.00	0.278157895	0.509142857	-4.620634	-79.933678	576.04	10.57
5/13/2015	13:21:00	13:21:00	0:00:35	35.00	0.509142857	0.847631579	-4.620618	-79.933838	533.69	17.82
5/13/2015	13:21:38	13:21:38	0:00:38	38.00	0.847631579	1.099142857	-4.620688	-79.933556	570.83	32.21
5/13/2015	13:22:13	13:22:13	0:00:35	35.00	1.099142857	0.04972973	-4.620467	-79.933823	582.6	38.47
5/13/2015	13:22:50	13:22:50	0:00:37	37.00	0.04972973	1.356388889	-4.620452	-79.93383	591.14	1.84
5/13/2015	13:23:26	13:23:26	0:00:36	36.00	1.356388889	0.84025641	-4.620878	-79.933723	563.57	48.83
5/13/2015	13:24:05	13:24:05	0:00:39	39.00	0.84025641	0.375555556	-4.620713	-79.933968	553.47	32.77
5/13/2015	13:24:41	13:24:41	0:00:36	36.00	0.375555556	0.696666667	-4.620715	-79.93409	577	13.52
5/13/2015	13:25:26	13:25:26	0:00:45	45.00	0.696666667	0.354883721	-4.620845	-79.934341	557.01	31.35
5/13/2015	13:26:09	13:26:09	0:00:43	43.00	0.354883721	0.137234043	-4.620948	-79.93425	560.45	15.26
5/13/2015	13:26:56	13:26:56	0:00:47	47.00	0.137234043	0.039771429	-4.620924	-79.934303	582.48	6.45
5/13/2015	13:29:51	13:29:51	0:02:55	175.00	0.039771429	0.199911504	-4.620939	-79.934364	561.86	6.96
5/13/2015	13:31:44	13:31:44	0:01:53	113.00	0.199911504	0.099747899	-4.620762	-79.934464	533.8	22.59
5/13/2015	13:33:43	13:33:43	0:01:59	119.00	0.099747899	0.01221709	-4.620849	-79.934402	547.49	11.87
5/13/2015	13:48:09	13:48:09	0:14:26	866.00	0.01221709	0	-4.620939	-79.934433	551.28	10.58
5/13/2015	14:29:47	14:29:47	0:41:38	2498.00	0	0.00755	-4.620939	-79.934433	551.28	0
5/13/2015	14:33:07	14:33:07	0:03:20	200.00	0.00755	0.138421053	-4.62095	-79.934425	605.66	1.51
5/13/2015	14:34:04	14:34:04	0:00:57	57.00	0.138421053	0.062164179	-4.620929	-79.934357	547.53	7.89
5/13/2015	14:36:18	14:36:18	0:02:14	134.00	0.062164179	0.368214286	-4.620869	-79.934402	573.8	8.33
5/13/2015	14:37:42	14:37:42	0:01:24	84.00	0.368214286	0.618125	-4.62071	-79.934631	547.91	30.93
5/13/2015	14:38:30	14:38:30	0:00:48	48.00	0.618125	0.145333333	-4.620898	-79.934441	603.49	29.67
5/13/2015	14:39:30	14:39:30	0:01:00	60.00	0.145333333	0.532857143	-4.620841	-79.934387	575.66	8.72
5/13/2015	14:40:05	14:40:05	0:00:35	35.00	0.532857143	0.066190476	-4.620832	-79.934555	547.8	18.65
5/13/2015	14:40:47	14:40:47	0:00:42	42.00	0.066190476	0.499473684	-4.620822	-79.934578	547.59	2.78
5/13/2015	14:41:25	14:41:25	0:00:38	38.00	0.499473684	0.223181818	-4.620975	-79.934502	619.84	18.98
5/13/2015	14:42:09	14:42:09	0:00:44	44.00	0.223181818	0.101176471	-4.620911	-79.934563	582.35	9.82
5/13/2015	14:43:00	14:43:00	0:00:51	51.00	0.101176471	0.172586207	-4.620904	-79.934517	567.08	5.16
5/13/2015	14:43:58	14:43:58	0:00:58	58.00	0.172586207	0.254468085	-4.620871	-79.934433	542.03	10.01
5/13/2015	14:44:45	14:44:45	0:00:47	47.00	0.254468085	0.277068966	-4.620974	-79.934402	591.95	11.96
5/13/2015	14:45:43	14:45:43	0:00:58	58.00	0.277068966	0.597962963	-4.620886	-79.934517	552.29	16.07
5/13/2015	14:46:37	14:46:37	0:00:54	54.00	0.597962963	0.250804598	-4.621019	-79.934258	591.28	32.29
5/13/2015	14:48:04	14:48:04	0:01:27	87.00	0.250804598	0.0825	-4.620865	-79.93438	600.72	21.82
5/13/2015	14:49:04	14:49:04	0:01:00	60.00	0.0825	0.098055556	-4.620821	-79.934387	599.87	4.95
5/13/2015	14:49:40	14:49:40	0:00:36	36.00	0.098055556	0.366792453	-4.620852	-79.93438	595.69	3.53
5/13/2015	14:50:33	14:50:33	0:00:53	53.00	0.366792453	0.384418605	-4.621021	-79.934425	557.03	19.44
5/13/2015	14:51:16	14:51:16	0:00:43	43.00	0.384418605	0.202058824	-4.620882	-79.934372	593.72	16.53
5/13/2015	14:51:50	14:51:50	0:00:34	34.00	0.202058824	0.051081081	-4.620893	-79.934311	572.5	6.87
5/13/2015	14:52:27	14:52:27	0:00:37	37.00	0.051081081	0.124117647	-4.620876	-79.934311	583.83	1.89
5/13/2015	14:53:01	14:53:01	0:00:34	34.00	0.124117647	0.051111111	-4.620874	-79.934273	595.51	4.22
5/13/2015	14:53:37	14:53:37	0:00:36	36.00	0.051111111	0.146388889	-4.620867	-79.934288	570.16	1.84
5/13/2015	14:54:13	14:54:13	0:00:36	36.00	0.146388889	0.251836735	-4.620879	-79.934334	556.7	5.27
5/13/2015	14:55:02	14:55:02	0:00:49	49.00	0.251836735	0.532285714	-4.620989	-79.934349	533.65	12.34
5/13/2015	14:55:37	14:55:37	0:00:35	35.00	0.532285714	0.751142857	-4.620985	-79.934181	517.98	18.63
5/13/2015	14:56:12	14:56:12	0:00:35	35.00	0.751142857	0.584285714	-4.620994	-79.934418	595.8	26.29
5/13/2015	14:56:47	14:56:47	0:00:35	35.00	0.584285714	0.328571429	-4.620918	-79.93425	562.07	20.45
5/13/2015	14:57:22	14:57:22	0:00:35	35.00	0.328571429	0.2265	-4.620887	-79.934349	574.13	11.5
5/13/2015	14:58:02	14:58:02	0:00:40	40.00	0.2265	0.080277778	-4.620949	-79.934296	577.34	9.06
5/13/2015	14:58:38	14:58:38	0:00:36	36.00	0.080277778	0.261764706	-4.620924	-79.934303	575.68	2.89
5/13/2015	14:59:12	14:59:12	0:00:34	34.00	0.261764706	0.880833333	-4.620872	-79.934242	582.87	8.9
5/13/2015	14:59:48	14:59:48	0:00:36	36.00	0.880833333	0.482222222	-4.620914	-79.934525	601.5	31.71
5/13/2015	15:00:24	15:00:24	0:00:36	36.00	0.482222222	0.325428571	-4.62102	-79.93441	577.51	17.36
5/13/2015	15:00:59	15:00:59	0:00:35	35.00	0.325428571	0.024054054	-4.620951	-79.934334	580.66	11.39
5/13/2015	15:01:36	15:01:36	0:00:37	37.00	0.024054054	0.297837838	-4.62095	-79.934326	575.11	0.89
5/13/2015	15:02:13	15:02:13	0:00:37	37.00	0.297837838	0.11425	-4.620959	-79.934227	564.1	11.02
5/13/2015	15:02:53	15:02:53	0:00:40	40.00	0.11425	0.162777778	-4.620943	-79.934265	557.73	4.57
5/13/2015	15:03:29	15:03:29	0:00:36	36.00	0.162777778	0.157	-4.620917	-79.934311	564.59	5.86
5/13/2015	15:04:09	15:04:09	0:00:40	40.00	0.157	0.090571429	-4.620937	-79.934258	558.78	6.28
5/13/2015	15:04:44	15:04:44	0:00:35	35.00	0.090571429	0.117428571	-4.620954	-79.934235	565.82	3.17
5/13/2015	15:05:19	15:05:19	0:00:35	35.00	0.117428571	0.179428571	-4.620925	-79.934258	554.85	4.11
5/13/2015	15:05:54	15:05:54	0:00:35	35.00	0.179428571	0.031714286	-4.620958	-79.934212	557.04	6.28
5/13/2015	15:06:29	15:06:29	0:00:35	35.00	0.031714286	0.236857143	-4.620968	-79.934212	557.77	1.11
5/13/2015	15:07:04	15:07:04	0:00:35	35.00	0.236857143	0.271428571	-4.620937	-79.93428	555.47	8.29
5/13/2015	15:07:39	15:07:39	0:00:35	35.00	0.271428571	0.089166667	-4.620954	-79.934196	550.97	9.5
5/13/2015	15:08:15	15:08:15	0:00:36	36.00	0.089166667	0.177027027	-4.620982	-79.934189	550.54	3.21
5/13/2015	15:08:52	15:08:52	0:00:37	37.00	0.177027027	0.339166667	-4.620956	-79.934242	560.17	6.55
5/13/2015	15:09:28	15:09:28	0:00:36	36.00	0.339166667	0.458857143	-4.62093	-79.934349	557.35	12.21
5/13/2015	15:10:03	15:10:03	0:00:35	35.00	0.458857143	0.2875	-4.620977	-79.934212	549.95	16.06
5/13/2015	15:10:39	15:10:39	0:00:36	36.00	0.2875	0.048571429	-4.620993	-79.93412	543.14	10.35
5/13/2015	15:11:14	15:11:14	0:00:35	35.00	0.048571429	0.167027027	-4.62099	-79.934135	544.59	1.7
5/13/2015	15:11:51	15:11:51	0:00:37	37.00	0.167027027	0.186111111	-4.621004	-79.934189	570.18	6.18
5/13/2015	15:12:27	15:12:27	0:00:36	36.00	0.186111111	0.14775	-4.620975	-79.934242	568.02	6.7
5/13/2015	15:13:07	15:13:07	0:00:40	40.00	0.14775	0.163333333	-4.621023	-79.934219	584.05	5.91
5/13/2015	15:13:46	15:13:46	0:00:39	39.00	0.163333333	0.229111111	-4.621066	-79.934181	585.71	6.37
5/13/2015	15:14:31	15:14:31	0:00:45	45.00	0.229111111	0.289230769	-4.620996	-79.934242	575.17	10.31
5/13/2015	15:15:10	15:15:10	0:00:39	39.00	0.289230769	0.131944444	-4.62091	-79.934296	558.94	11.28
5/13/2015	15:15:46	15:15:46	0:00:36	36.00	0.131944444	0.233428571	-4.620946	-79.934319	597.71	4.75
5/13/2015	15:16:21	15:16:21	0:00:35	35.00	0.233428571	0.267777778	-4.621019	-79.934311	606.29	8.17
5/13/2015	15:16:57	15:16:57	0:00:36	36.00	0.267777778	0.100833333	-4.620941	-79.934273	589.63	9.64
5/13/2015	15:17:33	15:17:33	0:00:36	36.00	0.100833333	0.151315789	-4.620954	-79.934303	585.69	3.63
5/13/2015	15:18:11	15:18:11	0:00:38	38.00	0.151315789	0.124166667	-4.62093	-79.934349	586.75	5.75
5/13/2015	15:18:47	15:18:47	0:00:36	36.00	0.124166667	0.354736842	-4.620897	-79.934326	585.15	4.47
5/13/2015	15:19:25	15:19:25	0:00:38	38.00	0.354736842	0.527714286	-4.621018	-79.934319	570.25	13.48
5/13/2015	15:20:00	15:20:00	0:00:35	35.00	0.527714286	0.396756757	-4.620852	-79.934326	583.61	18.47
5/13/2015	15:20:37	15:20:37	0:00:37	37.00	0.396756757	0.316346154	-4.620982	-79.934349	565.92	14.68
5/13/2015	15:21:29	15:21:29	0:00:52	52.00	0.316346154	0.351111111	-4.620925	-79.934212	606.94	16.45
5/13/2015	15:22:05	15:22:05	0:00:36	36.00	0.351111111	0.041428571	-4.620927	-79.934326	604.85	12.64
5/13/2015	15:23:57	15:23:57	0:01:52	112.00	0.041428571	0.094078947	-4.620966	-79.934341	606.72	4.64
5/13/2015	15:25:13	15:25:13	0:01:16	76.00	0.094078947	0.107604167	-4.620914	-79.934303	568.96	7.15
5/13/2015	15:26:49	15:26:49	0:01:36	96.00	0.107604167	0.434698795	-4.620894	-79.934212	574.1	10.33
5/13/2015	15:28:12	15:28:12	0:01:23	83.00	0.434698795	0.081495327	-4.621214	-79.934158	670.33	36.08
5/13/2015	15:29:59	15:29:59	0:01:47	107.00	0.081495327	0.152747253	-4.621198	-79.934235	651.54	8.72
5/13/2015	15:31:30	15:31:30	0:01:31	91.00	0.152747253	0.112698413	-4.621073	-79.934235	646.17	13.9
5/13/2015	15:34:39	15:34:39	0:03:09	189.00	0.112698413	0	-4.620931	-79.934364	568.64	21.3
5/13/2015	15:40:56	15:40:56	0:06:17	377.00	0	0.243934426	-4.620931	-79.934364	568.64	0
5/13/2015	15:41:57	15:41:57	0:01:01	61.00	0.243934426	0.069378882	-4.620894	-79.934235	605.63	14.88
5/13/2015	15:44:38	15:44:38	0:02:41	161.00	0.069378882	0.166666667	-4.62096	-79.934311	585.74	11.17
5/13/2015	15:45:17	15:45:17	0:00:39	39.00	0.166666667	0.623157895	-4.620935	-79.934364	584.26	6.5
[truncated: 2,048 more rows]
