# Supplementary material for: GPS Tracking of Free-Ranging Pigs to Evaluate Ring Strategies for the Control of Cysticercosis/Taeniasis in Peru
Source: PLoS Negl Trop Dis. 2016 Apr 1;10(4):e0004591. doi: 10.1371/journal.pntd.0004591 (PMC4818035; doi:10.1371/journal.pntd.0004591)
Supplement: S3 Dataset — (ZIP) [file pntd.0004591.s005.zip › MINAS14.csv]

Date	Time	Time2	Timediff	Seconds	Speedpre	Speedpos	Latitude	Longitude	Altitude	Distance
5/12/2015	06:34:31	6:34:31	0:00:00	0.00	0	1.409459459	-4.619033	-79.933746	457.33	0
5/12/2015	06:35:08	6:35:08	0:00:37	37.00	1.409459459	2.175294118	-4.619484	-79.933617	548.57	52.15
5/12/2015	06:35:42	6:35:42	0:00:34	34.00	2.175294118	2.354615385	-4.618833	-79.933754	468.62	73.96
5/12/2015	06:36:21	6:36:21	0:00:39	39.00	2.354615385	0.809591837	-4.61964	-79.933578	592.47	91.83
5/12/2015	06:37:10	6:37:10	0:00:49	49.00	0.809591837	1.257692308	-4.619284	-79.933601	548.32	39.67
5/12/2015	06:37:49	6:37:49	0:00:39	39.00	1.257692308	2.461666667	-4.61886	-79.933723	529.61	49.05
5/12/2015	06:38:25	6:38:25	0:00:36	36.00	2.461666667	0.473142857	-4.6196	-79.933426	575.5	88.62
5/12/2015	06:39:00	6:39:00	0:00:35	35.00	0.473142857	0.410810811	-4.619514	-79.933548	571.84	16.56
5/12/2015	06:39:37	6:39:37	0:00:37	37.00	0.410810811	0.480882353	-4.619622	-79.933464	581.12	15.2
5/12/2015	06:40:11	6:40:11	0:00:34	34.00	0.480882353	0.327058824	-4.619496	-79.93354	583.76	16.35
5/12/2015	06:40:45	6:40:45	0:00:34	34.00	0.327058824	0.798823529	-4.619504	-79.93364	583.95	11.12
5/12/2015	06:41:19	6:41:19	0:00:34	34.00	0.798823529	0.249459459	-4.619623	-79.933426	560.54	27.16
5/12/2015	06:41:56	6:41:56	0:00:37	37.00	0.249459459	0.045555556	-4.619559	-79.933479	576.15	9.23
5/12/2015	06:42:32	6:42:32	0:00:36	36.00	0.045555556	0.333714286	-4.619546	-79.933472	564.45	1.64
5/12/2015	06:43:07	6:43:07	0:00:35	35.00	0.333714286	1.083235294	-4.619451	-79.933517	552.79	11.68
5/12/2015	06:43:41	6:43:41	0:00:34	34.00	1.083235294	0.269117647	-4.61917	-79.933693	540.11	36.83
5/12/2015	06:44:15	6:44:15	0:00:34	34.00	0.269117647	1.562	-4.619091	-79.93367	501.62	9.15
5/12/2015	06:44:50	6:44:50	0:00:35	35.00	1.562	0.087941176	-4.619534	-79.933456	565.09	54.67
5/12/2015	06:45:24	6:45:24	0:00:34	34.00	0.087941176	0.527058824	-4.619508	-79.933449	587.02	2.99
5/12/2015	06:45:58	6:45:58	0:00:34	34.00	0.527058824	0.939428571	-4.619485	-79.933609	555.84	17.92
5/12/2015	06:46:33	6:46:33	0:00:35	35.00	0.939428571	0.645	-4.619641	-79.933357	615.86	32.88
5/12/2015	06:47:07	6:47:07	0:00:34	34.00	0.645	0.221388889	-4.619516	-79.93351	581.34	21.93
5/12/2015	06:47:43	6:47:43	0:00:36	36.00	0.221388889	0.417647059	-4.619554	-79.933449	578.57	7.97
5/12/2015	06:48:17	6:48:17	0:00:34	34.00	0.417647059	0.605428571	-4.619515	-79.933571	558.99	14.2
5/12/2015	06:48:52	6:48:52	0:00:35	35.00	0.605428571	0.028787879	-4.619523	-79.93338	582.98	21.19
5/12/2015	06:49:25	6:49:25	0:00:33	33.00	0.028787879	0.225555556	-4.61952	-79.933388	572.48	0.95
5/12/2015	06:50:01	6:50:01	0:00:36	36.00	0.225555556	0.147714286	-4.619593	-79.933388	578.43	8.12
5/12/2015	06:50:36	6:50:36	0:00:35	35.00	0.147714286	0.147941176	-4.619566	-79.933426	567.04	5.17
5/12/2015	06:51:10	6:51:10	0:00:34	34.00	0.147941176	0.121142857	-4.619527	-79.933403	573.04	5.03
5/12/2015	06:51:45	6:51:45	0:00:35	35.00	0.121142857	0.179428571	-4.619531	-79.933441	551.06	4.24
5/12/2015	06:52:20	6:52:20	0:00:35	35.00	0.179428571	0.343529412	-4.619564	-79.933395	577.4	6.28
5/12/2015	06:52:54	6:52:54	0:00:34	34.00	0.343529412	0.208857143	-4.619469	-79.93335	606.4	11.68
5/12/2015	06:53:29	6:53:29	0:00:35	35.00	0.208857143	0.157222222	-4.619527	-79.933319	581.74	7.31
5/12/2015	06:54:05	6:54:05	0:00:36	36.00	0.157222222	0.249142857	-4.619561	-79.933357	579.32	5.66
5/12/2015	06:54:40	6:54:40	0:00:35	35.00	0.249142857	0.205294118	-4.619545	-79.933434	548.6	8.72
5/12/2015	06:55:14	6:55:14	0:00:34	34.00	0.205294118	0.108235294	-4.619556	-79.933372	557.66	6.98
5/12/2015	06:55:48	6:55:48	0:00:34	34.00	0.108235294	0.271764706	-4.619585	-79.933388	576.88	3.68
5/12/2015	06:56:22	6:56:22	0:00:34	34.00	0.271764706	0.145142857	-4.619511	-79.933426	573.13	9.24
5/12/2015	06:56:57	6:56:57	0:00:35	35.00	0.145142857	0.153142857	-4.619556	-79.933418	570.18	5.08
5/12/2015	06:57:32	6:57:32	0:00:35	35.00	0.153142857	0.058235294	-4.619541	-79.933372	568.09	5.36
5/12/2015	06:58:06	6:58:06	0:00:34	34.00	0.058235294	0.025428571	-4.619549	-79.933388	567.63	1.98
5/12/2015	06:58:41	6:58:41	0:00:35	35.00	0.025428571	0.079411765	-4.619557	-79.933388	571.62	0.89
5/12/2015	06:59:15	6:59:15	0:00:34	34.00	0.079411765	0.324117647	-4.619549	-79.933411	562.24	2.7
5/12/2015	06:59:49	6:59:49	0:00:34	34.00	0.324117647	0.145714286	-4.619496	-79.933327	557.31	11.02
5/12/2015	07:00:24	7:00:24	0:00:35	35.00	0.145714286	0.127142857	-4.619496	-79.933281	569.19	5.1
5/12/2015	07:00:59	7:00:59	0:00:35	35.00	0.127142857	0.397941176	-4.619509	-79.933243	573.18	4.45
5/12/2015	07:01:33	7:01:33	0:00:34	34.00	0.397941176	0.263529412	-4.619513	-79.933365	551.69	13.53
5/12/2015	07:02:07	7:02:07	0:00:34	34.00	0.263529412	0.234857143	-4.619471	-79.933296	557.6	8.96
5/12/2015	07:02:42	7:02:42	0:00:35	35.00	0.234857143	0.246857143	-4.619413	-79.933342	564.1	8.22
5/12/2015	07:03:17	7:03:17	0:00:35	35.00	0.246857143	0.202285714	-4.61947	-79.933289	570.46	8.64
5/12/2015	07:03:52	7:03:52	0:00:35	35.00	0.202285714	0.181428571	-4.619489	-79.93335	557.61	7.08
5/12/2015	07:04:27	7:04:27	0:00:35	35.00	0.181428571	0.109142857	-4.619455	-79.933304	560.81	6.35
5/12/2015	07:05:02	7:05:02	0:00:35	35.00	0.109142857	0.113529412	-4.61947	-79.933273	577.64	3.82
5/12/2015	07:05:36	7:05:36	0:00:34	34.00	0.113529412	0.355882353	-4.619504	-79.933266	582.32	3.86
5/12/2015	07:06:10	7:06:10	0:00:34	34.00	0.355882353	0.118055556	-4.619478	-79.933372	604.81	12.1
5/12/2015	07:06:46	7:06:46	0:00:36	36.00	0.118055556	0.154117647	-4.619473	-79.933334	584.79	4.25
5/12/2015	07:07:20	7:07:20	0:00:34	34.00	0.154117647	0.306388889	-4.619445	-79.933296	589.8	5.24
5/12/2015	07:07:56	7:07:56	0:00:36	36.00	0.306388889	0.283142857	-4.619509	-79.93322	587.07	11.03
5/12/2015	07:08:31	7:08:31	0:00:35	35.00	0.283142857	0.603939394	-4.619556	-79.933144	565.18	9.91
5/12/2015	07:09:04	7:09:04	0:00:33	33.00	0.603939394	0.605142857	-4.619727	-79.93309	581.67	19.93
5/12/2015	07:09:39	7:09:39	0:00:35	35.00	0.605142857	0.373428571	-4.619722	-79.932899	575.84	21.18
5/12/2015	07:10:14	7:10:14	0:00:35	35.00	0.373428571	0.337647059	-4.619748	-79.933014	571.76	13.07
5/12/2015	07:10:48	7:10:48	0:00:34	34.00	0.337647059	0.393428571	-4.619652	-79.933052	564.56	11.48
5/12/2015	07:11:23	7:11:23	0:00:35	35.00	0.393428571	0.080285714	-4.619764	-79.932999	581.03	13.77
5/12/2015	07:11:58	7:11:58	0:00:35	35.00	0.080285714	0.355294118	-4.61974	-79.932991	574.87	2.81
5/12/2015	07:12:32	7:12:32	0:00:34	34.00	0.355294118	0.314117647	-4.61983	-79.93293	561.43	12.08
5/12/2015	07:13:06	7:13:06	0:00:34	34.00	0.314117647	0.264	-4.619763	-79.932861	606.23	10.68
5/12/2015	07:13:41	7:13:41	0:00:35	35.00	0.264	0.097714286	-4.619833	-79.932816	588.88	9.24
5/12/2015	07:14:16	7:14:16	0:00:35	35.00	0.097714286	0.278571429	-4.619863	-79.932823	563.02	3.42
5/12/2015	07:14:51	7:14:51	0:00:35	35.00	0.278571429	0.459117647	-4.619889	-79.932739	590.59	9.75
5/12/2015	07:15:25	7:15:25	0:00:34	34.00	0.459117647	0.421714286	-4.619835	-79.932869	596.12	15.61
5/12/2015	07:16:00	7:16:00	0:00:35	35.00	0.421714286	0.073142857	-4.619864	-79.932739	577.95	14.76
5/12/2015	07:16:35	7:16:35	0:00:35	35.00	0.073142857	0.381944444	-4.619841	-79.932739	575.94	2.56
5/12/2015	07:17:11	7:17:11	0:00:36	36.00	0.381944444	0.813235294	-4.619932	-79.932823	570.22	13.75
5/12/2015	07:17:45	7:17:45	0:00:34	34.00	0.813235294	0.691428571	-4.619689	-79.93277	643.29	27.65
5/12/2015	07:18:20	7:18:20	0:00:35	35.00	0.691428571	0.365714286	-4.619898	-79.932831	564.34	24.2
5/12/2015	07:18:55	7:18:55	0:00:35	35.00	0.365714286	0.509705882	-4.619909	-79.932716	572.53	12.8
5/12/2015	07:19:29	7:19:29	0:00:34	34.00	0.509705882	0.231388889	-4.620064	-79.932732	641.24	17.33
5/12/2015	07:20:05	7:20:05	0:00:36	36.00	0.231388889	0.724857143	-4.620032	-79.9328	594.47	8.33
5/12/2015	07:20:40	7:20:40	0:00:35	35.00	0.724857143	0.605428571	-4.619839	-79.932678	579.65	25.37
5/12/2015	07:21:15	7:21:15	0:00:35	35.00	0.605428571	0.343333333	-4.61993	-79.932846	578.68	21.19
5/12/2015	07:21:51	7:21:51	0:00:36	36.00	0.343333333	0.223714286	-4.619837	-79.932785	571.27	12.36
5/12/2015	07:22:26	7:22:26	0:00:35	35.00	0.223714286	0.065428571	-4.619852	-79.932716	574.98	7.83
5/12/2015	07:23:01	7:23:01	0:00:35	35.00	0.065428571	0.255294118	-4.619865	-79.932732	590.37	2.29
5/12/2015	07:23:35	7:23:35	0:00:34	34.00	0.255294118	0.347222222	-4.619816	-79.932793	583.41	8.68
5/12/2015	07:24:11	7:24:11	0:00:36	36.00	0.347222222	0.245428571	-4.619891	-79.932709	575.6	12.5
5/12/2015	07:24:46	7:24:46	0:00:35	35.00	0.245428571	0.350882353	-4.619882	-79.932632	580.11	8.59
5/12/2015	07:25:20	7:25:20	0:00:34	34.00	0.350882353	0.320882353	-4.619807	-79.932709	583.86	11.93
5/12/2015	07:25:54	7:25:54	0:00:34	34.00	0.320882353	0.399722222	-4.619884	-79.93277	569.2	10.91
5/12/2015	07:26:30	7:26:30	0:00:36	36.00	0.399722222	0.391142857	-4.619824	-79.932655	554.47	14.39
5/12/2015	07:27:05	7:27:05	0:00:35	35.00	0.391142857	0.667714286	-4.619805	-79.932777	579.56	13.69
5/12/2015	07:27:40	7:27:40	0:00:35	35.00	0.667714286	0.916388889	-4.619596	-79.932755	642.61	23.37
5/12/2015	07:28:16	7:28:16	0:00:36	36.00	0.916388889	0.282058824	-4.619836	-79.93293	566.32	32.99
5/12/2015	07:28:50	7:28:50	0:00:34	34.00	0.282058824	0.312777778	-4.619888	-79.932861	594.77	9.59
5/12/2015	07:29:26	7:29:26	0:00:36	36.00	0.312777778	0.261764706	-4.619788	-79.932877	576.36	11.26
5/12/2015	07:30:00	7:30:00	0:00:34	34.00	0.261764706	0.272941176	-4.619858	-79.932838	564.4	8.9
5/12/2015	07:30:34	7:30:34	0:00:34	34.00	0.272941176	0.135882353	-4.619847	-79.932755	580.54	9.28
5/12/2015	07:31:08	7:31:08	0:00:34	34.00	0.135882353	0.028285714	-4.61983	-79.932793	576.13	4.62
5/12/2015	07:31:43	7:31:43	0:00:35	35.00	0.028285714	0.110882353	-4.619826	-79.932785	577.91	0.99
5/12/2015	07:32:17	7:32:17	0:00:34	34.00	0.110882353	0.120857143	-4.61984	-79.932816	573.29	3.77
5/12/2015	07:32:52	7:32:52	0:00:35	35.00	0.120857143	0.140285714	-4.619802	-79.932816	567.32	4.23
5/12/2015	07:33:27	7:33:27	0:00:35	35.00	0.140285714	0.157714286	-4.619823	-79.932777	566.96	4.91
5/12/2015	07:34:02	7:34:02	0:00:35	35.00	0.157714286	0.169117647	-4.61987	-79.932793	558.93	5.52
5/12/2015	07:34:36	7:34:36	0:00:34	34.00	0.169117647	0.338571429	-4.619846	-79.932747	555.78	5.75
5/12/2015	07:35:11	7:35:11	0:00:35	35.00	0.338571429	0.343714286	-4.619938	-79.932693	566.23	11.85
5/12/2015	07:35:46	7:35:46	0:00:35	35.00	0.343714286	0.258285714	-4.619831	-79.932709	561.64	12.03
5/12/2015	07:36:21	7:36:21	0:00:35	35.00	0.258285714	0.439714286	-4.619885	-79.93277	566.32	9.04
5/12/2015	07:36:56	7:36:56	0:00:35	35.00	0.439714286	0.54	-4.619982	-79.932671	544.75	15.39
5/12/2015	07:37:31	7:37:31	0:00:35	35.00	0.54	0.215714286	-4.619905	-79.932823	577.9	18.9
5/12/2015	07:38:06	7:38:06	0:00:35	35.00	0.215714286	0.239166667	-4.619901	-79.932755	558.65	7.55
5/12/2015	07:38:42	7:38:42	0:00:36	36.00	0.239166667	0.336857143	-4.619891	-79.932678	569.45	8.61
5/12/2015	07:39:17	7:39:17	0:00:35	35.00	0.336857143	0.333714286	-4.619826	-79.932762	601.87	11.79
5/12/2015	07:39:52	7:39:52	0:00:35	35.00	0.333714286	0.497352941	-4.619931	-79.932762	566.49	11.68
5/12/2015	07:40:26	7:40:26	0:00:34	34.00	0.497352941	0.176666667	-4.619864	-79.932625	561.02	16.91
5/12/2015	07:40:59	7:40:59	0:00:33	33.00	0.176666667	0.114857143	-4.619812	-79.932632	575.15	5.83
5/12/2015	07:41:34	7:41:34	0:00:35	35.00	0.114857143	0.264285714	-4.61984	-79.932655	580.52	4.02
5/12/2015	07:42:09	7:42:09	0:00:35	35.00	0.264285714	0.641764706	-4.619808	-79.932732	592.05	9.25
5/12/2015	07:42:43	7:42:43	0:00:34	34.00	0.641764706	0.249714286	-4.619896	-79.932556	599.21	21.82
5/12/2015	07:43:18	7:43:18	0:00:35	35.00	0.249714286	0.075588235	-4.619917	-79.932632	593.79	8.74
5/12/2015	07:43:52	7:43:52	0:00:34	34.00	0.075588235	0.087941176	-4.619914	-79.932655	577.97	2.57
5/12/2015	07:44:26	7:44:26	0:00:34	34.00	0.087941176	0.098285714	-4.6199	-79.932632	584.99	2.99
5/12/2015	07:45:01	7:45:01	0:00:35	35.00	0.098285714	0.244571429	-4.619908	-79.932602	572.89	3.44
5/12/2015	07:45:36	7:45:36	0:00:35	35.00	0.244571429	0.132571429	-4.619975	-79.93264	589.49	8.56
5/12/2015	07:46:11	7:46:11	0:00:35	35.00	0.132571429	0.030882353	-4.619934	-79.932648	582.21	4.64
5/12/2015	07:46:45	7:46:45	0:00:34	34.00	0.030882353	0.038285714	-4.619929	-79.93264	574.72	1.05
5/12/2015	07:47:20	7:47:20	0:00:35	35.00	0.038285714	0.114857143	-4.61992	-79.932632	574.47	1.34
5/12/2015	07:47:55	7:47:55	0:00:35	35.00	0.114857143	0.015555556	-4.619892	-79.932655	574	4.02
5/12/2015	07:48:31	7:48:31	0:00:36	36.00	0.015555556	0.024	-4.619897	-79.932655	563.56	0.56
5/12/2015	07:49:06	7:49:06	0:00:35	35.00	0.024	0.225294118	-4.6199	-79.932648	568.02	0.84
5/12/2015	07:49:40	7:49:40	0:00:34	34.00	0.225294118	0.452	-4.619857	-79.932594	562.06	7.66
5/12/2015	07:50:15	7:50:15	0:00:35	35.00	0.452	0.25	-4.619972	-79.932678	576.22	15.82
5/12/2015	07:50:50	7:50:50	0:00:35	35.00	0.25	0.387714286	-4.619922	-79.932617	572.33	8.75
5/12/2015	07:51:25	7:51:25	0:00:35	35.00	0.387714286	0.648	-4.619964	-79.932732	566.51	13.57
5/12/2015	07:52:00	7:52:00	0:00:35	35.00	0.648	0.29	-4.61986	-79.932556	583.94	22.68
5/12/2015	07:52:35	7:52:35	0:00:35	35.00	0.29	0.107142857	-4.61992	-79.932625	588.77	10.15
5/12/2015	07:53:10	7:53:10	0:00:35	35.00	0.107142857	0.248571429	-4.619953	-79.932632	600.86	3.75
5/12/2015	07:53:45	7:53:45	0:00:35	35.00	0.248571429	0.085428571	-4.619914	-79.932564	571.54	8.7
5/12/2015	07:54:20	7:54:20	0:00:35	35.00	0.085428571	0.261142857	-4.619928	-79.932587	577.16	2.99
5/12/2015	07:54:55	7:54:55	0:00:35	35.00	0.261142857	0.368857143	-4.619896	-79.932663	577.25	9.14
5/12/2015	07:55:30	7:55:30	0:00:35	35.00	0.368857143	0.174857143	-4.619984	-79.932587	588.84	12.91
5/12/2015	07:56:05	7:56:05	0:00:35	35.00	0.174857143	0.656176471	-4.619931	-79.932602	564.48	6.12
5/12/2015	07:56:39	7:56:39	0:00:34	34.00	0.656176471	0.567435897	-4.619895	-79.9328	565.69	22.31
5/12/2015	07:57:18	7:57:18	0:00:39	39.00	0.567435897	0.117058824	-4.619921	-79.932602	558.76	22.13
5/12/2015	07:57:52	7:57:52	0:00:34	34.00	0.117058824	0.197291667	-4.619903	-79.932571	530.06	3.98
5/12/2015	07:58:40	7:58:40	0:00:48	48.00	0.197291667	0.152	-4.619866	-79.932648	555.97	9.47
5/12/2015	07:59:15	7:59:15	0:00:35	35.00	0.152	0.309722222	-4.619824	-79.932671	502.16	5.32
5/12/2015	07:59:51	7:59:51	0:00:36	36.00	0.309722222	0.403333333	-4.619897	-79.932602	561.28	11.15
5/12/2015	08:00:27	8:00:27	0:00:36	36.00	0.403333333	0.387352941	-4.619772	-79.932564	557.28	14.52
5/12/2015	08:01:01	8:01:01	0:00:34	34.00	0.387352941	0.26	-4.619863	-79.93264	565.38	13.17
5/12/2015	08:01:36	8:01:36	0:00:35	35.00	0.26	0.723529412	-4.619894	-79.932716	548.66	9.1
5/12/2015	08:02:10	8:02:10	0:00:34	34.00	0.723529412	0.506857143	-4.619794	-79.932518	575.47	24.6
5/12/2015	08:02:45	8:02:45	0:00:35	35.00	0.506857143	0.215405405	-4.619798	-79.932678	593.29	17.74
5/12/2015	08:03:22	8:03:22	0:00:37	37.00	0.215405405	0.296285714	-4.619836	-79.932617	547.73	7.97
5/12/2015	08:03:57	8:03:57	0:00:35	35.00	0.296285714	0.431111111	-4.619743	-79.93261	556.65	10.37
5/12/2015	08:04:33	8:04:33	0:00:36	36.00	0.431111111	0.278529412	-4.619865	-79.932678	545.79	15.52
5/12/2015	08:05:07	8:05:07	0:00:34	34.00	0.278529412	0.527058824	-4.619947	-79.932701	546.7	9.47
5/12/2015	08:05:41	8:05:41	0:00:34	34.00	0.527058824	0.611081081	-4.619786	-79.932693	550.24	17.92
5/12/2015	08:06:18	8:06:18	0:00:37	37.00	0.611081081	0.201142857	-4.619835	-79.932495	557.19	22.61
5/12/2015	08:06:53	8:06:53	0:00:35	35.00	0.201142857	0.731818182	-4.619776	-79.932472	573.85	7.04
5/12/2015	08:07:26	8:07:26	0:00:33	33.00	0.731818182	0.721142857	-4.619982	-79.932541	544.85	24.15
5/12/2015	08:08:01	8:08:01	0:00:35	35.00	0.721142857	0.221388889	-4.619755	-79.932541	559.74	25.24
5/12/2015	08:08:37	8:08:37	0:00:36	36.00	0.221388889	0.040810811	-4.619793	-79.932602	552.29	7.97
5/12/2015	08:09:14	8:09:14	0:00:37	37.00	0.040810811	0.086176471	-4.619782	-79.932594	557.96	1.51
5/12/2015	08:09:48	8:09:48	0:00:34	34.00	0.086176471	0.303823529	-4.619795	-79.932571	554.56	2.93
5/12/2015	08:10:22	8:10:22	0:00:34	34.00	0.303823529	0.536388889	-4.61981	-79.932663	545.38	10.33
5/12/2015	08:10:58	8:10:58	0:00:36	36.00	0.536388889	0.223823529	-4.619673	-79.932556	559.64	19.31
5/12/2015	08:11:32	8:11:32	0:00:34	34.00	0.223823529	0.697567568	-4.619616	-79.932594	580.74	7.61
5/12/2015	08:12:09	8:12:09	0:00:37	37.00	0.697567568	0.359189189	-4.619847	-79.932617	551.07	25.81
5/12/2015	08:12:46	8:12:46	0:00:37	37.00	0.359189189	0.283714286	-4.619793	-79.932724	562.21	13.29
5/12/2015	08:13:21	8:13:21	0:00:35	35.00	0.283714286	0.312352941	-4.619721	-79.932777	563.71	9.93
5/12/2015	08:13:55	8:13:55	0:00:34	34.00	0.312352941	0.383939394	-4.619675	-79.932861	508.98	10.62
5/12/2015	08:14:28	8:14:28	0:00:33	33.00	0.383939394	0.147714286	-4.619788	-79.932846	527.29	12.67
5/12/2015	08:15:03	8:15:03	0:00:35	35.00	0.147714286	0.415588235	-4.619744	-79.932831	513.73	5.17
5/12/2015	08:15:37	8:15:37	0:00:34	34.00	0.415588235	0.132058824	-4.619781	-79.932709	559.78	14.13
5/12/2015	08:16:11	8:16:11	0:00:34	34.00	0.132058824	0.296285714	-4.619807	-79.932678	556.01	4.49
5/12/2015	08:16:46	8:16:46	0:00:35	35.00	0.296285714	0.097058824	-4.61986	-79.932755	568.92	10.37
5/12/2015	08:17:20	8:17:20	0:00:34	34.00	0.097058824	0.099411765	-4.619885	-79.932739	558.23	3.3
5/12/2015	08:17:54	8:17:54	0:00:34	34.00	0.099411765	0.281052632	-4.619905	-79.932762	563.69	3.38
5/12/2015	08:18:32	8:18:32	0:00:38	38.00	0.281052632	0.133142857	-4.619838	-79.932693	511.64	10.68
5/12/2015	08:19:07	8:19:07	0:00:35	35.00	0.133142857	0.183243243	-4.61982	-79.932655	540.32	4.66
5/12/2015	08:19:44	8:19:44	0:00:37	37.00	0.183243243	0.599117647	-4.619825	-79.932594	557.1	6.78
5/12/2015	08:20:18	8:20:18	0:00:34	34.00	0.599117647	0.200588235	-4.619946	-79.932732	522.89	20.37
5/12/2015	08:20:52	8:20:52	0:00:34	34.00	0.200588235	0.6	-4.619938	-79.932671	548.5	6.82
5/12/2015	08:21:26	8:21:26	0:00:34	34.00	0.6	0.676470588	-4.619825	-79.932526	528.15	20.4
5/12/2015	08:22:00	8:22:00	0:00:34	34.00	0.676470588	0.239705882	-4.619987	-79.932655	569.31	23
5/12/2015	08:22:34	8:22:34	0:00:34	34.00	0.239705882	0.085761589	-4.619959	-79.932587	534.65	8.15
5/12/2015	08:25:05	8:25:05	0:02:31	151.00	0.085761589	0.057164179	-4.620008	-79.932693	524.74	12.95
5/12/2015	08:26:12	8:26:12	0:01:07	67.00	0.057164179	0.327567568	-4.619977	-79.932678	532.45	3.83
5/12/2015	08:26:49	8:26:49	0:00:37	37.00	0.327567568	0.174	-4.619918	-79.93277	505.61	12.12
5/12/2015	08:27:29	8:27:29	0:00:40	40.00	0.174	0.373823529	-4.61995	-79.932716	508.34	6.96
5/12/2015	08:28:03	8:28:03	0:00:34	34.00	0.373823529	0.428235294	-4.619909	-79.932823	506.79	12.71
5/12/2015	08:28:37	8:28:37	0:00:34	34.00	0.428235294	0.090789474	-4.620021	-79.932755	528.87	14.56
5/12/2015	08:29:15	8:29:15	0:00:38	38.00	0.090789474	0.289714286	-4.61999	-79.932755	532.61	3.45
5/12/2015	08:29:50	8:29:50	0:00:35	35.00	0.289714286	0.292058824	-4.62008	-79.93277	532.19	10.14
5/12/2015	08:30:24	8:30:24	0:00:34	34.00	0.292058824	0.114722222	-4.620023	-79.932701	546.06	9.93
5/12/2015	08:31:00	8:31:00	0:00:36	36.00	0.114722222	0.391764706	-4.620057	-79.932716	542.99	4.13
5/12/2015	08:31:34	8:31:34	0:00:34	34.00	0.391764706	0.275897436	-4.61995	-79.93277	541.16	13.32
5/12/2015	08:32:13	8:32:13	0:00:39	39.00	0.275897436	0.18125	-4.620039	-79.932732	514.58	10.76
5/12/2015	08:32:53	8:32:53	0:00:40	40.00	0.18125	0.245	-4.6201	-79.932709	527.28	7.25
5/12/2015	08:33:29	8:33:29	0:00:36	36.00	0.245	0.255	-4.620179	-79.932716	566.9	8.82
5/12/2015	08:34:09	8:34:09	0:00:40	40.00	0.255	0.10825	-4.620104	-79.932663	497.01	10.2
5/12/2015	08:34:49	8:34:49	0:00:40	40.00	0.10825	0.23675	-4.620068	-79.932678	522.17	4.33
5/12/2015	08:35:29	8:35:29	0:00:40	40.00	0.23675	0.10725	-4.619986	-79.932701	503.24	9.47
5/12/2015	08:36:09	8:36:09	0:00:40	40.00	0.10725	0.41925	-4.620017	-79.932678	515.04	4.29
5/12/2015	08:36:49	8:36:49	0:00:40	40.00	0.41925	0.19	-4.619919	-79.932793	517.99	16.77
5/12/2015	08:37:29	8:37:29	0:00:40	40.00	0.19	0.075609756	-4.61998	-79.932762	540.39	7.6
5/12/2015	08:38:10	8:38:10	0:00:41	41.00	0.075609756	0.189473684	-4.620007	-79.932755	555.99	3.1
5/12/2015	08:40:04	8:40:04	0:01:54	114.00	0.189473684	0.124461538	-4.619943	-79.932571	563.71	21.6
5/12/2015	08:41:09	8:41:09	0:01:05	65.00	0.124461538	0.372682927	-4.620014	-79.932587	567.9	8.09
5/12/2015	08:41:50	8:41:50	0:00:41	41.00	0.372682927	0.126666667	-4.61995	-79.932465	555.64	15.28
5/12/2015	08:42:32	8:42:32	0:00:42	42.00	0.126666667	0.175087719	-4.619992	-79.932442	538.66	5.32
5/12/2015	08:43:29	8:43:29	0:00:57	57.00	0.175087719	0.28212766	-4.619926	-79.932503	553.37	9.98
5/12/2015	08:44:16	8:44:16	0:00:47	47.00	0.28212766	0.48122807	-4.619993	-79.932602	563.29	13.26
5/12/2015	08:45:13	8:45:13	0:00:57	57.00	0.48122807	0.211486486	-4.619922	-79.932365	532.77	27.43
5/12/2015	08:46:27	8:46:27	0:01:14	74.00	0.211486486	0.059793388	-4.619977	-79.932495	551.46	15.65
5/12/2015	08:50:29	8:50:29	0:04:02	242.00	0.059793388	0.082222222	-4.619989	-79.932625	554.26	14.47
5/12/2015	08:52:35	8:52:35	0:02:06	126.00	0.082222222	0.1225	-4.619897	-79.93261	537.31	10.36
5/12/2015	08:53:11	8:53:11	0:00:36	36.00	0.1225	0.126	-4.619905	-79.932571	546.39	4.41
5/12/2015	08:53:46	8:53:46	0:00:35	35.00	0.126	0.489722222	-4.619931	-79.932541	512.42	4.41
5/12/2015	08:54:22	8:54:22	0:00:36	36.00	0.489722222	0.193142857	-4.619801	-79.932632	554.18	17.63
5/12/2015	08:54:57	8:54:57	0:00:35	35.00	0.193142857	0.187777778	-4.619771	-79.932579	564.05	6.76
5/12/2015	08:55:33	8:55:33	0:00:36	36.00	0.187777778	1.193636364	-4.619769	-79.93264	552.5	6.76
5/12/2015	08:56:06	8:56:06	0:00:33	33.00	1.193636364	1.178	-4.619921	-79.932961	566.59	39.39
5/12/2015	08:56:41	8:56:41	0:00:35	35.00	1.178	0.563333333	-4.619824	-79.932602	541.98	41.23
5/12/2015	08:57:17	8:57:17	0:00:36	36.00	0.563333333	0.878571429	-4.619824	-79.932785	544.8	20.28
5/12/2015	08:57:52	8:57:52	0:00:35	35.00	0.878571429	1.520882353	-4.619648	-79.932999	593.96	30.75
5/12/2015	08:58:26	8:58:26	0:00:34	34.00	1.520882353	0.328857143	-4.619833	-79.932571	573.44	51.71
5/12/2015	08:59:01	8:59:01	0:00:35	35.00	0.328857143	0.749142857	-4.619861	-79.932671	575.66	11.51
5/12/2015	08:59:36	8:59:36	0:00:35	35.00	0.749142857	0.403030303	-4.619844	-79.932907	552.62	26.22
5/12/2015	09:00:09	9:00:09	0:00:33	33.00	0.403030303	0.398	-4.619741	-79.932846	527.47	13.3
5/12/2015	09:00:44	9:00:44	0:00:35	35.00	0.398	0.423428571	-4.619771	-79.932968	567.53	13.93
5/12/2015	09:01:19	9:01:19	0:00:35	35.00	0.423428571	0.36	-4.619691	-79.932861	551.03	14.82
5/12/2015	09:01:54	9:01:54	0:00:35	35.00	0.36	0.772894737	-4.619802	-79.932884	571.78	12.6
5/12/2015	09:02:32	9:02:32	0:00:38	38.00	0.772894737	0.435142857	-4.619557	-79.932983	567.38	29.37
5/12/2015	09:03:07	9:03:07	0:00:35	35.00	0.435142857	0.307142857	-4.619651	-79.933083	611.23	15.23
5/12/2015	09:03:42	9:03:42	0:00:35	35.00	0.307142857	0.551944444	-4.619583	-79.933014	596.72	10.75
5/12/2015	09:04:18	9:04:18	0:00:36	36.00	0.551944444	0.291142857	-4.61946	-79.933144	552.52	19.87
5/12/2015	09:04:53	9:04:53	0:00:35	35.00	0.291142857	1.048947368	-4.619473	-79.933235	557.34	10.19
5/12/2015	09:05:31	9:05:31	0:00:38	38.00	1.048947368	0.335535714	-4.619156	-79.933403	514.03	39.86
5/12/2015	09:06:27	9:06:27	0:00:56	56.00	0.335535714	0.376206897	-4.619325	-79.933403	530	18.79
5/12/2015	09:07:25	9:07:25	0:00:58	58.00	0.376206897	0.500526316	-4.619171	-79.933281	535.44	21.82
5/12/2015	09:08:22	9:08:22	0:00:57	57.00	0.500526316	0.953404255	-4.619401	-79.933395	545.69	28.53
5/12/2015	09:09:09	9:09:09	0:00:47	47.00	0.953404255	1.667368421	-4.618998	-79.933395	454.77	44.81
5/12/2015	09:09:47	9:09:47	0:00:38	38.00	1.667368421	1.153103448	-4.619566	-79.93335	564	63.36
5/12/2015	09:10:45	9:10:45	0:00:58	58.00	1.153103448	0.093333333	-4.618988	-79.933517	435.79	66.88
5/12/2015	09:11:45	9:11:45	0:01:00	60.00	0.093333333	0.338137255	-4.61902	-79.933556	497.3	5.6
5/12/2015	09:13:27	9:13:27	0:01:42	102.00	0.338137255	0.866857143	-4.618848	-79.933815	476.54	34.49
5/12/2015	09:14:37	9:14:37	0:01:10	70.00	0.866857143	1.978	-4.618316	-79.933693	378.71	60.68
5/12/2015	09:16:47	9:16:47	0:02:10	130.00	1.978	4.325555556	-4.620424	-79.932739	606.95	257.14
5/12/2015	09:18:35	9:18:35	0:01:48	108.00	4.325555556	0.047582418	-4.616538	-79.934341	60.24	467.16
5/12/2015	09:21:37	9:21:37	0:03:02	182.00	0.047582418	0	-4.616551	-79.934418	-28.36	8.66
5/12/2015	09:25:01	9:25:01	0:03:24	204.00	0	0.435462963	-4.616551	-79.934418	-28.36	0
5/12/2015	09:26:49	9:26:49	0:01:48	108.00	0.435462963	8.222758621	-4.616205	-79.934174	-25.81	47.03
5/12/2015	09:27:47	9:27:47	0:00:58	58.00	8.222758621	0.42345679	-4.620333	-79.933006	708.43	476.92
5/12/2015	09:29:08	9:29:08	0:01:21	81.00	0.42345679	0.173157895	-4.620177	-79.933273	702.38	34.3
5/12/2015	09:30:24	9:30:24	0:01:16	76.00	0.173157895	0.069651163	-4.620144	-79.933159	693.36	13.16
5/12/2015	09:31:50	9:31:50	0:01:26	86.00	0.069651163	4.431428571	-4.620143	-79.933105	678.14	5.99
5/12/2015	09:33:28	9:33:28	0:01:38	98.00	4.431428571	0.398148148	-4.616355	-79.934059	-7.39	434.28
5/12/2015	09:35:16	9:35:16	0:01:48	108.00	0.398148148	0.181980198	-4.616739	-79.934013	22.26	43
5/12/2015	09:36:57	9:36:57	0:01:41	101.00	0.181980198	0.492135922	-4.616851	-79.934135	52.81	18.38
5/12/2015	09:38:40	9:38:40	0:01:43	103.00	0.492135922	0	-4.617281	-79.933983	129.77	50.69
5/12/2015	09:44:31	9:44:31	0:05:51	351.00	0	1.722240437	-4.617281	-79.933983	129.77	0
5/12/2015	09:47:34	9:47:34	0:03:03	183.00	1.722240437	0.011909091	-4.619982	-79.933121	640.36	315.17
5/12/2015	09:53:04	9:53:04	0:05:30	330.00	0.011909091	0.180660661	-4.61995	-79.933136	650.55	3.93
5/12/2015	09:58:37	9:58:37	0:05:33	333.00	0.180660661	0.214594595	-4.619421	-79.93325	571.95	60.16
5/12/2015	09:59:14	9:59:14	0:00:37	37.00	0.214594595	0.1855	-4.619492	-79.933258	577.27	7.94
5/12/2015	09:59:54	9:59:54	0:00:40	40.00	0.1855	0.458461538	-4.619427	-79.933273	574.71	7.42
5/12/2015	10:00:33	10:00:33	0:00:39	39.00	0.458461538	0.514166667	-4.619267	-79.933289	557.22	17.88
5/12/2015	10:01:09	10:01:09	0:00:36	36.00	0.514166667	0.177027027	-4.619432	-79.933311	570.79	18.51
5/12/2015	10:01:46	10:01:46	0:00:37	37.00	0.177027027	0.418378378	-4.619458	-79.933258	590.65	6.55
5/12/2015	10:02:23	10:02:23	0:00:37	37.00	0.418378378	0.391111111	-4.619592	-79.93322	605.6	15.48
5/12/2015	10:02:59	10:02:59	0:00:36	36.00	0.391111111	0.12	-4.619469	-79.93325	580.07	14.08
5/12/2015	10:03:35	10:03:35	0:00:36	36.00	0.12	0.028378378	-4.61947	-79.933289	576.47	4.32
5/12/2015	10:04:12	10:04:12	0:00:37	37.00	0.028378378	0.128780488	-4.619465	-79.933281	573.66	1.05
5/12/2015	10:04:53	10:04:53	0:00:41	41.00	0.128780488	0.289459459	-4.619501	-79.93325	586.3	5.28
5/12/2015	10:05:30	10:05:30	0:00:37	37.00	0.289459459	0.177105263	-4.619406	-79.933266	576.22	10.71
5/12/2015	10:06:08	10:06:08	0:00:38	38.00	0.177105263	0.497142857	-4.619466	-79.933258	572.12	6.73
5/12/2015	10:06:43	10:06:43	0:00:35	35.00	0.497142857	0.638285714	-4.619431	-79.933105	585.54	17.4
5/12/2015	10:07:18	10:07:18	0:00:35	35.00	0.638285714	0.377777778	-4.61932	-79.933273	550.48	22.34
5/12/2015	10:07:54	10:07:54	0:00:36	36.00	0.377777778	0.381944444	-4.619416	-79.933197	572.17	13.6
5/12/2015	10:08:30	10:08:30	0:00:36	36.00	0.381944444	0.793513514	-4.619507	-79.933113	599.43	13.75
5/12/2015	10:09:07	10:09:07	0:00:37	37.00	0.793513514	0.244864865	-4.619324	-79.933304	556.86	29.36
5/12/2015	10:09:44	10:09:44	0:00:37	37.00	0.244864865	0.145714286	-4.619294	-79.93338	547.29	9.06
5/12/2015	10:10:19	10:10:19	0:00:35	35.00	0.145714286	0.411764706	-4.619293	-79.933426	539.92	5.1
5/12/2015	10:10:53	10:10:53	0:00:34	34.00	0.411764706	0.533714286	-4.619387	-79.933342	563.38	14
5/12/2015	10:11:28	10:11:28	0:00:35	35.00	0.533714286	0.593714286	-4.619523	-79.933243	591.68	18.68
5/12/2015	10:12:03	10:12:03	0:00:35	35.00	0.593714286	1.931142857	-4.619344	-79.933189	562.9	20.78
5/12/2015	10:12:38	10:12:38	0:00:35	35.00	1.931142857	1.002857143	-4.619771	-79.932755	670.62	67.59
5/12/2015	10:13:13	10:13:13	0:00:35	35.00	1.002857143	0.705	-4.619686	-79.93306	580.53	35.1
5/12/2015	10:13:49	10:13:49	0:00:36	36.00	0.705	0.319722222	-4.619799	-79.932861	587.35	25.38
5/12/2015	10:14:25	10:14:25	0:00:36	36.00	0.319722222	0.609705882	-4.619847	-79.932953	578.34	11.51
5/12/2015	10:14:59	10:14:59	0:00:34	34.00	0.609705882	0.241785714	-4.619929	-79.933121	568.14	20.73
5/12/2015	10:15:55	10:15:55	0:00:56	56.00	0.241785714	0.4175	-4.619935	-79.932999	578.68	13.54
5/12/2015	10:16:31	10:16:31	0:00:36	36.00	0.4175	0.72	-4.619823	-79.933075	562.79	15.03
5/12/2015	10:17:07	10:17:07	0:00:36	36.00	0.72	1.570285714	-4.619593	-79.933113	532.14	25.92
5/12/2015	10:17:42	10:17:42	0:00:35	35.00	1.570285714	0.157428571	-4.619817	-79.932671	595.49	54.96
5/12/2015	10:18:17	10:18:17	0:00:35	35.00	0.157428571	0.296666667	-4.619796	-79.932716	573.63	5.51
5/12/2015	10:18:53	10:18:53	0:00:36	36.00	0.296666667	0.252285714	-4.619855	-79.93264	586.81	10.68
5/12/2015	10:19:28	10:19:28	0:00:35	35.00	0.252285714	0.260571429	-4.619934	-79.932632	590.8	8.83
5/12/2015	10:20:03	10:20:03	0:00:35	35.00	0.260571429	0.205294118	-4.619879	-79.932571	574.93	9.12
5/12/2015	10:20:37	10:20:37	0:00:34	34.00	0.205294118	0.381621622	-4.61994	-79.932556	592.61	6.98
5/12/2015	10:21:14	10:21:14	0:00:37	37.00	0.381621622	0.853142857	-4.619825	-79.93261	602.51	14.12
5/12/2015	10:21:49	10:21:49	0:00:35	35.00	0.853142857	0.634857143	-4.619861	-79.932877	580.87	29.86
5/12/2015	10:22:24	10:22:24	0:00:35	35.00	0.634857143	0.441666667	-4.619885	-79.932678	572.69	22.22
5/12/2015	10:23:00	10:23:00	0:00:36	36.00	0.441666667	0.366571429	-4.619924	-79.932816	562.09	15.9
5/12/2015	10:23:35	10:23:35	0:00:35	35.00	0.366571429	0.216666667	-4.619937	-79.932701	559.59	12.83
5/12/2015	10:24:11	10:24:11	0:00:36	36.00	0.216666667	0.286944444	-4.619972	-79.932762	579.66	7.8
5/12/2015	10:24:47	10:24:47	0:00:36	36.00	0.286944444	0.451142857	-4.619882	-79.932785	574.77	10.33
5/12/2015	10:25:22	10:25:22	0:00:35	35.00	0.451142857	0.455428571	-4.61994	-79.932655	599.74	15.79
5/12/2015	10:25:57	10:25:57	0:00:35	35.00	0.455428571	0.496111111	-4.620051	-79.932564	591.81	15.94
5/12/2015	10:26:33	10:26:33	0:00:36	36.00	0.496111111	0.6925	-4.620121	-79.932709	571.09	17.86
5/12/2015	10:27:09	10:27:09	0:00:36	36.00	0.6925	0.218857143	-4.620157	-79.932487	585.79	24.93
5/12/2015	10:27:44	10:27:44	0:00:35	35.00	0.218857143	0.416	-4.6202	-79.932541	588.56	7.66
5/12/2015	10:28:19	10:28:19	0:00:35	35.00	0.416	0.458857143	-4.620265	-79.932655	576.43	14.56
5/12/2015	10:28:54	10:28:54	0:00:35	35.00	0.458857143	0.415714286	-4.620218	-79.932518	577.71	16.06
5/12/2015	10:29:29	10:29:29	0:00:35	35.00	0.415714286	0.384571429	-4.6202	-79.932388	593.09	14.55
5/12/2015	10:30:04	10:30:04	0:00:35	35.00	0.384571429	0.197777778	-4.62032	-79.932404	589.54	13.46
5/12/2015	10:30:40	10:30:40	0:00:36	36.00	0.197777778	0.139142857	-4.62034	-79.932465	599.08	7.12
5/12/2015	10:31:15	10:31:15	0:00:35	35.00	0.139142857	0.098571429	-4.620362	-79.932503	596.63	4.87
5/12/2015	10:31:50	10:31:50	0:00:35	35.00	0.098571429	0.588055556	-4.620393	-79.932503	596.42	3.45
5/12/2015	10:32:26	10:32:26	0:00:36	36.00	0.588055556	0.788285714	-4.620564	-79.932587	597.61	21.17
5/12/2015	10:33:01	10:33:01	0:00:35	35.00	0.788285714	0.031714286	-4.6208	-79.93251	582.17	27.59
5/12/2015	10:33:36	10:33:36	0:00:35	35.00	0.031714286	0.428333333	-4.620806	-79.932518	597.99	1.11
5/12/2015	10:34:12	10:34:12	0:00:36	36.00	0.428333333	0.681111111	-4.620782	-79.932655	571.48	15.42
5/12/2015	10:34:48	10:34:48	0:00:36	36.00	0.681111111	0.036	-4.620793	-79.932434	580.5	24.52
5/12/2015	10:35:23	10:35:23	0:00:35	35.00	0.036	0.29875	-4.620801	-79.932426	582.79	1.26
5/12/2015	10:36:03	10:36:03	0:00:40	40.00	0.29875	0.668	-4.620696	-79.932449	576.57	11.95
5/12/2015	10:36:38	10:36:38	0:00:35	35.00	0.668	0.369142857	-4.620905	-79.932426	569.05	23.38
5/12/2015	10:37:13	10:37:13	0:00:35	35.00	0.369142857	0.531666667	-4.620806	-79.932487	587.08	12.92
5/12/2015	10:37:49	10:37:49	0:00:36	36.00	0.531666667	0.52875	-4.620766	-79.932655	586.66	19.14
5/12/2015	10:38:29	10:38:29	0:00:40	40.00	0.52875	0.158888889	-4.620784	-79.932465	578.06	21.15
5/12/2015	10:39:05	10:39:05	0:00:36	36.00	0.158888889	0.3225	-4.620835	-79.932472	597.02	5.72
5/12/2015	10:39:41	10:39:41	0:00:36	36.00	0.3225	0.148055556	-4.620801	-79.932373	584.69	11.61
5/12/2015	10:40:17	10:40:17	0:00:36	36.00	0.148055556	0.638333333	-4.620787	-79.932327	599.17	5.33
5/12/2015	10:40:53	10:40:53	0:00:36	36.00	0.638333333	0.233333333	-4.620845	-79.932526	602.27	22.98
5/12/2015	10:41:29	10:41:29	0:00:36	36.00	0.233333333	1.080555556	-4.620785	-79.93248	599.07	8.4
5/12/2015	10:42:05	10:42:05	0:00:36	36.00	1.080555556	0.981944444	-4.620784	-79.932129	608.22	38.9
5/12/2015	10:42:41	10:42:41	0:00:36	36.00	0.981944444	0.305714286	-4.620877	-79.932434	589.99	35.35
5/12/2015	10:43:16	10:43:16	0:00:35	35.00	0.305714286	0.041428571	-4.620845	-79.932343	627.62	10.7
5/12/2015	10:43:51	10:43:51	0:00:35	35.00	0.041428571	0.475833333	-4.620832	-79.932343	604.48	1.45
5/12/2015	10:44:27	10:44:27	0:00:36	36.00	0.475833333	0.628857143	-4.620702	-79.932426	563.51	17.13
5/12/2015	10:45:02	10:45:02	0:00:35	35.00	0.628857143	0.237413793	-4.620873	-79.932526	557.67	22.01
5/12/2015	10:46:00	10:46:00	0:00:58	58.00	0.237413793	0.16578125	-4.620758	-79.93248	574.38	13.77
5/12/2015	10:47:04	10:47:04	0:01:04	64.00	0.16578125	0.020697674	-4.620816	-79.932556	579.7	10.61
5/12/2015	10:47:47	10:47:47	0:00:43	43.00	0.020697674	0.157222222	-4.62082	-79.932549	577.04	0.89
5/12/2015	10:48:23	10:48:23	0:00:36	36.00	0.157222222	0.021666667	-4.620786	-79.932587	574.59	5.66
5/12/2015	10:48:59	10:48:59	0:00:36	36.00	0.021666667	0.162564103	-4.620786	-79.932594	571.44	0.78
5/12/2015	10:49:38	10:49:38	0:00:39	39.00	0.162564103	0.315142857	-4.620729	-79.932594	584.08	6.34
5/12/2015	10:50:13	10:50:13	0:00:35	35.00	0.315142857	0.354166667	-4.620641	-79.93264	540.15	11.03
5/12/2015	10:50:49	10:50:49	0:00:36	36.00	0.354166667	0.398529412	-4.620683	-79.932533	620.14	12.75
5/12/2015	10:51:23	10:51:23	0:00:34	34.00	0.398529412	0.140857143	-4.620691	-79.932655	569.51	13.55
5/12/2015	10:51:58	10:51:58	0:00:35	35.00	0.140857143	0.151764706	-4.620714	-79.932617	585.11	4.93
5/12/2015	10:52:32	10:52:32	0:00:34	34.00	0.151764706	0.108684211	-4.620721	-79.932571	578.28	5.16
5/12/2015	10:53:10	10:53:10	0:00:38	38.00	0.108684211	0.221176471	-4.620699	-79.932541	584.09	4.13
5/12/2015	10:53:44	10:53:44	0:00:34	34.00	0.221176471	0.498333333	-4.620633	-79.932556	573.4	7.52
5/12/2015	10:54:20	10:54:20	0:00:36	36.00	0.498333333	0.705142857	-4.620512	-79.932663	534.04	17.94
5/12/2015	10:54:55	10:54:55	0:00:35	35.00	0.705142857	0.570588235	-4.620539	-79.932442	587.88	24.68
5/12/2015	10:55:29	10:55:29	0:00:34	34.00	0.570588235	0.161388889	-4.620537	-79.932617	549.93	19.4
5/12/2015	10:56:05	10:56:05	0:00:36	36.00	0.161388889	0.094857143	-4.620584	-79.932594	600.13	5.81
5/12/2015	10:56:40	10:56:40	0:00:35	35.00	0.094857143	0.230731707	-4.620555	-79.932587	589.53	3.32
5/12/2015	10:57:21	10:57:21	0:00:41	41.00	0.230731707	0.185384615	-4.62057	-79.932671	558.42	9.46
5/12/2015	10:58:00	10:58:00	0:00:39	39.00	0.185384615	0.709444444	-4.620547	-79.93261	595.02	7.23
5/12/2015	10:58:36	10:58:36	0:00:36	36.00	0.709444444	0.432432432	-4.620482	-79.932831	556.37	25.54
5/12/2015	10:59:13	10:59:13	0:00:37	37.00	0.432432432	0.685	-4.620559	-79.932709	568.92	16
5/12/2015	10:59:49	10:59:49	0:00:36	36.00	0.685	0.677714286	-4.620544	-79.932487	582.97	24.66
5/12/2015	11:00:24	11:00:24	0:00:35	35.00	0.677714286	0.177941176	-4.620546	-79.932701	573.53	23.72
5/12/2015	11:00:58	11:00:58	0:00:34	34.00	0.177941176	0.128333333	-4.620507	-79.932739	562.81	6.05
5/12/2015	11:01:34	11:01:34	0:00:36	36.00	0.128333333	0.283888889	-4.620466	-79.932732	573.03	4.62
5/12/2015	11:02:10	11:02:10	0:00:36	36.00	0.283888889	0.179166667	-4.62046	-79.93264	574.3	10.22
5/12/2015	11:02:46	11:02:46	0:00:36	36.00	0.179166667	0.278285714	-4.620516	-79.932625	592.21	6.45
5/12/2015	11:03:21	11:03:21	0:00:35	35.00	0.278285714	0.112777778	-4.620472	-79.932701	580.23	9.74
5/12/2015	11:03:57	11:03:57	0:00:36	36.00	0.112777778	0.537428571	-4.620451	-79.932671	583.29	4.06
5/12/2015	11:04:32	11:04:32	0:00:35	35.00	0.537428571	0.700540541	-4.620282	-79.932678	568.54	18.81
5/12/2015	11:05:09	11:05:09	0:00:37	37.00	0.700540541	1.273055556	-4.620049	-79.932686	572.72	25.92
5/12/2015	11:05:45	11:05:45	0:00:36	36.00	1.273055556	0.733611111	-4.619663	-79.932831	533.38	45.83
5/12/2015	11:06:21	11:06:21	0:00:36	36.00	0.733611111	0.831142857	-4.619867	-79.932709	563.89	26.41
5/12/2015	11:06:56	11:06:56	0:00:35	35.00	0.831142857	1.868285714	-4.620068	-79.932541	619.29	29.09
5/12/2015	11:07:31	11:07:31	0:00:35	35.00	1.868285714	0.121388889	-4.619633	-79.932938	529.56	65.39
5/12/2015	11:08:07	11:08:07	0:00:36	36.00	0.121388889	0.263076923	-4.619627	-79.932899	518.13	4.37
5/12/2015	11:08:46	11:08:46	0:00:39	39.00	0.263076923	0.21804878	-4.619719	-79.932892	560.33	10.26
5/12/2015	11:09:27	11:09:27	0:00:41	41.00	0.21804878	0.080508475	-4.61964	-79.932877	545.82	8.94
5/12/2015	11:10:26	11:10:26	0:00:59	59.00	0.080508475	0.071111111	-4.61968	-79.932892	582.71	4.75
5/12/2015	11:11:02	11:11:02	0:00:36	36.00	0.071111111	0.203055556	-4.619678	-79.932869	601.64	2.56
5/12/2015	11:11:38	11:11:38	0:00:36	36.00	0.203055556	0.672368421	-4.61962	-79.932838	581.02	7.31
5/12/2015	11:12:16	11:12:16	0:00:38	38.00	0.672368421	0.495384615	-4.619558	-79.93306	593.57	25.55
5/12/2015	11:13:08	11:13:08	0:00:52	52.00	0.495384615	0.811538462	-4.619377	-79.933205	568.93	25.76
5/12/2015	11:13:47	11:13:47	0:00:39	39.00	0.811538462	1.99275	-4.619136	-79.933357	476.53	31.65
5/12/2015	11:14:27	11:14:27	0:00:40	40.00	1.99275	1.493859649	-4.619774	-79.933029	694.93	79.71
5/12/2015	11:15:24	11:15:24	0:00:57	57.00	1.493859649	1.796315789	-4.619043	-79.933258	480.78	85.15
5/12/2015	11:16:02	11:16:02	0:00:38	38.00	1.796315789	0.545405405	-4.619653	-79.933189	595.73	68.26
5/12/2015	11:16:39	11:16:39	0:00:37	37.00	0.545405405	0.167692308	-4.619473	-79.933212	572.48	20.18
5/12/2015	11:17:31	11:17:31	0:00:52	52.00	0.167692308	0.099210526	-4.619398	-79.933189	571.36	8.72
5/12/2015	11:18:09	11:18:09	0:00:38	38.00	0.099210526	0.132285714	-4.619373	-79.933212	576.9	3.77
5/12/2015	11:18:44	11:18:44	0:00:35	35.00	0.132285714	0.046666667	-4.619402	-79.933182	558.99	4.63
5/12/2015	11:19:20	11:19:20	0:00:36	36.00	0.046666667	0.230571429	-4.6194	-79.933167	576.62	1.68
5/12/2015	11:19:55	11:19:55	0:00:35	35.00	0.230571429	0.312285714	-4.619457	-79.933212	580.34	8.07
5/12/2015	11:20:30	11:20:30	0:00:35	35.00	0.312285714	0.479459459	-4.619359	-79.93322	540.43	10.93
5/12/2015	11:21:07	11:21:07	0:00:37	37.00	0.479459459	0.134736842	-4.619514	-79.933182	596.92	17.74
5/12/2015	11:21:45	11:21:45	0:00:38	38.00	0.134736842	0.263888889	-4.619479	-79.933212	581.77	5.12
5/12/2015	11:22:21	11:22:21	0:00:36	36.00	0.263888889	0.42	-4.619539	-79.933273	555.02	9.5
5/12/2015	11:22:56	11:22:56	0:00:35	35.00	0.42	0.088717949	-4.619407	-79.933266	576.86	14.7
5/12/2015	11:23:35	11:23:35	0:00:39	39.00	0.088717949	0	-4.619411	-79.933235	590.34	3.46
5/12/2015	11:24:18	11:24:18	0:00:43	43.00	0	10.0325	-4.619411	-79.933235	590.34	0
5/12/2015	11:25:22	11:25:22	0:01:04	64.00	10.0325	10.30311475	-4.618217	-79.927567	3022.16	642.08
5/12/2015	11:26:23	11:26:23	0:01:01	61.00	10.30311475	0.466458333	-4.619201	-79.933151	580.29	628.49
5/12/2015	11:27:11	11:27:11	0:00:48	48.00	0.466458333	0.623658537	-4.619348	-79.933289	563.71	22.39
5/12/2015	11:27:52	11:27:52	0:00:41	41.00	0.623658537	1.774444444	-4.619313	-79.933517	581.74	25.57
5/12/2015	11:28:28	11:28:28	0:00:36	36.00	1.774444444	0.683170732	-4.619488	-79.932968	701.39	63.88
5/12/2015	11:29:09	11:29:09	0:00:41	41.00	0.683170732	0.495121951	-4.619354	-79.933182	554.87	28.01
5/12/2015	11:29:50	11:29:50	0:00:41	41.00	0.495121951	0.214857143	-4.619361	-79.933365	560.98	20.3
5/12/2015	11:30:25	11:30:25	0:00:35	35.00	0.214857143	0.320487805	-4.619402	-79.933311	562.69	7.52
5/12/2015	11:31:06	11:31:06	0:00:41	41.00	0.320487805	0.566341463	-4.619284	-79.933304	555.52	13.14
5/12/2015	11:31:47	11:31:47	0:00:41	41.00	0.566341463	0.306833333	-4.619246	-79.933098	527.32	23.22
5/12/2015	11:32:47	11:32:47	0:01:00	60.00	0.306833333	0.039444444	-4.619379	-79.933197	590.2	18.41
5/12/2015	11:33:23	11:33:23	0:00:36	36.00	0.039444444	0.908285714	-4.619369	-79.933189	616.32	1.42
5/12/2015	11:33:58	11:33:58	0:00:35	35.00	0.908285714	0.524	-4.619188	-79.933411	526.25	31.79
5/12/2015	11:34:33	11:34:33	0:00:35	35.00	0.524	0.066388889	-4.61935	-79.93338	564.63	18.34
5/12/2015	11:35:09	11:35:09	0:00:36	36.00	0.066388889	0.25	-4.61937	-79.933388	554.17	2.39
5/12/2015	11:36:05	11:36:05	0:00:56	56.00	0.25	0.699714286	-4.619318	-79.933273	548.11	14
5/12/2015	11:36:40	11:36:40	0:00:35	35.00	0.699714286	0.810512821	-4.619461	-79.933441	592.3	24.49
5/12/2015	11:37:19	11:37:19	0:00:39	39.00	0.810512821	0.239714286	-4.619342	-79.933182	586.69	31.61
5/12/2015	11:37:54	11:37:54	0:00:35	35.00	0.239714286	0.218	-4.619267	-79.933174	579.5	8.39
5/12/2015	11:38:29	11:38:29	0:00:35	35.00	0.218	0.982571429	-4.619318	-79.933128	582.97	7.63
5/12/2015	11:39:04	11:39:04	0:00:35	35.00	0.982571429	0.686111111	-4.619127	-79.933372	556.68	34.39
5/12/2015	11:39:40	11:39:40	0:00:36	36.00	0.686111111	0.859130435	-4.618905	-79.93338	534.76	24.7
5/12/2015	11:40:26	11:40:26	0:00:46	46.00	0.859130435	0.460833333	-4.619244	-79.933273	564.68	39.52
5/12/2015	11:41:02	11:41:02	0:00:36	36.00	0.460833333	0.191111111	-4.619393	-79.933281	574.6	16.59
5/12/2015	11:41:38	11:41:38	0:00:36	36.00	0.191111111	0.548333333	-4.619453	-79.933266	589.93	6.88
5/12/2015	11:42:14	11:42:14	0:00:36	36.00	0.548333333	0.181944444	-4.619277	-79.933289	566.76	19.74
5/12/2015	11:42:50	11:42:50	0:00:36	36.00	0.181944444	0.364	-4.619251	-79.933342	553.8	6.55
5/12/2015	11:43:25	11:43:25	0:00:35	35.00	0.364	0.540833333	-4.619236	-79.933228	561.14	12.74
5/12/2015	11:44:01	11:44:01	0:00:36	36.00	0.540833333	0.074166667	-4.619397	-79.933159	581.31	19.47
5/12/2015	11:44:37	11:44:37	0:00:36	36.00	0.074166667	0.316111111	-4.61939	-79.933182	582.07	2.67
5/12/2015	11:45:13	11:45:13	0:00:36	36.00	0.316111111	0.300571429	-4.619303	-79.933128	594.02	11.38
5/12/2015	11:45:48	11:45:48	0:00:35	35.00	0.300571429	0.159722222	-4.619347	-79.933212	569.76	10.52
5/12/2015	11:46:24	11:46:24	0:00:36	36.00	0.159722222	0.197714286	-4.619371	-79.933258	573.86	5.75
5/12/2015	11:46:59	11:46:59	0:00:35	35.00	0.197714286	0.214285714	-4.619425	-79.933289	572.02	6.92
5/12/2015	11:47:34	11:47:34	0:00:35	35.00	0.214285714	0.151794872	-4.619358	-79.933281	578.07	7.5
5/12/2015	11:48:13	11:48:13	0:00:39	39.00	0.151794872	0.224444444	-4.619385	-79.933327	569.96	5.92
5/12/2015	11:48:49	11:48:49	0:00:36	36.00	0.224444444	0.270277778	-4.619323	-79.933289	554.08	8.08
5/12/2015	11:49:25	11:49:25	0:00:36	36.00	0.270277778	0.128	-4.619409	-79.933273	579.73	9.73
5/12/2015	11:50:00	11:50:00	0:00:35	35.00	0.128	0.827428571	-4.619436	-79.933243	572.65	4.48
5/12/2015	11:50:35	11:50:35	0:00:35	35.00	0.827428571	0.547142857	-4.619195	-79.933342	540.27	28.96
5/12/2015	11:51:10	11:51:10	0:00:35	35.00	0.547142857	0.556862745	-4.619029	-79.933296	540.72	19.15
5/12/2015	11:52:01	11:52:01	0:00:51	51.00	0.556862745	0.877428571	-4.619284	-79.933311	550.49	28.4
5/12/2015	11:52:36	11:52:36	0:00:35	35.00	0.877428571	0.621944444	-4.619532	-79.933189	650.84	30.71
5/12/2015	11:53:12	11:53:12	0:00:36	36.00	0.621944444	0.12245614	-4.619338	-79.933243	573.57	22.39
5/12/2015	11:54:09	11:54:09	0:00:57	57.00	0.12245614	0.097222222	-4.619277	-79.933258	553.93	6.98
5/12/2015	11:54:45	11:54:45	0:00:36	36.00	0.097222222	0.669444444	-4.619271	-79.933289	557.01	3.5
5/12/2015	11:55:21	11:55:21	0:00:36	36.00	0.669444444	0.327714286	-4.619464	-79.933388	552.95	24.1
5/12/2015	11:55:56	11:55:56	0:00:35	35.00	0.327714286	0.178333333	-4.619376	-79.933334	561.48	11.47
5/12/2015	11:56:32	11:56:32	0:00:36	36.00	0.178333333	0.260277778	-4.619429	-79.933311	579.33	6.42
5/12/2015	11:57:08	11:57:08	0:00:36	36.00	0.260277778	0.240571429	-4.619413	-79.933228	590.56	9.37
5/12/2015	11:57:43	11:57:43	0:00:35	35.00	0.240571429	0.092222222	-4.619348	-79.933189	608.53	8.42
5/12/2015	11:58:19	11:58:19	0:00:36	36.00	0.092222222	0.315641026	-4.619319	-79.933182	610.51	3.32
5/12/2015	11:58:58	11:58:58	0:00:39	39.00	0.315641026	0.235277778	-4.619423	-79.93322	588.79	12.31
5/12/2015	11:59:34	11:59:34	0:00:36	36.00	0.235277778	0.219142857	-4.619415	-79.933296	571.89	8.47
5/12/2015	12:00:09	12:00:09	0:00:35	35.00	0.219142857	0.049722222	-4.619402	-79.933228	597.73	7.67
5/12/2015	12:00:45	12:00:45	0:00:36	36.00	0.049722222	0.076111111	-4.619404	-79.933212	589.57	1.79
5/12/2015	12:01:21	12:01:21	0:00:36	36.00	0.076111111	0.178055556	-4.619395	-79.933189	585.52	2.74
5/12/2015	12:01:57	12:01:57	0:00:36	36.00	0.178055556	0.154571429	-4.61943	-79.933235	580.09	6.41
5/12/2015	12:02:32	12:02:32	0:00:35	35.00	0.154571429	0.387714286	-4.619478	-79.933243	585.74	5.41
5/12/2015	12:03:07	12:03:07	0:00:35	35.00	0.387714286	0.275882353	-4.619362	-79.933281	566.54	13.57
5/12/2015	12:03:41	12:03:41	0:00:34	34.00	0.275882353	0.350882353	-4.619446	-79.933289	574.95	9.38
5/12/2015	12:04:15	12:04:15	0:00:34	34.00	0.350882353	0.227058824	-4.619543	-79.933243	585.55	11.93
5/12/2015	12:04:49	12:04:49	0:00:34	34.00	0.227058824	0.177941176	-4.619474	-79.933235	584.76	7.72
5/12/2015	12:05:23	12:05:23	0:00:34	34.00	0.177941176	0.284117647	-4.619435	-79.933273	572.32	6.05
5/12/2015	12:05:57	12:05:57	0:00:34	34.00	0.284117647	0.161714286	-4.619504	-79.93322	587.61	9.66
5/12/2015	12:06:32	12:06:32	0:00:35	35.00	0.161714286	0.496	-4.619538	-79.933182	597.74	5.66
5/12/2015	12:07:07	12:07:07	0:00:35	35.00	0.496	0.046666667	-4.619417	-79.933281	577.13	17.36
5/12/2015	12:07:43	12:07:43	0:00:36	36.00	0.046666667	0.492777778	-4.619415	-79.933296	570.52	1.68
5/12/2015	12:08:19	12:08:19	0:00:36	36.00	0.492777778	0.682105263	-4.61941	-79.933136	581.39	17.74
5/12/2015	12:08:57	12:08:57	0:00:38	38.00	0.682105263	0.502777778	-4.61964	-79.933174	594.29	25.92
5/12/2015	12:09:33	12:09:33	0:00:36	36.00	0.502777778	0.086923077	-4.619489	-79.933235	568.44	18.1
5/12/2015	12:10:12	12:10:12	0:00:39	39.00	0.086923077	0.127297297	-4.619483	-79.933205	583.59	3.39
5/12/2015	12:10:49	12:10:49	0:00:37	37.00	0.127297297	0.236111111	-4.619464	-79.933243	577.21	4.71
5/12/2015	12:11:25	12:11:25	0:00:36	36.00	0.236111111	0.061428571	-4.619539	-79.933228	579.99	8.5
5/12/2015	12:12:00	12:12:00	0:00:35	35.00	0.061428571	0.063611111	-4.619528	-79.933212	579.58	2.15
5/12/2015	12:12:36	12:12:36	0:00:36	36.00	0.063611111	0.113684211	-4.619509	-79.93322	577.17	2.29
5/12/2015	12:13:14	12:13:14	0:00:38	38.00	0.113684211	0.152894737	-4.619471	-79.933228	581.64	4.32
5/12/2015	12:13:52	12:13:52	0:00:38	38.00	0.152894737	0.125428571	-4.619496	-79.933182	595.27	5.81
5/12/2015	12:14:27	12:14:27	0:00:35	35.00	0.125428571	0.006111111	-4.619485	-79.93322	579.95	4.39
5/12/2015	12:15:03	12:15:03	0:00:36	36.00	0.006111111	0.190833333	-4.619483	-79.93322	579.65	0.22
5/12/2015	12:15:39	12:15:39	0:00:36	36.00	0.190833333	0.051176471	-4.619515	-79.933273	571.2	6.87
5/12/2015	12:16:13	12:16:13	0:00:34	34.00	0.051176471	0.460571429	-4.619501	-79.933266	575.2	1.74
5/12/2015	12:16:48	12:16:48	0:00:35	35.00	0.460571429	0.357941176	-4.619436	-79.933136	583.69	16.12
5/12/2015	12:17:22	12:17:22	0:00:34	34.00	0.357941176	1.751764706	-4.619329	-79.933159	576.97	12.17
5/12/2015	12:17:56	12:17:56	0:00:34	34.00	1.751764706	0.486666667	-4.619785	-79.932877	594.84	59.56
5/12/2015	12:18:32	12:18:32	0:00:36	36.00	0.486666667	0.820833333	-4.619634	-79.932922	561.65	17.52
5/12/2015	12:19:08	12:19:08	0:00:36	36.00	0.820833333	0.558333333	-4.619812	-79.932724	562.4	29.55
5/12/2015	12:19:44	12:19:44	0:00:36	36.00	0.558333333	0.421714286	-4.619909	-79.932571	562.33	20.1
5/12/2015	12:20:19	12:20:19	0:00:35	35.00	0.421714286	0.26825	-4.619813	-79.932663	576.71	14.76
5/12/2015	12:20:59	12:20:59	0:00:40	40.00	0.26825	0.697428571	-4.619843	-79.932755	572.11	10.73
5/12/2015	12:21:34	12:21:34	0:00:35	35.00	0.697428571	0.259722222	-4.619791	-79.932541	575.23	24.41
5/12/2015	12:22:10	12:22:10	0:00:36	36.00	0.259722222	0.652	-4.619799	-79.932625	567.23	9.35
5/12/2015	12:22:45	12:22:45	0:00:35	35.00	0.652	0.412857143	-4.619995	-79.932686	576	22.82
5/12/2015	12:23:20	12:23:20	0:00:35	35.00	0.412857143	0.538717949	-4.619985	-79.932556	574.11	14.45
5/12/2015	12:23:59	12:23:59	0:00:39	39.00	0.538717949	0.257714286	-4.620161	-79.932625	577.67	21.01
5/12/2015	12:24:34	12:24:34	0:00:35	35.00	0.257714286	0.378571429	-4.620132	-79.932701	563.45	9.02
5/12/2015	12:25:09	12:25:09	0:00:35	35.00	0.378571429	0.289705882	-4.620224	-79.932625	572.46	13.25
5/12/2015	12:25:43	12:25:43	0:00:34	34.00	0.289705882	0.052571429	-4.620281	-79.932693	561.08	9.85
5/12/2015	12:26:18	12:26:18	0:00:35	35.00	0.052571429	0.076285714	-4.620274	-79.932678	570.57	1.84
5/12/2015	12:26:53	12:26:53	0:00:35	35.00	0.076285714	0.025277778	-4.620267	-79.932701	578.92	2.67
5/12/2015	12:27:29	12:27:29	0:00:36	36.00	0.025277778	0.041428571	-4.620269	-79.932709	579.62	0.91
5/12/2015	12:28:04	12:28:04	0:00:35	35.00	0.041428571	0.070833333	-4.62028	-79.932716	574.5	1.45
5/12/2015	12:28:40	12:28:40	0:00:36	36.00	0.070833333	0.201025641	-4.62028	-79.932693	592.41	2.55
5/12/2015	12:29:19	12:29:19	0:00:39	39.00	0.201025641	0.144634146	-4.620347	-79.932671	565.89	7.84
5/12/2015	12:30:00	12:30:00	0:00:41	41.00	0.144634146	0.216923077	-4.62034	-79.932724	577.51	5.93
5/12/2015	12:30:39	12:30:39	0:00:39	39.00	0.216923077	0.018571429	-4.620347	-79.9328	571.07	8.46
5/12/2015	12:31:28	12:31:28	0:00:49	49.00	0.018571429	0.958611111	-4.620345	-79.932808	576.63	0.91
5/12/2015	12:32:04	12:32:04	0:00:36	36.00	0.958611111	0.564545455	-4.620646	-79.932732	570.61	34.51
5/12/2015	12:32:48	12:32:48	0:00:44	44.00	0.564545455	6.972972973	-4.620775	-79.932549	579.16	24.84
5/12/2015	12:34:02	12:34:02	0:01:14	74.00	6.972972973	11.94534884	-4.618227	-79.93644	1533.72	516
5/12/2015	12:34:45	12:34:45	0:00:43	43.00	11.94534884	0.118888889	-4.62077	-79.932571	552.93	513.65
5/12/2015	12:35:21	12:35:21	0:00:36	36.00	0.118888889	0.086388889	-4.620747	-79.932602	560.34	4.28
5/12/2015	12:35:57	12:35:57	0:00:36	36.00	0.086388889	0.432285714	-4.620763	-79.932625	571.59	3.11
5/12/2015	12:36:32	12:36:32	0:00:35	35.00	0.432285714	0.194722222	-4.620881	-79.932693	572.95	15.13
5/12/2015	12:37:08	12:37:08	0:00:36	36.00	0.194722222	0.674571429	-4.620818	-79.932693	575.76	7.01
5/12/2015	12:37:43	12:37:43	0:00:35	35.00	0.674571429	1.1775	-4.620821	-79.93248	545.29	23.61
5/12/2015	12:38:19	12:38:19	0:00:36	36.00	1.1775	0.630857143	-4.620788	-79.932861	578.12	42.39
5/12/2015	12:38:54	12:38:54	0:00:35	35.00	0.630857143	0.3975	-4.62081	-79.932663	565.49	22.08
5/12/2015	12:39:30	12:39:30	0:00:36	36.00	0.3975	0.386571429	-4.620914	-79.932739	557.92	14.31
5/12/2015	12:40:05	12:40:05	0:00:35	35.00	0.386571429	0.427894737	-4.620918	-79.932861	567.21	13.53
5/12/2015	12:40:43	12:40:43	0:00:38	38.00	0.427894737	0.153333333	-4.620896	-79.933006	578.38	16.26
5/12/2015	12:41:19	12:41:19	0:00:36	36.00	0.153333333	0.515128205	-4.62094	-79.932983	559.01	5.52
5/12/2015	12:41:58	12:41:58	0:00:39	39.00	0.515128205	0.124571429	-4.620893	-79.932808	569.59	20.09
5/12/2015	12:42:33	12:42:33	0:00:35	35.00	0.124571429	0.391142857	-4.620883	-79.932846	565.86	4.36
5/12/2015	12:43:08	12:43:08	0:00:35	35.00	0.391142857	0.672222222	-4.620902	-79.932724	558.49	13.69
5/12/2015	12:43:44	12:43:44	0:00:36	36.00	0.672222222	0.268285714	-4.620859	-79.932938	573.79	24.2
5/12/2015	12:44:19	12:44:19	0:00:35	35.00	0.268285714	0.240571429	-4.620908	-79.932869	571.43	9.39
5/12/2015	12:44:54	12:44:54	0:00:35	35.00	0.240571429	0.375897436	-4.620908	-79.932945	566.95	8.42
5/12/2015	12:45:33	12:45:33	0:00:39	39.00	0.375897436	0.727777778	-4.620937	-79.932816	550.33	14.66
5/12/2015	12:46:09	12:46:09	0:00:36	36.00	0.727777778	0.892571429	-4.621018	-79.932594	531.3	26.2
5/12/2015	12:46:44	12:46:44	0:00:35	35.00	0.892571429	0.196857143	-4.620928	-79.932861	570.15	31.24
5/12/2015	12:47:19	12:47:19	0:00:35	35.00	0.196857143	0.090882353	-4.620879	-79.932899	569.83	6.89
5/12/2015	12:47:53	12:47:53	0:00:34	34.00	0.090882353	0.774285714	-4.620896	-79.932877	565.44	3.09
5/12/2015	12:48:28	12:48:28	0:00:35	35.00	0.774285714	1.646111111	-4.620956	-79.93264	546.68	27.1
5/12/2015	12:49:04	12:49:04	0:00:36	36.00	1.646111111	0.551666667	-4.620828	-79.933159	566.34	59.26
5/12/2015	12:49:40	12:49:40	0:00:36	36.00	0.551666667	0.412	-4.62089	-79.932991	556.61	19.86
5/12/2015	12:50:15	12:50:15	0:00:35	35.00	0.412	0.758333333	-4.620895	-79.932861	558.34	14.42
5/12/2015	12:50:51	12:50:51	0:00:36	36.00	0.758333333	0.254285714	-4.620828	-79.933098	568.97	27.3
5/12/2015	12:51:26	12:51:26	0:00:35	35.00	0.254285714	0.827352941	-4.620776	-79.933037	569.26	8.9
5/12/2015	12:52:00	12:52:00	0:00:34	34.00	0.827352941	0.017631579	-4.620806	-79.933289	578.24	28.13
5/12/2015	12:52:38	12:52:38	0:00:38	38.00	0.017631579	0.803714286	-4.6208	-79.933289	595.86	0.67
5/12/2015	12:53:13	12:53:13	0:00:35	35.00	0.803714286	0.237428571	-4.620866	-79.933044	561.66	28.13
5/12/2015	12:53:48	12:53:48	0:00:35	35.00	0.237428571	0.226	-4.620793	-79.93306	562.1	8.31
5/12/2015	12:54:23	12:54:23	0:00:35	35.00	0.226	1.343428571	-4.620756	-79.933121	551.85	7.91
5/12/2015	12:54:58	12:54:58	0:00:35	35.00	1.343428571	1.255555556	-4.62094	-79.932739	523.87	47.02
5/12/2015	12:55:34	12:55:34	0:00:36	36.00	1.255555556	0.7775	-4.620847	-79.933136	560.02	45.2
5/12/2015	12:56:10	12:56:10	0:00:36	36.00	0.7775	0.682571429	-4.620934	-79.932899	550.17	27.99
5/12/2015	12:56:45	12:56:45	0:00:35	35.00	0.682571429	0.412222222	-4.62081	-79.933075	561.38	23.89
5/12/2015	12:57:21	12:57:21	0:00:36	36.00	0.412222222	0.588333333	-4.620865	-79.933197	567.24	14.84
5/12/2015	12:57:57	12:57:57	0:00:36	36.00	0.588333333	0.28047619	-4.620872	-79.933006	544.01	21.18
5/12/2015	12:58:39	12:58:39	0:00:42	42.00	0.28047619	0.899722222	-4.620799	-79.933083	562.45	11.78
5/12/2015	12:59:15	12:59:15	0:00:36	36.00	0.899722222	0.617297297	-4.620842	-79.933372	570.48	32.39
5/12/2015	12:59:52	12:59:52	0:00:37	37.00	0.617297297	0.465833333	-4.620863	-79.933167	563.34	22.84
5/12/2015	13:00:28	13:00:28	0:00:36	36.00	0.465833333	0.23425	-4.620799	-79.933304	574.98	16.77
5/12/2015	13:01:08	13:01:08	0:00:40	40.00	0.23425	2.588378378	-4.620836	-79.93338	577.68	9.37
5/12/2015	13:01:45	13:01:45	0:00:37	37.00	2.588378378	2.9915	-4.621159	-79.932579	495.76	95.77
5/12/2015	13:02:25	13:02:25	0:00:40	40.00	2.9915	0.526216216	-4.620701	-79.933556	569.22	119.66
5/12/2015	13:03:02	13:03:02	0:00:37	37.00	0.526216216	1.411111111	-4.620862	-79.933487	568.07	19.47
5/12/2015	13:03:38	13:03:38	0:00:36	36.00	1.411111111	0.848235294	-4.620949	-79.933037	546.32	50.8
5/12/2015	13:04:29	13:04:29	0:00:51	51.00	0.848235294	2.320810811	-4.620794	-79.933395	563.4	43.26
5/12/2015	13:05:06	13:05:06	0:00:37	37.00	2.320810811	1.580222222	-4.621047	-79.932663	523.37	85.87
5/12/2015	13:05:51	13:05:51	0:00:45	45.00	1.580222222	0.122368421	-4.620907	-79.933289	569.58	71.11
5/12/2015	13:06:29	13:06:29	0:00:38	38.00	0.122368421	0.13972973	-4.620872	-79.933266	563.2	4.65
5/12/2015	13:07:06	13:07:06	0:00:37	37.00	0.13972973	1.387894737	-4.620845	-79.933304	576.72	5.17
5/12/2015	13:07:44	13:07:44	0:00:38	38.00	1.387894737	0.779459459	-4.621068	-79.932884	532.05	52.74
5/12/2015	13:08:21	13:08:21	0:00:37	37.00	0.779459459	0.107894737	-4.620978	-79.933128	559.63	28.84
5/12/2015	13:08:59	13:08:59	0:00:38	38.00	0.107894737	1.902702703	-4.620942	-79.933136	560.95	4.1
5/12/2015	13:09:36	13:09:36	0:00:37	37.00	1.902702703	1.583333333	-4.621141	-79.932533	509.54	70.4
5/12/2015	13:10:12	13:10:12	0:00:36	36.00	1.583333333	0.942142857	-4.621083	-79.933044	553.79	57
5/12/2015	13:10:54	13:10:54	0:00:42	42.00	0.942142857	3.358644068	-4.621206	-79.932709	545.32	39.57
5/12/2015	13:11:53	13:11:53	0:00:59	59.00	3.358644068	1.63475	-4.620633	-79.934402	628.79	198.16
5/12/2015	13:12:33	13:12:33	0:00:40	40.00	1.63475	1.662142857	-4.620746	-79.933823	592.05	65.39
5/12/2015	13:13:15	13:13:15	0:00:42	42.00	1.662142857	2.238611111	-4.620952	-79.933228	557.05	69.81
5/12/2015	13:13:51	13:13:51	0:00:36	36.00	2.238611111	2.505641026	-4.620791	-79.933937	593.41	80.59
5/12/2015	13:14:30	13:14:30	0:00:39	39.00	2.505641026	0.322619048	-4.621035	-79.93309	552.7	97.72
5/12/2015	13:15:12	13:15:12	0:00:42	42.00	0.322619048	0.649459459	-4.620976	-79.933197	562.12	13.55
5/12/2015	13:15:49	13:15:49	0:00:37	37.00	0.649459459	2.098857143	-4.621064	-79.932999	536.34	24.03
5/12/2015	13:16:24	13:16:24	0:00:35	35.00	2.098857143	0.956176471	-4.620844	-79.933624	590.6	73.46
5/12/2015	13:16:58	13:16:58	0:00:34	34.00	0.956176471	0.385	-4.620965	-79.933357	559.4	32.51
5/12/2015	13:17:32	13:17:32	0:00:34	34.00	0.385	1.293888889	-4.620938	-79.933472	569.71	13.09
5/12/2015	13:18:08	13:18:08	0:00:36	36.00	1.293888889	1.591142857	-4.62105	-79.933067	549.75	46.58
5/12/2015	13:18:43	13:18:43	0:00:35	35.00	1.591142857	0.156666667	-4.620935	-79.933556	574.21	55.69
5/12/2015	13:19:22	13:19:22	0:00:39	39.00	0.156666667	0.493333333	-4.620924	-79.933502	561.81	6.11
5/12/2015	13:19:58	13:19:58	0:00:36	36.00	0.493333333	1.207777778	-4.620933	-79.933662	576.05	17.76
5/12/2015	13:20:34	13:20:34	0:00:36	36.00	1.207777778	0.508611111	-4.621026	-79.933281	557.58	43.48
5/12/2015	13:21:10	13:21:10	0:00:36	36.00	0.508611111	0.155277778	-4.621088	-79.933128	540.19	18.31
5/12/2015	13:21:46	13:21:46	0:00:36	36.00	0.155277778	0.329166667	-4.621121	-79.93309	556.11	5.59
5/12/2015	13:22:22	13:22:22	0:00:36	36.00	0.329166667	1.245789474	-4.621047	-79.933167	552.6	11.85
5/12/2015	13:23:00	13:23:00	0:00:38	38.00	1.245789474	0.89075	-4.621036	-79.933594	585.09	47.34
5/12/2015	13:23:40	13:23:40	0:00:40	40.00	0.89075	0.373653846	-4.621053	-79.933273	553.17	35.63
5/12/2015	13:24:32	13:24:32	0:00:52	52.00	0.373653846	0.046388889	-4.621042	-79.933098	539.15	19.43
5/12/2015	13:25:08	13:25:08	0:00:36	36.00	0.046388889	0.391351351	-4.621027	-79.933098	510.99	1.67
5/12/2015	13:25:45	13:25:45	0:00:37	37.00	0.391351351	0.366052632	-4.621112	-79.933197	553.32	14.48
5/12/2015	13:26:23	13:26:23	0:00:38	38.00	0.366052632	0.32	-4.621019	-79.933281	550.58	13.91
5/12/2015	13:27:00	13:27:00	0:00:37	37.00	0.32	0.435714286	-4.621123	-79.933304	559.57	11.84
5/12/2015	13:27:35	13:27:35	0:00:35	35.00	0.435714286	0.416571429	-4.621078	-79.933174	546.47	15.25
5/12/2015	13:28:10	13:28:10	0:00:35	35.00	0.416571429	0.066176471	-4.621058	-79.933304	566.16	14.58
5/12/2015	13:28:44	13:28:44	0:00:34	34.00	0.066176471	0.125428571	-4.621077	-79.933311	557.88	2.25
5/12/2015	13:29:19	13:29:19	0:00:35	35.00	0.125428571	0.157714286	-4.621088	-79.933273	558.52	4.39
5/12/2015	13:29:54	13:29:54	0:00:35	35.00	0.157714286	0.195588235	-4.621132	-79.93325	561.4	5.52
5/12/2015	13:30:28	13:30:28	0:00:34	34.00	0.195588235	0.012941176	-4.621106	-79.933304	564.3	6.65
5/12/2015	13:31:02	13:31:02	0:00:34	34.00	0.012941176	0.272857143	-4.621102	-79.933304	567.7	0.44
5/12/2015	13:31:37	13:31:37	0:00:35	35.00	0.272857143	0.149444444	-4.621121	-79.93322	576.38	9.55
5/12/2015	13:32:13	13:32:13	0:00:36	36.00	0.149444444	0.3925	-4.621083	-79.93325	557.32	5.38
5/12/2015	13:32:49	13:32:49	0:00:36	36.00	0.3925	0.391388889	-4.62112	-79.933372	564.27	14.13
5/12/2015	13:33:25	13:33:25	0:00:36	36.00	0.391388889	0.569714286	-4.621152	-79.933495	594.03	14.09
5/12/2015	13:34:00	13:34:00	0:00:35	35.00	0.569714286	0.431714286	-4.621115	-79.933319	570.1	19.94
5/12/2015	13:34:35	13:34:35	0:00:35	35.00	0.431714286	0.372424242	-4.621156	-79.933449	573.92	15.11
5/12/2015	13:35:08	13:35:08	0:00:33	33.00	0.372424242	0.365675676	-4.621127	-79.933556	575.93	12.29
5/12/2015	13:35:45	13:35:45	0:00:37	37.00	0.365675676	0.442571429	-4.621132	-79.933434	565.04	13.53
5/12/2015	13:36:20	13:36:20	0:00:35	35.00	0.442571429	0.101142857	-4.62111	-79.933296	545.57	15.49
5/12/2015	13:36:55	13:36:55	0:00:35	35.00	0.101142857	0.080277778	-4.621121	-79.933266	544.05	3.54
5/12/2015	13:37:31	13:37:31	0:00:36	36.00	0.080277778	0.432941176	-4.621096	-79.933273	547.88	2.89
5/12/2015	13:38:05	13:38:05	0:00:34	34.00	0.432941176	0.057142857	-4.621069	-79.933403	561.56	14.72
5/12/2015	13:38:40	13:38:40	0:00:35	35.00	0.057142857	0.060857143	-4.621087	-79.933403	572.76	2
5/12/2015	13:39:15	13:39:15	0:00:35	35.00	0.060857143	0.235277778	-4.621099	-79.933418	567.56	2.13
5/12/2015	13:39:51	13:39:51	0:00:36	36.00	0.235277778	0.101142857	-4.621091	-79.933342	556.13	8.47
5/12/2015	13:40:26	13:40:26	0:00:35	35.00	0.101142857	0.120833333	-4.621102	-79.933372	565.15	3.54
5/12/2015	13:41:02	13:41:02	0:00:36	36.00	0.120833333	0.149189189	-4.621098	-79.933411	564.4	4.35
5/12/2015	13:41:39	13:41:39	0:00:37	37.00	0.149189189	0.273611111	-4.621049	-79.933403	559.4	5.52
5/12/2015	13:42:15	13:42:15	0:00:36	36.00	0.273611111	0.195	-4.621078	-79.933487	579.55	9.85
5/12/2015	13:42:49	13:42:49	0:00:34	34.00	0.195	0.292857143	-4.621124	-79.933449	557.34	6.63
5/12/2015	13:43:24	13:43:24	0:00:35	35.00	0.292857143	0.660555556	-4.621115	-79.933357	555.01	10.25
5/12/2015	13:44:00	13:44:00	0:00:36	36.00	0.660555556	0.448857143	-4.621195	-79.933556	578.84	23.78
5/12/2015	13:44:35	13:44:35	0:00:35	35.00	0.448857143	0.171428571	-4.621123	-79.933434	566.92	15.71
5/12/2015	13:45:10	13:45:10	0:00:35	35.00	0.171428571	0.132222222	-4.621127	-79.93338	573.93	6
5/12/2015	13:45:46	13:45:46	0:00:36	36.00	0.132222222	0.482	-4.621107	-79.933418	561.73	4.76
5/12/2015	13:46:21	13:46:21	0:00:35	35.00	0.482	0.395714286	-4.620968	-79.933357	561	16.87
5/12/2015	13:46:56	13:46:56	0:00:35	35.00	0.395714286	0.030833333	-4.620892	-79.933258	572.95	13.85
5/12/2015	13:47:32	13:47:32	0:00:36	36.00	0.030833333	0.268055556	-4.620886	-79.933266	558.84	1.11
5/12/2015	13:48:08	13:48:08	0:00:36	36.00	0.268055556	0.270263158	-4.620909	-79.93335	571.45	9.65
5/12/2015	13:48:46	13:48:46	0:00:38	38.00	0.270263158	0.289142857	-4.62087	-79.933266	557.8	10.27
5/12/2015	13:49:21	13:49:21	0:00:35	35.00	0.289142857	0.289722222	-4.620961	-79.933266	550.88	10.12
5/12/2015	13:49:57	13:49:57	0:00:36	36.00	0.289722222	0.22	-4.62087	-79.933289	555.23	10.43
5/12/2015	13:50:33	13:50:33	0:00:36	36.00	0.22	0.245555556	-4.620848	-79.933357	559.19	7.92
5/12/2015	13:51:09	13:51:09	0:00:36	36.00	0.245555556	0.165555556	-4.620824	-79.933281	575.36	8.84
5/12/2015	13:51:45	13:51:45	0:00:36	36.00	0.165555556	0.611388889	-4.620877	-79.933289	581.57	5.96
5/12/2015	13:52:21	13:52:21	0:00:36	36.00	0.611388889	0.686486486	-4.620862	-79.933487	591.28	22.01
5/12/2015	13:52:58	13:52:58	0:00:37	37.00	0.686486486	0.072222222	-4.620871	-79.933258	556.64	25.4
5/12/2015	13:53:34	13:53:34	0:00:36	36.00	0.072222222	0.397222222	-4.620889	-79.933273	564.18	2.6
5/12/2015	13:54:10	13:54:10	0:00:36	36.00	0.397222222	0.289166667	-4.620885	-79.933144	577.87	14.3
5/12/2015	13:54:46	13:54:46	0:00:36	36.00	0.289166667	0.118157895	-4.620862	-79.933235	571.83	10.41
5/12/2015	13:55:24	13:55:24	0:00:38	38.00	0.118157895	0.478285714	-4.620836	-79.933266	551.53	4.49
5/12/2015	13:55:59	13:55:59	0:00:35	35.00	0.478285714	0.419428571	-4.620878	-79.933411	582.34	16.74
5/12/2015	13:56:34	13:56:34	0:00:35	35.00	0.419428571	0.370285714	-4.620748	-79.933388	576.47	14.68
5/12/2015	13:57:09	13:57:09	0:00:35	35.00	0.370285714	0.165263158	-4.620769	-79.933273	576.47	12.96
5/12/2015	13:57:47	13:57:47	0:00:38	38.00	0.165263158	0.262777778	-4.620825	-79.933266	566.05	6.28
5/12/2015	13:58:23	13:58:23	0:00:36	36.00	0.262777778	0.338333333	-4.62081	-79.933182	568.31	9.46
5/12/2015	13:58:59	13:58:59	0:00:36	36.00	0.338333333	0.049166667	-4.620785	-79.933289	497.11	12.18
5/12/2015	13:59:35	13:59:35	0:00:36	36.00	0.049166667	0.133888889	-4.620785	-79.933273	560.65	1.77
5/12/2015	14:00:11	14:00:11	0:00:36	36.00	0.133888889	0.4325	-4.620806	-79.933311	563.83	4.82
5/12/2015	14:00:47	14:00:47	0:00:36	36.00	0.4325	0.397837838	-4.620859	-79.933441	577.72	15.57
5/12/2015	14:01:24	14:01:24	0:00:37	37.00	0.397837838	0.275	-4.620791	-79.933327	558.26	14.72
5/12/2015	14:02:00	14:02:00	0:00:36	36.00	0.275	0.178484848	-4.62088	-79.933327	566.11	9.9
5/12/2015	14:02:33	14:02:33	0:00:33	33.00	0.178484848	0.270571429	-4.620917	-79.933289	565.06	5.89
5/12/2015	14:03:08	14:03:08	0:00:35	35.00	0.270571429	0.242285714	-4.620878	-79.933365	558.27	9.47
5/12/2015	14:03:43	14:03:43	0:00:35	35.00	0.242285714	0.088823529	-4.620887	-79.933289	561.93	8.48
5/12/2015	14:04:17	14:04:17	0:00:34	34.00	0.088823529	0.095555556	-4.620871	-79.933311	568.06	3.02
5/12/2015	14:04:53	14:04:53	0:00:36	36.00	0.095555556	0.283055556	-4.620879	-79.933281	563.57	3.44
5/12/2015	14:05:29	14:05:29	0:00:36	36.00	0.283055556	0.238571429	-4.620866	-79.933372	555.14	10.19
5/12/2015	14:06:04	14:06:04	0:00:35	35.00	0.238571429	0.084722222	-4.62091	-79.933311	587.2	8.35
5/12/2015	14:06:40	14:06:40	0:00:36	36.00	0.084722222	0.281428571	-4.620895	-79.933334	578.33	3.05
5/12/2015	14:07:15	14:07:15	0:00:35	35.00	0.281428571	0.385	-4.620849	-79.933258	547.72	9.85
5/12/2015	14:07:51	14:07:51	0:00:36	36.00	0.385	0.131764706	-4.620953	-79.933327	557.64	13.86
5/12/2015	14:08:25	14:08:25	0:00:34	34.00	0.131764706	0.258571429	-4.620926	-79.933357	562.29	4.48
5/12/2015	14:09:00	14:09:00	0:00:35	35.00	0.258571429	0.370285714	-4.620987	-79.933411	548.67	9.05
5/12/2015	14:09:35	14:09:35	0:00:35	35.00	0.370285714	0.244857143	-4.62094	-79.933304	569.75	12.96
5/12/2015	14:10:10	14:10:10	0:00:35	35.00	0.244857143	0.055428571	-4.620954	-79.93338	553.73	8.57
5/12/2015	14:10:45	14:10:45	0:00:35	35.00	0.055428571	0.172941176	-4.620963	-79.933365	560.2	1.94
5/12/2015	14:11:19	14:11:19	0:00:34	34.00	0.172941176	0.034705882	-4.620966	-79.933418	556.31	5.88
5/12/2015	14:11:53	14:11:53	0:00:34	34.00	0.034705882	0.178378378	-4.620973	-79.933426	568.26	1.18
5/12/2015	14:12:30	14:12:30	0:00:37	37.00	0.178378378	0.317714286	-4.620998	-79.933372	556.7	6.6
5/12/2015	14:13:05	14:13:05	0:00:35	35.00	0.317714286	0.501315789	-4.621006	-79.933472	572.02	11.12
5/12/2015	14:13:43	14:13:43	0:00:38	38.00	0.501315789	0.32	-4.620914	-79.933327	553.41	19.05
5/12/2015	14:14:16	14:14:16	0:00:33	33.00	0.32	0.11	-4.620987	-79.933388	555.45	10.56
5/12/2015	14:14:51	14:14:51	0:00:35	35.00	0.11	0.15	-4.621013	-79.933365	564.42	3.85
5/12/2015	14:15:25	14:15:25	0:00:34	34.00	0.15	0.209444444	-4.621013	-79.933411	561.03	5.1
5/12/2015	14:16:01	14:16:01	0:00:36	36.00	0.209444444	0.119714286	-4.620983	-79.93335	564.19	7.54
5/12/2015	14:16:36	14:16:36	0:00:35	35.00	0.119714286	0.098857143	-4.621006	-79.93338	567.17	4.19
5/12/2015	14:17:11	14:17:11	0:00:35	35.00	0.098857143	0.224571429	-4.620985	-79.933403	564.7	3.46
5/12/2015	14:17:46	14:17:46	0:00:35	35.00	0.224571429	0.194166667	-4.621032	-79.933456	554.37	7.86
5/12/2015	14:18:22	14:18:22	0:00:36	36.00	0.194166667	0.214	-4.621048	-79.933517	555.26	6.99
5/12/2015	14:18:57	14:18:57	0:00:35	35.00	0.214	0.089705882	-4.621115	-79.93351	550.29	7.49
5/12/2015	14:19:31	14:19:31	0:00:34	34.00	0.089705882	0.260833333	-4.6211	-79.933487	554.83	3.05
5/12/2015	14:20:07	14:20:07	0:00:36	36.00	0.260833333	0.435	-4.621111	-79.933403	570.2	9.39
5/12/2015	14:20:41	14:20:41	0:00:34	34.00	0.435	0.2125	-4.621165	-79.933525	558.75	14.79
5/12/2015	14:21:17	14:21:17	0:00:36	36.00	0.2125	0.159459459	-4.621164	-79.933456	561.9	7.65
5/12/2015	14:21:54	14:21:54	0:00:37	37.00	0.159459459	0.181142857	-4.621169	-79.933403	563.95	5.9
5/12/2015	14:22:29	14:22:29	0:00:35	35.00	0.181142857	0.214705882	-4.621114	-79.933388	565.41	6.34
5/12/2015	14:23:03	14:23:03	0:00:34	34.00	0.214705882	0.305142857	-4.621067	-79.933342	566.88	7.3
5/12/2015	14:23:38	14:23:38	0:00:35	35.00	0.305142857	0.407222222	-4.621008	-79.933266	561.92	10.68
5/12/2015	14:24:14	14:24:14	0:00:36	36.00	0.407222222	0.367567568	-4.620877	-79.933281	568.92	14.66
5/12/2015	14:24:51	14:24:51	0:00:37	37.00	0.367567568	0.447142857	-4.620958	-79.933189	566.23	13.6
5/12/2015	14:25:26	14:25:26	0:00:35	35.00	0.447142857	0.4525	-4.620924	-79.933052	582.82	15.65
5/12/2015	14:26:02	14:26:02	0:00:36	36.00	0.4525	0.097567568	-4.620871	-79.933189	561.52	16.29
5/12/2015	14:26:39	14:26:39	0:00:37	37.00	0.097567568	0.161428571	-4.620848	-79.933212	552.86	3.61
5/12/2015	14:27:14	14:27:14	0:00:35	35.00	0.161428571	0.178484848	-4.62087	-79.933258	560.48	5.65
5/12/2015	14:27:47	14:27:47	0:00:33	33.00	0.178484848	0.2175	-4.620866	-79.933205	558.9	5.89
5/12/2015	14:28:23	14:28:23	0:00:36	36.00	0.2175	0.408571429	-4.620885	-79.933273	554.72	7.83
5/12/2015	14:28:58	14:28:58	0:00:35	35.00	0.408571429	0.258857143	-4.620889	-79.933144	571.07	14.3
5/12/2015	14:29:33	14:29:33	0:00:35	35.00	0.258857143	0.150571429	-4.620859	-79.93322	557.04	9.06
5/12/2015	14:30:08	14:30:08	0:00:35	35.00	0.150571429	0.086285714	-4.620871	-79.933266	562.79	5.27
5/12/2015	14:30:43	14:30:43	0:00:35	35.00	0.086285714	0.080277778	-4.620849	-79.93325	565	3.02
5/12/2015	14:31:19	14:31:19	0:00:36	36.00	0.080277778	0.095833333	-4.620835	-79.933228	548.67	2.89
5/12/2015	14:31:55	14:31:55	0:00:36	36.00	0.095833333	0.280277778	-4.620857	-79.93325	553.83	3.45
5/12/2015	14:32:31	14:32:31	0:00:36	36.00	0.280277778	0.410789474	-4.620856	-79.933159	564.19	10.09
5/12/2015	14:33:09	14:33:09	0:00:38	38.00	0.410789474	0.085	-4.62091	-79.933289	553.24	15.61
5/12/2015	14:33:47	14:33:47	0:00:38	38.00	0.085	0	-4.620891	-79.933311	540.13	3.23
5/12/2015	14:34:22	14:34:22	0:00:35	35.00	0	0.21	-4.620891	-79.933311	557.65	0
5/12/2015	14:34:58	14:34:58	0:00:36	36.00	0.21	0.358333333	-4.620827	-79.933334	542.39	7.56
5/12/2015	14:35:34	14:35:34	0:00:36	36.00	0.358333333	0.098055556	-4.620888	-79.933235	561.37	12.9
5/12/2015	14:36:10	14:36:10	0:00:36	36.00	0.098055556	0.490294118	-4.620866	-79.933258	564.87	3.53
5/12/2015	14:36:44	14:36:44	0:00:34	34.00	0.490294118	0.512571429	-4.620906	-79.933403	546.86	16.67
5/12/2015	14:37:19	14:37:19	0:00:35	35.00	0.512571429	0.388	-4.62082	-79.933266	561.75	17.94
5/12/2015	14:37:54	14:37:54	0:00:35	35.00	0.388	0.292222222	-4.620809	-79.933388	547.75	13.58
5/12/2015	14:38:30	14:38:30	0:00:36	36.00	0.292222222	0.119444444	-4.620853	-79.933304	560.15	10.52
5/12/2015	14:39:06	14:39:06	0:00:36	36.00	0.119444444	0.234444444	-4.620845	-79.933266	565.62	4.3
5/12/2015	14:39:42	14:39:42	0:00:36	36.00	0.234444444	0.22972973	-4.620849	-79.933342	556.52	8.44
5/12/2015	14:40:19	14:40:19	0:00:37	37.00	0.22972973	0.176571429	-4.620924	-79.933327	565.39	8.5
5/12/2015	14:40:54	14:40:54	0:00:35	35.00	0.176571429	0.051142857	-4.620869	-79.933319	551.49	6.18
5/12/2015	14:41:29	14:41:29	0:00:35	35.00	0.051142857	0.176388889	-4.620863	-79.933334	556.69	1.79
5/12/2015	14:42:05	14:42:05	0:00:36	36.00	0.176388889	0.169166667	-4.620882	-79.933388	552.42	6.35
5/12/2015	14:42:41	14:42:41	0:00:36	36.00	0.169166667	0.103611111	-4.620892	-79.933334	562.45	6.09
5/12/2015	14:43:17	14:43:17	0:00:36	36.00	0.103611111	0.800285714	-4.620879	-79.933365	561.39	3.73
5/12/2015	14:43:52	14:43:52	0:00:35	35.00	0.800285714	0.630833333	-4.620898	-79.933113	591.98	28.01
5/12/2015	14:44:28	14:44:28	0:00:36	36.00	0.630833333	0.208333333	-4.620824	-79.933304	562.15	22.71
5/12/2015	14:45:04	14:45:04	0:00:36	36.00	0.208333333	0.267777778	-4.620891	-79.933296	566.41	7.5
5/12/2015	14:45:40	14:45:40	0:00:36	36.00	0.267777778	0.219166667	-4.62081	-79.933327	560.09	9.64
5/12/2015	14:46:28	14:46:28	0:00:48	48.00	0.219166667	0.482	-4.620837	-79.933418	557.82	10.52
5/12/2015	14:47:03	14:47:03	0:00:35	35.00	0.482	0.342777778	-4.620845	-79.933266	569.95	16.87
5/12/2015	14:47:39	14:47:39	0:00:36	36.00	0.342777778	0.592432432	-4.620781	-79.933357	561.48	12.34
5/12/2015	14:48:16	14:48:16	0:00:37	37.00	0.592432432	0.380277778	-4.620871	-79.933533	468.47	21.92
5/12/2015	14:48:52	14:48:52	0:00:36	36.00	0.380277778	0.231944444	-4.620852	-79.933411	589.63	13.69
5/12/2015	14:49:28	14:49:28	0:00:36	36.00	0.231944444	0.306388889	-4.620808	-79.93335	559.18	8.35
5/12/2015	14:50:04	14:50:04	0:00:36	36.00	0.306388889	0.363235294	-4.620798	-79.933449	549.09	11.03
5/12/2015	14:50:38	14:50:38	0:00:34	34.00	0.363235294	0.120277778	-4.620849	-79.93335	579.31	12.35
5/12/2015	14:51:14	14:51:14	0:00:36	36.00	0.120277778	0.230833333	-4.620824	-79.93338	554.84	4.33
5/12/2015	14:51:50	14:51:50	0:00:36	36.00	0.230833333	0.293428571	-4.620883	-79.933334	575.87	8.31
5/12/2015	14:52:25	14:52:25	0:00:35	35.00	0.293428571	0.038	-4.620792	-79.93335	551.84	10.27
5/12/2015	14:53:00	14:53:00	0:00:35	35.00	0.038	0.440571429	-4.62078	-79.93335	563.98	1.33
5/12/2015	14:53:35	14:53:35	0:00:35	35.00	0.440571429	0.1025	-4.620901	-79.933418	549.61	15.42
5/12/2015	14:54:11	14:54:11	0:00:36	36.00	0.1025	0.150857143	-4.620877	-79.933395	545.73	3.69
5/12/2015	14:54:46	14:54:46	0:00:35	35.00	0.150857143	0.439142857	-4.620924	-79.933388	555.99	5.28
5/12/2015	14:55:21	14:55:21	0:00:35	35.00	0.439142857	0.100857143	-4.620876	-79.933258	566.35	15.37
5/12/2015	14:55:56	14:55:56	0:00:35	35.00	0.100857143	0.569444444	-4.620904	-79.933243	573	3.53
5/12/2015	14:56:32	14:56:32	0:00:36	36.00	0.569444444	1.038857143	-4.620877	-79.933426	528.66	20.5
5/12/2015	14:57:07	14:57:07	0:00:35	35.00	1.038857143	0.607111111	-4.620882	-79.933098	597.42	36.36
5/12/2015	14:57:52	14:57:52	0:00:45	45.00	0.607111111	0.041944444	-4.620973	-79.933327	552.4	27.32
5/12/2015	14:58:28	14:58:28	0:00:36	36.00	0.041944444	0.312222222	-4.620962	-79.933319	568.5	1.51
5/12/2015	14:59:04	14:59:04	0:00:36	36.00	0.312222222	0.281111111	-4.620984	-79.933418	548.94	11.24
5/12/2015	14:59:40	14:59:40	0:00:36	36.00	0.281111111	0.087792208	-4.620976	-79.933327	551.65	10.12
5/12/2015	15:00:57	15:00:57	0:01:17	77.00	0.087792208	0.018611111	-4.620974	-79.933388	555.67	6.76
5/12/2015	15:01:33	15:01:33	0:00:36	36.00	0.018611111	0.699736842	-4.62098	-79.933388	559.9	0.67
5/12/2015	15:02:11	15:02:11	0:00:38	38.00	0.699736842	0.320857143	-4.621088	-79.933174	560.55	26.59
5/12/2015	15:02:46	15:02:46	0:00:35	35.00	0.320857143	0.632631579	-4.621014	-79.933243	546.05	11.23
5/12/2015	15:03:24	15:03:24	0:00:38	38.00	0.632631579	0.976571429	-4.6211	-79.933044	572.69	24.04
5/12/2015	15:03:59	15:03:59	0:00:35	35.00	0.976571429	0.209722222	-4.621062	-79.93335	557.4	34.18
5/12/2015	15:04:35	15:04:35	0:00:36	36.00	0.209722222	0.148055556	-4.621001	-79.93338	559.81	7.55
5/12/2015	15:05:11	15:05:11	0:00:36	36.00	0.148055556	0.118	-4.621015	-79.933426	563.39	5.33
5/12/2015	15:05:46	15:05:46	0:00:35	35.00	0.118	0.681388889	-4.620993	-79.933456	566.34	4.13
5/12/2015	15:06:22	15:06:22	0:00:36	36.00	0.681388889	0.557428571	-4.621005	-79.933235	540.15	24.53
5/12/2015	15:06:57	15:06:57	0:00:35	35.00	0.557428571	0.145135135	-4.621009	-79.933411	559.27	19.51
5/12/2015	15:07:34	15:07:34	0:00:37	37.00	0.145135135	0.37	-4.620991	-79.933456	560.51	5.37
5/12/2015	15:08:10	15:08:10	0:00:36	36.00	0.37	0.354444444	-4.620899	-79.933533	578.12	13.32
5/12/2015	15:08:46	15:08:46	0:00:36	36.00	0.354444444	0.103333333	-4.620905	-79.933418	552.35	12.76
5/12/2015	15:09:22	15:09:22	0:00:36	36.00	0.103333333	0.615555556	-4.62089	-79.933388	547.99	3.72
5/12/2015	15:09:58	15:09:58	0:00:36	36.00	0.615555556	0.575833333	-4.620998	-79.93322	551.65	22.16
5/12/2015	15:10:34	15:10:34	0:00:36	36.00	0.575833333	0.382820513	-4.620916	-79.933388	560.97	20.73
5/12/2015	15:11:13	15:11:13	0:00:39	39.00	0.382820513	0.150571429	-4.620859	-79.93351	556.64	14.93
5/12/2015	15:11:48	15:11:48	0:00:35	35.00	0.150571429	0.269736842	-4.620871	-79.933464	564.81	5.27
5/12/2015	15:12:26	15:12:26	0:00:38	38.00	0.269736842	0.356976744	-4.620955	-79.933502	557.82	10.25
5/12/2015	15:13:09	15:13:09	0:00:43	43.00	0.356976744	0.24	-4.620975	-79.933365	568.1	15.35
5/12/2015	15:13:49	15:13:49	0:00:40	40.00	0.24	0.309166667	-4.620996	-79.933449	563.43	9.6
5/12/2015	15:14:25	15:14:25	0:00:36	36.00	0.309166667	0.381428571	-4.620979	-79.93335	560.1	11.13
5/12/2015	15:15:00	15:15:00	0:00:35	35.00	0.381428571	0.409714286	-4.620922	-79.933456	567.09	13.35
5/12/2015	15:15:35	15:15:35	0:00:35	35.00	0.409714286	0.443529412	-4.620983	-79.933342	568.37	14.34
5/12/2015	15:16:09	15:16:09	0:00:34	34.00	0.443529412	0.133636364	-4.62089	-79.933441	549.97	15.08
5/12/2015	15:17:04	15:17:04	0:00:55	55.00	0.133636364	0.181428571	-4.620916	-79.93338	558.64	7.35
5/12/2015	15:17:39	15:17:39	0:00:35	35.00	0.181428571	0.140555556	-4.620882	-79.933426	569.6	6.35
5/12/2015	15:18:33	15:18:33	0:00:54	54.00	0.140555556	0.240555556	-4.620924	-79.933372	553.24	7.59
5/12/2015	15:19:09	15:19:09	0:00:36	36.00	0.240555556	0.212222222	-4.620942	-79.933296	548.76	8.66
5/12/2015	15:19:45	15:19:45	0:00:36	36.00	0.212222222	0.199142857	-4.620974	-79.933357	548.06	7.64
5/12/2015	15:20:20	15:20:20	0:00:35	35.00	0.199142857	0.399428571	-4.621024	-79.933395	567.75	6.97
5/12/2015	15:20:55	15:20:55	0:00:35	35.00	0.399428571	0.124444444	-4.620914	-79.933456	547.68	13.98
5/12/2015	15:21:31	15:21:31	0:00:36	36.00	0.124444444	0.348857143	-4.620941	-79.933426	554.85	4.48
5/12/2015	15:22:06	15:22:06	0:00:35	35.00	0.348857143	0.080285714	-4.62087	-79.933342	548.99	12.21
5/12/2015	15:22:41	15:22:41	0:00:35	35.00	0.080285714	0.296111111	-4.620894	-79.933334	562.95	2.81
5/12/2015	15:23:17	15:23:17	0:00:36	36.00	0.296111111	0.251142857	-4.620922	-79.933426	550.9	10.66
5/12/2015	15:23:52	15:23:52	0:00:35	35.00	0.251142857	0.213888889	-4.620883	-79.933357	554.68	8.79
5/12/2015	15:24:28	15:24:28	0:00:36	36.00	0.213888889	0.178571429	-4.620897	-79.933289	560.15	7.7
5/12/2015	15:25:03	15:25:03	0:00:35	35.00	0.178571429	0.278611111	-4.62085	-79.933258	548.05	6.25
5/12/2015	15:25:39	15:25:39	0:00:36	36.00	0.278611111	0.168055556	-4.620899	-79.933334	567.49	10.03
5/12/2015	15:26:15	15:26:15	0:00:36	36.00	0.168055556	0.117428571	-4.620886	-79.933281	564.38	6.05
5/12/2015	15:26:50	15:26:50	0:00:35	35.00	0.117428571	0.737575758	-4.620857	-79.933258	563.52	4.11
5/12/2015	15:27:23	15:27:23	0:00:33	33.00	0.737575758	0.178333333	-4.620965	-79.933067	552.81	24.34
5/12/2015	15:27:59	15:27:59	0:00:36	36.00	0.178333333	0.184285714	-4.621018	-79.933044	561.65	6.42
5/12/2015	15:28:34	15:28:34	0:00:35	35.00	0.184285714	0.141944444	-4.620962	-79.933029	558.32	6.45
5/12/2015	15:29:10	15:29:10	0:00:36	36.00	0.141944444	0.193142857	-4.621008	-79.933029	558.42	5.11
5/12/2015	15:29:45	15:29:45	0:00:35	35.00	0.193142857	0.176	-4.62101	-79.932968	554.95	6.76
5/12/2015	15:30:20	15:30:20	0:00:35	35.00	0.176	0.134857143	-4.620997	-79.933022	567.32	6.16
5/12/2015	15:30:55	15:30:55	0:00:35	35.00	0.134857143	0.335294118	-4.621014	-79.932983	562.79	4.72
5/12/2015	15:31:29	15:31:29	0:00:34	34.00	0.335294118	0.446571429	-4.62099	-79.933083	567.62	11.4
5/12/2015	15:32:04	15:32:04	0:00:35	35.00	0.446571429	0.121142857	-4.620961	-79.932945	556.62	15.63
5/12/2015	15:32:39	15:32:39	0:00:35	35.00	0.121142857	0.379714286	-4.620965	-79.932907	558.23	4.24
5/12/2015	15:33:14	15:33:14	0:00:35	35.00	0.379714286	0.564	-4.620999	-79.933022	548.38	13.29
5/12/2015	15:33:49	15:33:49	0:00:35	35.00	0.564	0.177428571	-4.62094	-79.932854	559.79	19.74
5/12/2015	15:34:24	15:34:24	0:00:35	35.00	0.177428571	0.366176471	-4.620958	-79.932907	541.96	6.21
5/12/2015	15:34:58	15:34:58	0:00:34	34.00	0.366176471	0.188055556	-4.620924	-79.933014	558.41	12.45
5/12/2015	15:35:34	15:35:34	0:00:36	36.00	0.188055556	0.381764706	-4.620977	-79.933044	549.26	6.77
5/12/2015	15:36:08	15:36:08	0:00:34	34.00	0.381764706	0.325714286	-4.620889	-79.933121	555.84	12.98
5/12/2015	15:36:43	15:36:43	0:00:35	35.00	0.325714286	0.352857143	-4.620821	-79.933044	552.17	11.4
5/12/2015	15:37:18	15:37:18	0:00:35	35.00	0.352857143	0.761944444	-4.620733	-79.932976	566.48	12.35
5/12/2015	15:37:54	15:37:54	0:00:36	36.00	0.761944444	0.498823529	-4.620662	-79.932739	571.16	27.43
5/12/2015	15:38:28	15:38:28	0:00:34	34.00	0.498823529	0.317941176	-4.620754	-79.932617	568.24	16.96
5/12/2015	15:39:02	15:39:02	0:00:34	34.00	0.317941176	0.165588235	-4.620851	-79.93261	577.85	10.81
5/12/2015	15:39:36	15:39:36	0:00:34	34.00	0.165588235	0.104705882	-4.620801	-79.932602	569.48	5.63
5/12/2015	15:40:10	15:40:10	0:00:34	34.00	0.104705882	0.146764706	-4.62077	-79.93261	563.38	3.56
5/12/2015	15:40:44	15:40:44	0:00:34	34.00	0.146764706	0.155428571	-4.620794	-79.932648	560.05	4.99
5/12/2015	15:41:19	15:41:19	0:00:35	35.00	0.155428571	0.057058824	-4.620763	-79.93261	563.92	5.44
5/12/2015	15:41:53	15:41:53	0:00:34	34.00	0.057058824	0.245428571	-4.620772	-79.932625	564.27	1.94
5/12/2015	15:42:28	15:42:28	0:00:35	35.00	0.245428571	0.511428571	-4.620787	-79.932549	558.48	8.59
5/12/2015	15:43:03	15:43:03	0:00:35	35.00	0.511428571	0.715882353	-4.620629	-79.932518	574.21	17.9
5/12/2015	15:43:37	15:43:37	0:00:34	34.00	0.715882353	0.726470588	-4.620415	-79.932472	574.26	24.34
5/12/2015	15:44:11	15:44:11	0:00:34	34.00	0.726470588	0.824857143	-4.620216	-79.932571	572.36	24.7
5/12/2015	15:44:46	15:44:46	0:00:35	35.00	0.824857143	0.332	-4.619968	-79.932648	555.81	28.87
5/12/2015	15:45:21	15:45:21	0:00:35	35.00	0.332	0.181176471	-4.619866	-79.932671	545.79	11.62
5/12/2015	15:45:55	15:45:55	0:00:34	34.00	0.181176471	0.249142857	-4.619921	-79.932678	558.08	6.16
5/12/2015	15:46:30	15:46:30	0:00:35	35.00	0.249142857	0.257272727	-4.619996	-79.932701	562.75	8.72
5/12/2015	15:47:03	15:47:03	0:00:33	33.00	0.257272727	0.377142857	-4.619935	-79.932655	556.59	8.49
5/12/2015	15:47:38	15:47:38	0:00:35	35.00	0.377142857	0.315714286	-4.619904	-79.93277	556.9	13.2
5/12/2015	15:48:13	15:48:13	0:00:35	35.00	0.315714286	0.048571429	-4.619916	-79.932671	556.74	11.05
5/12/2015	15:48:48	15:48:48	0:00:35	35.00	0.048571429	0.027941176	-4.619903	-79.932663	555.16	1.7
5/12/2015	15:49:22	15:49:22	0:00:34	34.00	0.027941176	0.182	-4.6199	-79.932671	564.36	0.95
5/12/2015	15:49:57	15:49:57	0:00:35	35.00	0.182	0.202352941	-4.619857	-79.932709	570.6	6.37
5/12/2015	15:50:31	15:50:31	0:00:34	34.00	0.202352941	0.317714286	-4.619797	-79.932724	570.52	6.88
5/12/2015	15:51:06	15:51:06	0:00:35	35.00	0.317714286	0.488571429	-4.619813	-79.932823	559.21	11.12
5/12/2015	15:51:41	15:51:41	0:00:35	35.00	0.488571429	0.365714286	-4.619695	-79.932922	580.69	17.1
5/12/2015	15:52:16	15:52:16	0:00:35	35.00	0.365714286	0.263823529	-4.619581	-79.932938	551.21	12.8
5/12/2015	15:52:50	15:52:50	0:00:34	34.00	0.263823529	0.206176471	-4.619634	-79.932999	578.98	8.97
5/12/2015	15:53:24	15:53:24	0:00:34	34.00	0.206176471	0.351428571	-4.619571	-79.932999	557.76	7.01
5/12/2015	15:53:59	15:53:59	0:00:35	35.00	0.351428571	0.48	-4.619521	-79.933098	575.09	12.3
5/12/2015	15:54:33	15:54:33	0:00:34	34.00	0.48	0.09425	-4.619452	-79.933228	573.61	16.32
5/12/2015	15:55:13	15:55:13	0:00:40	40.00	0.09425	0.122083333	-4.619438	-79.933197	555.15	3.77
5/12/2015	15:56:01	15:56:01	0:00:48	48.00	0.122083333	0.549705882	-4.619412	-79.933243	564.25	5.86
5/12/2015	15:56:35	15:56:35	0:00:34	34.00	0.549705882	0.724411765	-4.619359	-79.933403	573.16	18.69
5/12/2015	15:57:09	15:57:09	0:00:34	34.00	0.724411765	0.216666667	-4.619382	-79.933182	585.88	24.63
5/12/2015	15:57:45	15:57:45	0:00:36	36.00	0.216666667	0.220588235	-4.619417	-79.933243	564.22	7.8
5/12/2015	15:58:19	15:58:19	0:00:34	34.00	0.220588235	0.095294118	-4.619375	-79.933296	567.68	7.5
5/12/2015	15:58:53	15:58:53	0:00:34	34.00	0.095294118	0.061111111	-4.619357	-79.933273	564.49	3.24
5/12/2015	15:59:29	15:59:29	0:00:36	36.00	0.061111111	0.099117647	-4.61937	-79.933258	567.48	2.2
5/12/2015	16:00:03	16:00:03	0:00:34	34.00	0.099117647	0.092571429	-4.619375	-79.933228	556.78	3.37
5/12/2015	16:00:38	16:00:38	0:00:35	35.00	0.092571429	0.026176471	-4.61935	-79.933243	572.2	3.24
5/12/2015	16:01:12	16:01:12	0:00:34	34.00	0.026176471	0.134117647	-4.619346	-79.93325	564.81	0.89
5/12/2015	16:01:46	16:01:46	0:00:34	34.00	0.134117647	0.365	-4.619319	-79.933281	556.58	4.56
5/12/2015	16:02:20	16:02:20	0:00:34	34.00	0.365	0.033888889	-4.619424	-79.933243	567.88	12.41
5/12/2015	16:02:56	16:02:56	0:00:36	36.00	0.033888889	0.136857143	-4.619435	-79.933243	580.73	1.22
5/12/2015	16:03:31	16:03:31	0:00:35	35.00	0.136857143	0.291714286	-4.619404	-79.933273	562.85	4.79
5/12/2015	16:04:06	16:04:06	0:00:35	35.00	0.291714286	0.140555556	-4.619342	-79.933205	567.52	10.21
5/12/2015	16:04:42	16:04:42	0:00:36	36.00	0.140555556	0.146666667	-4.619387	-79.933212	560.26	5.06
5/12/2015	16:05:18	16:05:18	0:00:36	36.00	0.146666667	0.180555556	-4.619423	-79.933243	565.73	5.28
5/12/2015	16:05:54	16:05:54	0:00:36	36.00	0.180555556	0.095428571	-4.619448	-79.933296	567.36	6.5
5/12/2015	16:06:29	16:06:29	0:00:35	35.00	0.095428571	0.232051282	-4.619451	-79.933266	584.29	3.34
5/12/2015	16:07:08	16:07:08	0:00:39	39.00	0.232051282	0.132285714	-4.61937	-79.933258	567.62	9.05
5/12/2015	16:07:43	16:07:43	0:00:35	35.00	0.132285714	0.166285714	-4.619399	-79.933228	571.68	4.63
5/12/2015	16:08:18	16:08:18	0:00:35	35.00	0.166285714	0.100857143	-4.619372	-79.933273	564.64	5.82
5/12/2015	16:08:53	16:08:53	0:00:35	35.00	0.100857143	0.111111111	-4.6194	-79.933258	559.99	3.53
5/12/2015	16:09:29	16:09:29	0:00:36	36.00	0.111111111	0.115428571	-4.61942	-79.933228	556.17	4
5/12/2015	16:10:04	16:10:04	0:00:35	35.00	0.115428571	0.110277778	-4.619391	-79.93325	576.58	4.04
5/12/2015	16:10:40	16:10:40	0:00:36	36.00	0.110277778	0.166388889	-4.619426	-79.933243	575.73	3.97
5/12/2015	16:11:16	16:11:16	0:00:36	36.00	0.166388889	0.04	-4.619427	-79.933189	573.03	5.99
5/12/2015	16:11:50	16:11:50	0:00:34	34.00	0.04	0.150588235	-4.619417	-79.933182	571.11	1.36
5/12/2015	16:12:24	16:12:24	0:00:34	34.00	0.150588235	0.054	-4.619421	-79.933228	572.07	5.12
5/12/2015	16:12:59	16:12:59	0:00:35	35.00	0.054	0.079428571	-4.619406	-79.93322	573.91	1.89
5/12/2015	16:13:34	16:13:34	0:00:35	35.00	0.079428571	0.145555556	-4.619416	-79.933197	572.33	2.78
5/12/2015	16:14:10	16:14:10	0:00:36	36.00	0.145555556	0.163055556	-4.619444	-79.933235	577.06	5.24
5/12/2015	16:14:46	16:14:46	0:00:36	36.00	0.163055556	0.170857143	-4.619444	-79.933182	574.41	5.87
5/12/2015	16:15:21	16:15:21	0:00:35	35.00	0.170857143	0.074722222	-4.619434	-79.933235	574.35	5.98
5/12/2015	16:15:57	16:15:57	0:00:36	36.00	0.074722222	0.196857143	-4.619415	-79.93325	588.51	2.69
5/12/2015	16:16:32	16:16:32	0:00:35	35.00	0.196857143	0.077222222	-4.619464	-79.933212	566.28	6.89
5/12/2015	16:17:08	16:17:08	0:00:36	36.00	0.077222222	0.0525	-4.619454	-79.933235	576.73	2.78
5/12/2015	16:17:44	16:17:44	0:00:36	36.00	0.0525	0.114	-4.619462	-79.93325	574.06	1.89
5/12/2015	16:18:19	16:18:19	0:00:35	35.00	0.114	0.076111111	-4.619427	-79.933258	577.02	3.99
5/12/2015	16:18:55	16:18:55	0:00:36	36.00	0.076111111	0.023333333	-4.619436	-79.933235	567.77	2.74
5/12/2015	16:19:31	16:19:31	0:00:36	36.00	0.023333333	0.074166667	-4.619433	-79.933228	574.37	0.84
5/12/2015	16:20:07	16:20:07	0:00:36	36.00	0.074166667	0.096388889	-4.619457	-79.933228	586.88	2.67
5/12/2015	16:20:43	16:20:43	0:00:36	36.00	0.096388889	0.046111111	-4.619448	-79.933258	580.46	3.47
5/12/2015	16:21:19	16:21:19	0:00:36	36.00	0.046111111	0.072222222	-4.619448	-79.933243	581.44	1.66
5/12/2015	16:21:55	16:21:55	0:00:36	36.00	0.072222222	0.152777778	-4.619426	-79.933235	595.66	2.6
5/12/2015	16:22:31	16:22:31	0:00:36	36.00	0.152777778	0.168611111	-4.619475	-79.933228	570.79	5.5
5/12/2015	16:23:07	16:23:07	0:00:36	36.00	0.168611111	0.166111111	-4.61943	-79.933197	574.82	6.07
5/12/2015	16:23:43	16:23:43	0:00:36	36.00	0.166111111	0.395714286	-4.61942	-79.93325	571.5	5.98
5/12/2015	16:24:18	16:24:18	0:00:35	35.00	0.395714286	0.394	-4.619393	-79.933128	579.6	13.85
5/12/2015	16:24:53	16:24:53	0:00:35	35.00	0.394	0.566571429	-4.619269	-79.933128	594.21	13.79
5/12/2015	16:25:28	16:25:28	0:00:35	35.00	0.566571429	0.065555556	-4.61943	-79.933205	577.3	19.83
5/12/2015	16:26:04	16:26:04	0:00:36	36.00	0.065555556	0.190571429	-4.61941	-79.933212	582.78	2.36
5/12/2015	16:26:39	16:26:39	0:00:35	35.00	0.190571429	0.065428571	-4.61947	-79.933212	577.65	6.67
5/12/2015	16:27:14	16:27:14	0:00:35	35.00	0.065428571	0.046388889	-4.619457	-79.933228	574.18	2.29
5/12/2015	16:27:50	16:27:50	0:00:36	36.00	0.046388889	0.111052632	-4.619472	-79.933228	577.39	1.67
5/12/2015	16:28:28	16:28:28	0:00:38	38.00	0.111052632	0.201944444	-4.619469	-79.933266	574.87	4.22
5/12/2015	16:29:04	16:29:04	0:00:36	36.00	0.201944444	0.135714286	-4.619445	-79.933205	573.03	7.27
5/12/2015	16:29:39	16:29:39	0:00:35	35.00	0.135714286	0.178055556	-4.619403	-79.933197	579.25	4.75
5/12/2015	16:30:15	16:30:15	0:00:36	36.00	0.178055556	0.198285714	-4.619438	-79.933243	568.2	6.41
5/12/2015	16:30:50	16:30:50	0:00:35	35.00	0.198285714	0.138333333	-4.6195	-79.93325	574.66	6.94
5/12/2015	16:31:26	16:31:26	0:00:36	36.00	0.138333333	0.049714286	-4.619461	-79.933228	576.91	4.98
5/12/2015	16:32:01	16:32:01	0:00:35	35.00	0.049714286	0.073142857	-4.619475	-79.933235	588.51	1.74
5/12/2015	16:32:36	16:32:36	0:00:35	35.00	0.073142857	0.212571429	-4.619452	-79.933235	575.69	2.56
5/12/2015	16:33:11	16:33:11	0:00:35	35.00	0.212571429	0.253333333	-4.619411	-79.933182	578.2	7.44
5/12/2015	16:33:47	16:33:47	0:00:36	36.00	0.253333333	0.098857143	-4.619466	-79.933243	570.78	9.12
5/12/2015	16:34:22	16:34:22	0:00:35	35.00	0.098857143	0.098235294	-4.619445	-79.93322	571.02	3.46
5/12/2015	16:34:56	16:34:56	0:00:34	34.00	0.098235294	0.154117647	-4.619416	-79.933228	580.63	3.34
5/12/2015	16:35:30	16:35:30	0:00:34	34.00	0.154117647	0.150882353	-4.619427	-79.933182	569.22	5.24
5/12/2015	16:36:04	16:36:04	0:00:34	34.00	0.150882353	0.123823529	-4.619467	-79.933205	590.11	5.13
5/12/2015	16:36:38	16:36:38	0:00:34	34.00	0.123823529	0.071428571	-4.619468	-79.933243	576.11	4.21
5/12/2015	16:37:13	16:37:13	0:00:35	35.00	0.071428571	0.048611111	-4.619447	-79.933235	586.22	2.5
5/12/2015	16:37:49	16:37:49	0:00:36	36.00	0.048611111	0.047777778	-4.619452	-79.93322	591.58	1.75
5/12/2015	16:38:25	16:38:25	0:00:36	36.00	0.047777778	0.110294118	-4.619456	-79.933235	576.85	1.72
5/12/2015	16:38:59	16:38:59	0:00:34	34.00	0.110294118	0.323529412	-4.619423	-79.933228	571.14	3.75
5/12/2015	16:39:33	16:39:33	0:00:34	34.00	0.323529412	0.423055556	-4.619517	-79.933197	569.9	11
5/12/2015	16:40:09	16:40:09	0:00:36	36.00	0.423055556	0.239117647	-4.619603	-79.93309	557.55	15.23
5/12/2015	16:40:43	16:40:43	0:00:34	34.00	0.239117647	0.323235294	-4.61966	-79.933044	577.66	8.13
5/12/2015	16:41:17	16:41:17	0:00:34	34.00	0.323235294	0.389411765	-4.619655	-79.932945	577.73	10.99
5/12/2015	16:41:51	16:41:51	0:00:34	34.00	0.389411765	0.116	-4.619602	-79.933052	553.59	13.24
5/12/2015	16:42:26	16:42:26	0:00:35	35.00	0.116	0.171428571	-4.619623	-79.933022	559.18	4.06
5/12/2015	16:43:01	16:43:01	0:00:35	35.00	0.171428571	0.046111111	-4.619627	-79.932968	568.92	6
5/12/2015	16:43:37	16:43:37	0:00:36	36.00	0.046111111	0.074736842	-4.619627	-79.932983	537.82	1.66
5/12/2015	16:44:15	16:44:15	0:00:38	38.00	0.074736842	0.202285714	-4.619647	-79.932999	569.61	2.84
5/12/2015	16:44:50	16:44:50	0:00:35	35.00	0.202285714	0.214857143	-4.619681	-79.932945	569.24	7.08
5/12/2015	16:45:25	16:45:25	0:00:35	35.00	0.214857143	0.108529412	-4.619722	-79.932999	564.15	7.52
5/12/2015	16:45:59	16:45:59	0:00:34	34.00	0.108529412	0.051176471	-4.619746	-79.933022	571.33	3.69
5/12/2015	16:46:33	16:46:33	0:00:34	34.00	0.051176471	0.145	-4.619732	-79.933029	575.14	1.74
5/12/2015	16:47:09	16:47:09	0:00:36	36.00	0.145	0.240285714	-4.619742	-79.933075	567.33	5.22
5/12/2015	16:47:44	16:47:44	0:00:35	35.00	0.240285714	0.273333333	-4.619787	-79.933014	569.86	8.41
5/12/2015	16:48:20	16:48:20	0:00:36	36.00	0.273333333	0.230277778	-4.619867	-79.932976	576.49	9.84
5/12/2015	16:48:56	16:48:56	0:00:36	36.00	0.230277778	0.231666667	-4.619794	-79.932991	566.12	8.29
5/12/2015	16:49:32	16:49:32	0:00:36	36.00	0.231666667	0.329444444	-4.619719	-79.932991	580.96	8.34
5/12/2015	16:50:08	16:50:08	0:00:36	36.00	0.329444444	0.414	-4.61972	-79.932884	576.58	11.86
5/12/2015	16:50:43	16:50:43	0:00:35	35.00	0.414	0.040277778	-4.619598	-79.93293	538.94	14.49
5/12/2015	16:51:19	16:51:19	0:00:36	36.00	0.040277778	0.205294118	-4.619611	-79.93293	572.66	1.45
5/12/2015	16:51:53	16:51:53	0:00:34	34.00	0.205294118	0.613783784	-4.61955	-79.932945	559.92	6.98
5/12/2015	16:52:30	16:52:30	0:00:37	37.00	0.613783784	0.659393939	-4.619749	-79.932899	571.43	22.71
5/12/2015	16:53:03	16:53:03	0:00:33	33.00	0.659393939	1.183529412	-4.61958	-79.9328	534	21.76
5/12/2015	16:53:37	16:53:37	0:00:34	34.00	1.183529412	0.732777778	-4.619751	-79.93248	622.4	40.24
5/12/2015	16:54:13	16:54:13	0:00:36	36.00	0.732777778	0.451842105	-4.619782	-79.932716	564.29	26.38
5/12/2015	16:54:51	16:54:51	0:00:38	38.00	0.451842105	0.251351351	-4.619907	-79.932625	589.11	17.17
5/12/2015	16:55:28	16:55:28	0:00:37	37.00	0.251351351	0.108	-4.619837	-79.932671	547.28	9.3
5/12/2015	16:56:03	16:56:03	0:00:35	35.00	0.108	0.082571429	-4.619807	-79.932655	549.84	3.78
5/12/2015	16:56:38	16:56:38	0:00:35	35.00	0.082571429	0.179714286	-4.619832	-79.932648	559.87	2.89
5/12/2015	16:57:13	16:57:13	0:00:35	35.00	0.179714286	0.052941176	-4.619874	-79.93261	556.77	6.29
5/12/2015	16:57:47	16:57:47	0:00:34	34.00	0.052941176	0.376176471	-4.619871	-79.932594	566.6	1.8
5/12/2015	16:58:21	16:58:21	0:00:34	34.00	0.376176471	0.105294118	-4.619881	-79.932709	561.95	12.79
5/12/2015	16:58:55	16:58:55	0:00:34	34.00	0.105294118	0.131944444	-4.619872	-79.932678	558.01	3.58
5/12/2015	16:59:31	16:59:31	0:00:36	36.00	0.131944444	0.184705882	-4.619914	-79.932686	564.54	4.75
5/12/2015	17:00:05	17:00:05	0:00:34	34.00	0.184705882	0.336857143	-4.619881	-79.93264	551.33	6.28
5/12/2015	17:00:40	17:00:40	0:00:35	35.00	0.336857143	0.298285714	-4.619986	-79.932655	575.93	11.79
5/12/2015	17:01:15	17:01:15	0:00:35	35.00	0.298285714	0.348	-4.619897	-79.932625	563.89	10.44
5/12/2015	17:01:50	17:01:50	0:00:35	35.00	0.348	0.301714286	-4.619983	-79.932693	574.73	12.18
5/12/2015	17:02:25	17:02:25	0:00:35	35.00	0.301714286	0.291764706	-4.619888	-79.932693	580.27	10.56
5/12/2015	17:02:59	17:02:59	0:00:34	34.00	0.291764706	0.022285714	-4.619946	-79.932625	567.27	9.92
5/12/2015	17:03:34	17:03:34	0:00:35	35.00	0.022285714	0.098285714	-4.619946	-79.932632	566.42	0.78
5/12/2015	17:04:09	17:04:09	0:00:35	35.00	0.098285714	0.080857143	-4.619947	-79.932663	566.89	3.44
5/12/2015	17:04:44	17:04:44	0:00:35	35.00	0.080857143	0.049142857	-4.619958	-79.932686	571.8	2.83
5/12/2015	17:05:19	17:05:19	0:00:35	35.00	0.049142857	0.156111111	-4.619954	-79.932671	564.79	1.72
5/12/2015	17:05:55	17:05:55	0:00:36	36.00	0.156111111	0.129714286	-4.619994	-79.93264	566.86	5.62
5/12/2015	17:06:30	17:06:30	0:00:35	35.00	0.129714286	0.077428571	-4.619954	-79.932632	563.71	4.54
5/12/2015	17:07:05	17:07:05	0:00:35	35.00	0.077428571	0.422647059	-4.619931	-79.93264	574.69	2.71
5/12/2015	17:07:39	17:07:39	0:00:34	34.00	0.422647059	0.354571429	-4.620022	-79.932732	551.71	14.37
5/12/2015	17:08:14	17:08:14	0:00:35	35.00	0.354571429	0.143823529	-4.620103	-79.932655	558.65	12.41
5/12/2015	17:08:48	17:08:48	0:00:34	34.00	0.143823529	0.212352941	-4.620144	-79.932671	557	4.89
5/12/2015	17:09:22	17:09:22	0:00:34	34.00	0.212352941	0.715142857	-4.620196	-79.932632	561.36	7.22
5/12/2015	17:09:57	17:09:57	0:00:35	35.00	0.715142857	1.016388889	-4.620421	-79.93264	560.91	25.03
5/12/2015	17:10:33	17:10:33	0:00:36	36.00	1.016388889	0.147222222	-4.62075	-79.932648	560.82	36.59
5/12/2015	17:11:09	17:11:09	0:00:36	36.00	0.147222222	0.142857143	-4.620797	-79.93264	573.7	5.3
5/12/2015	17:11:44	17:11:44	0:00:35	35.00	0.142857143	0.247222222	-4.620752	-79.93264	560.07	5
5/12/2015	17:12:20	17:12:20	0:00:36	36.00	0.247222222	0.208333333	-4.620793	-79.932571	559.77	8.9
5/12/2015	17:12:56	17:12:56	0:00:36	36.00	0.208333333	0.288857143	-4.620835	-79.932518	554.84	7.5
5/12/2015	17:13:31	17:13:31	0:00:35	35.00	0.288857143	0.13972973	-4.620747	-79.932495	549.09	10.11
5/12/2015	17:14:08	17:14:08	0:00:37	37.00	0.13972973	0.373055556	-4.620703	-79.93251	560.62	5.17
5/12/2015	17:14:44	17:14:44	0:00:36	36.00	0.373055556	0.186857143	-4.62082	-79.93248	585.81	13.43
5/12/2015	17:15:19	17:15:19	0:00:35	35.00	0.186857143	0.198	-4.620865	-79.932518	566.54	6.54
5/12/2015	17:15:54	17:15:54	0:00:35	35.00	0.198	0.105428571	-4.620898	-79.932571	559.59	6.93
5/12/2015	17:16:29	17:16:29	0:00:35	35.00	0.105428571	0.029411765	-4.62091	-79.932602	556.55	3.69
5/12/2015	17:17:03	17:17:03	0:00:34	34.00	0.029411765	0.081388889	-4.620919	-79.932602	563.16	1
5/12/2015	17:17:39	17:17:39	0:00:36	36.00	0.081388889	0.098285714	-4.620932	-79.932625	558.41	2.93
5/12/2015	17:18:14	17:18:14	0:00:35	35.00	0.098285714	0.133055556	-4.620932	-79.932594	563.46	3.44
5/12/2015	17:18:50	17:18:50	0:00:36	36.00	0.133055556	0.210294118	-4.620902	-79.932625	569.58	4.79
5/12/2015	17:19:24	17:19:24	0:00:34	34.00	0.210294118	0.046666667	-4.620954	-79.932663	560.88	7.15
5/12/2015	17:20:00	17:20:00	0:00:36	36.00	0.046666667	0.022285714	-4.620956	-79.932648	552.81	1.68
5/12/2015	17:20:35	17:20:35	0:00:35	35.00	0.022285714	0.077428571	-4.620963	-79.932648	567.83	0.78
5/12/2015	17:21:10	17:21:10	0:00:35	35.00	0.077428571	0.138461538	-4.62094	-79.93264	568.79	2.71
5/12/2015	17:21:49	17:21:49	0:00:39	39.00	0.138461538	0.148918919	-4.620956	-79.932686	577.85	5.4
5/12/2015	17:22:26	17:22:26	0:00:37	37.00	0.148918919	0.100857143	-4.620988	-79.932648	569.63	5.51
5/12/2015	17:23:01	17:23:01	0:00:35	35.00	0.100857143	0.219428571	-4.62096	-79.932663	556.53	3.53
5/12/2015	17:23:36	17:23:36	0:00:35	35.00	0.219428571	0.091944444	-4.620954	-79.932732	567.4	7.68
5/12/2015	17:24:12	17:24:12	0:00:36	36.00	0.091944444	0.259428571	-4.620973	-79.932709	559.3	3.31
5/12/2015	17:24:47	17:24:47	0:00:35	35.00	0.259428571	0.246153846	-4.620945	-79.932632	547.96	9.08
5/12/2015	17:25:26	17:25:26	0:00:39	39.00	0.246153846	0.362972973	-4.62103	-79.932617	562.87	9.6
5/12/2015	17:26:03	17:26:03	0:00:37	37.00	0.362972973	0.069722222	-4.621068	-79.932732	554.42	13.43
5/12/2015	17:26:39	17:26:39	0:00:36	36.00	0.069722222	0.2125	-4.621052	-79.932716	561.93	2.51
5/12/2015	17:27:15	17:27:15	0:00:36	36.00	0.2125	0.396944444	-4.62099	-79.932686	566.19	7.65
5/12/2015	17:27:51	17:27:51	0:00:36	36.00	0.396944444	0.338285714	-4.621081	-79.932777	565.17	14.29
5/12/2015	17:28:26	17:28:26	0:00:35	35.00	0.338285714	0.269473684	-4.620977	-79.9328	564.18	11.84
5/12/2015	17:29:04	17:29:04	0:00:38	38.00	0.269473684	0.419142857	-4.620985	-79.932892	572.22	10.24
5/12/2015	17:29:39	17:29:39	0:00:35	35.00	0.419142857	0.175135135	-4.620883	-79.932808	560.81	14.67
5/12/2015	17:30:16	17:30:16	0:00:37	37.00	0.175135135	0.067352941	-4.620919	-79.932854	569.82	6.48
5/12/2015	17:30:50	17:30:50	0:00:34	34.00	0.067352941	0.286388889	-4.620906	-79.932838	559.2	2.29
5/12/2015	17:31:26	17:31:26	0:00:36	36.00	0.286388889	0.075135135	-4.620892	-79.93293	547.55	10.31
5/12/2015	17:32:03	17:32:03	0:00:37	37.00	0.075135135	0.047222222	-4.620882	-79.932907	558.68	2.78
5/12/2015	17:32:39	17:32:39	0:00:36	36.00	0.047222222	0.071315789	-4.620895	-79.932899	562.26	1.7
5/12/2015	17:33:17	17:33:17	0:00:38	38.00	0.071315789	0.098285714	-4.620872	-79.932907	566.84	2.71
5/12/2015	17:33:52	17:33:52	0:00:35	35.00	0.098285714	0.133055556	-4.62088	-79.932877	554.89	3.44
5/12/2015	17:34:28	17:34:28	0:00:36	36.00	0.133055556	0.128611111	-4.620849	-79.932907	561.62	4.79
5/12/2015	17:35:04	17:35:04	0:00:36	36.00	0.128611111	0.262571429	-4.620878	-79.932877	555.82	4.63
5/12/2015	17:35:39	17:35:39	0:00:35	35.00	0.262571429	0.199714286	-4.620822	-79.932816	556.98	9.19
5/12/2015	17:36:14	17:36:14	0:00:35	35.00	0.199714286	0.199714286	-4.620778	-79.932861	568.26	6.99
5/12/2015	17:36:49	17:36:49	0:00:35	35.00	0.199714286	0.166	-4.620762	-79.9328	563.09	6.99
5/12/2015	17:37:24	17:37:24	0:00:35	35.00	0.166	0.294444444	-4.620715	-79.932777	563.34	5.81
5/12/2015	17:38:00	17:38:00	0:00:36	36.00	0.294444444	0.237714286	-4.620781	-79.932846	555.8	10.6
5/12/2015	17:38:35	17:38:35	0:00:35	35.00	0.237714286	0.094722222	-4.620728	-79.932793	553.67	8.32
5/12/2015	17:39:11	17:39:11	0:00:36	36.00	0.094722222	0.435714286	-4.620721	-79.932823	554.72	3.41
5/12/2015	17:39:46	17:39:46	0:00:35	35.00	0.435714286	0.6625	-4.620823	-79.932915	552.35	15.25
5/12/2015	17:40:22	17:40:22	0:00:36	36.00	0.6625	0.401714286	-4.620689	-79.932747	568.75	23.85
5/12/2015	17:40:57	17:40:57	0:00:35	35.00	0.401714286	0.169722222	-4.620776	-79.932655	582.22	14.06
5/12/2015	17:41:33	17:41:33	0:00:36	36.00	0.169722222	0.194166667	-4.620761	-79.932602	562.78	6.11
5/12/2015	17:42:09	17:42:09	0:00:36	36.00	0.194166667	0.591111111	-4.620718	-79.932648	568.25	6.99
5/12/2015	17:42:45	17:42:45	0:00:36	36.00	0.591111111	1.263611111	-4.620532	-79.932693	563.21	21.28
5/12/2015	17:43:21	17:43:21	0:00:36	36.00	1.263611111	0.775428571	-4.620139	-79.932579	564.18	45.49
5/12/2015	17:43:56	17:43:56	0:00:35	35.00	0.775428571	0.142941176	-4.619923	-79.932693	557.24	27.14
5/12/2015	17:44:30	17:44:30	0:00:34	34.00	0.142941176	0.245	-4.61988	-79.932701	557.94	4.86
5/12/2015	17:45:06	17:45:06	0:00:36	36.00	0.245	0.312571429	-4.619931	-79.932762	567.16	8.82
5/12/2015	17:45:41	17:45:41	0:00:35	35.00	0.312571429	0.105428571	-4.619848	-79.932709	555.97	10.94
5/12/2015	17:46:16	17:46:16	0:00:35	35.00	0.105428571	0.301142857	-4.619872	-79.932686	551.05	3.69
5/12/2015	17:46:51	17:46:51	0:00:35	35.00	0.301142857	0.128648649	-4.619794	-79.932632	555.01	10.54
5/12/2015	17:47:28	17:47:28	0:00:37	37.00	0.128648649	0.257631579	-4.619812	-79.932671	574.33	4.76
5/12/2015	17:48:06	17:48:06	0:00:38	38.00	0.257631579	0.164166667	-4.619757	-79.932602	539.76	9.79
5/12/2015	17:48:42	17:48:42	0:00:36	36.00	0.164166667	0.313142857	-4.619706	-79.932587	528.67	5.91
5/12/2015	17:49:17	17:49:17	0:00:35	35.00	0.313142857	0.426571429	-4.619758	-79.932671	554.45	10.96
5/12/2015	17:49:52	17:49:52	0:00:35	35.00	0.426571429	0.3625	-4.619701	-79.932793	563.53	14.93
5/12/2015	17:50:28	17:50:28	0:00:36	36.00	0.3625	0.467941176	-4.619593	-79.932747	574.44	13.05
5/12/2015	17:51:02	17:51:02	0:00:34	34.00	0.467941176	0.608484848	-4.619506	-79.932861	577.52	15.91
5/12/2015	17:51:35	17:51:35	0:00:33	33.00	0.608484848	0.150857143	-4.619339	-79.93293	557.89	20.08
5/12/2015	17:52:10	17:52:10	0:00:35	35.00	0.150857143	0.477777778	-4.619375	-79.932899	577.74	5.28
5/12/2015	17:52:46	17:52:46	0:00:36	36.00	0.477777778	0.057222222	-4.61923	-79.932953	565.7	17.2
5/12/2015	17:53:22	17:53:22	0:00:36	36.00	0.057222222	0.040571429	-4.619219	-79.932968	561.38	2.06
5/12/2015	17:53:57	17:53:57	0:00:35	35.00	0.040571429	0.149393939	-4.619229	-79.932976	575.3	1.42
5/12/2015	17:54:30	17:54:30	0:00:33	33.00	0.149393939	0.241142857	-4.619252	-79.933014	565.84	4.93
5/12/2015	17:55:05	17:55:05	0:00:35	35.00	0.241142857	0.433235294	-4.619248	-79.932938	571.46	8.44
5/12/2015	17:55:39	17:55:39	0:00:34	34.00	0.433235294	0.266388889	-4.619216	-79.933067	560.9	14.73
5/12/2015	17:56:15	17:56:15	0:00:36	36.00	0.266388889	0.363333333	-4.61913	-79.93306	561.69	9.59
5/12/2015	17:56:57	17:56:57	0:00:42	42.00	0.363333333	0.052647059	-4.619144	-79.933197	582.71	15.26
5/12/2015	17:57:31	17:57:31	0:00:34	34.00	0.052647059	0.563235294	-4.619158	-79.933205	558.88	1.79
5/12/2015	17:58:05	17:58:05	0:00:34	34.00	0.563235294	0.987272727	-4.61928	-79.933327	587.27	19.15
5/12/2015	17:58:38	17:58:38	0:00:33	33.00	0.987272727	0.522631579	-4.619088	-79.933105	563.17	32.58
5/12/2015	17:59:16	17:59:16	0:00:38	38.00	0.522631579	0.337368421	-4.619225	-79.93322	559.2	19.86
5/12/2015	17:59:54	17:59:54	0:00:38	38.00	0.337368421	0.249411765	-4.619127	-79.933159	576.69	12.82
5/12/2015	18:01:02	18:01:02	0:01:08	68.00	0.249411765	0.39	-4.619195	-79.933296	595.23	16.96
5/12/2015	18:01:45	18:01:45	0:00:43	43.00	0.39	0.070487805	-4.619057	-79.933235	595.03	16.77
5/12/2015	18:02:26	18:02:26	0:00:41	41.00	0.070487805	0.242631579	-4.619082	-79.933228	584.76	2.89
5/12/2015	18:03:04	18:03:04	0:00:38	38.00	0.242631579	0.114545455	-4.619162	-79.93325	570.94	9.22
5/12/2015	18:03:37	18:03:37	0:00:33	33.00	0.114545455	0.153714286	-4.619128	-79.93325	596.54	3.78
5/12/2015	18:04:12	18:04:12	0:00:35	35.00	0.153714286	0.078918919	-4.619166	-79.93322	560.15	5.38
5/12/2015	18:04:49	18:04:49	0:00:37	37.00	0.078918919	0.095	-4.619191	-79.933212	559.02	2.92
5/12/2015	18:05:25	18:05:25	0:00:36	36.00	0.095	0.0625	-4.619221	-79.933205	559.81	3.42
5/12/2015	18:06:01	18:06:01	0:00:36	36.00	0.0625	0.1025	-4.619202	-79.933212	559.59	2.25
5/12/2015	18:06:37	18:06:37	0:00:36	36.00	0.1025	0.047222222	-4.619178	-79.933235	556.22	3.69
5/12/2015	18:07:13	18:07:13	0:00:36	36.00	0.047222222	0.181764706	-4.619181	-79.93322	571.09	1.7
5/12/2015	18:07:47	18:07:47	0:00:34	34.00	0.181764706	0.304324324	-4.619236	-79.933228	523.83	6.18
5/12/2015	18:08:24	18:08:24	0:00:37	37.00	0.304324324	0.071052632	-4.619136	-79.933212	582.13	11.26
5/12/2015	18:09:02	18:09:02	0:00:38	38.00	0.071052632	0.0605	-4.619144	-79.933235	581.66	2.7
5/12/2015	18:10:02	18:10:02	0:01:00	60.00	0.0605	0.1425	-4.619173	-79.93322	563.77	3.63
5/12/2015	18:10:50	18:10:50	0:00:48	48.00	0.1425	0.125142857	-4.619112	-79.933212	578.76	6.84
5/12/2015	18:11:25	18:11:25	0:00:35	35.00	0.125142857	0.162352941	-4.61908	-79.933235	603.18	4.38
5/12/2015	18:11:59	18:11:59	0:00:34	34.00	0.162352941	0.145588235	-4.619061	-79.933189	589.12	5.52
5/12/2015	18:12:33	18:12:33	0:00:34	34.00	0.145588235	0.164	-4.619093	-79.93322	597.8	4.95
5/12/2015	18:13:08	18:13:08	0:00:35	35.00	0.164	0.277428571	-4.619144	-79.933212	586.28	5.74
5/12/2015	18:13:43	18:13:43	0:00:35	35.00	0.277428571	0.246470588	-4.619231	-79.933205	576.82	9.71
5/12/2015	18:14:17	18:14:17	0:00:34	34.00	0.246470588	0.327058824	-4.619156	-79.933212	579.13	8.38
5/12/2015	18:14:51	18:14:51	0:00:34	34.00	0.327058824	0.278541667	-4.619256	-79.933212	571.24	11.12
5/12/2015	18:15:39	18:15:39	0:00:48	48.00	0.278541667	0.251111111	-4.619136	-79.933205	587.2	13.37
5/12/2015	18:16:15	18:16:15	0:00:36	36.00	0.251111111	0.067837838	-4.61919	-79.933266	576.81	9.04
5/12/2015	18:16:52	18:16:52	0:00:37	37.00	0.067837838	0.263428571	-4.619206	-79.93325	587.72	2.51
5/12/2015	18:17:27	18:17:27	0:00:35	35.00	0.263428571	0.286857143	-4.619126	-79.933228	583.77	9.22
5/12/2015	18:18:02	18:18:02	0:00:35	35.00	0.286857143	0.195555556	-4.619215	-79.933243	597.03	10.04
5/12/2015	18:18:38	18:18:38	0:00:36	36.00	0.195555556	0.109705882	-4.619156	-79.933266	587.81	7.04
5/12/2015	18:19:12	18:19:12	0:00:34	34.00	0.109705882	0.071428571	-4.619143	-79.933235	582	3.73
5/12/2015	18:19:47	18:19:47	0:00:35	35.00	0.071428571	0.154	-4.619164	-79.933243	580.66	2.5
5/12/2015	18:20:22	18:20:22	0:00:35	35.00	0.154	0.355714286	-4.619212	-79.93325	564.62	5.39
5/12/2015	18:20:57	18:20:57	0:00:35	35.00	0.355714286	0.557058824	-4.619317	-79.933289	557.02	12.45
5/12/2015	18:21:31	18:21:31	0:00:34	34.00	0.557058824	0.396666667	-4.619153	-79.933243	581.84	18.94
5/12/2015	18:22:07	18:22:07	0:00:36	36.00	0.396666667	0.321470588	-4.619273	-79.933289	566.61	14.28
5/12/2015	18:22:41	18:22:41	0:00:34	34.00	0.321470588	0.244117647	-4.619175	-79.933281	569.35	10.93
5/12/2015	18:23:15	18:23:15	0:00:34	34.00	0.244117647	0.230571429	-4.619246	-79.933258	562.02	8.3
5/12/2015	18:23:50	18:23:50	0:00:35	35.00	0.230571429	0.295	-4.619175	-79.933243	571.35	8.07
5/12/2015	18:24:24	18:24:24	0:00:34	34.00	0.295	0.065172414	-4.619224	-79.933319	568.51	10.03
5/12/2015	18:25:22	18:25:22	0:00:58	58.00	0.065172414	0.253333333	-4.619191	-79.933327	569.91	3.78
5/12/2015	18:25:58	18:25:58	0:00:36	36.00	0.253333333	0.470857143	-4.619246	-79.933388	573.24	9.12
5/12/2015	18:26:33	18:26:33	0:00:35	35.00	0.470857143	0.23	-4.619174	-79.933258	579.11	16.48
5/12/2015	18:27:10	18:27:10	0:00:37	37.00	0.23	0.341578947	-4.619244	-79.933289	564.96	8.51
5/12/2015	18:27:48	18:27:48	0:00:38	38.00	0.341578947	0.164054054	-4.619156	-79.933212	573.32	12.98
5/12/2015	18:28:25	18:28:25	0:00:37	37.00	0.164054054	0.364594595	-4.619111	-79.933243	578.7	6.07
5/12/2015	18:29:02	18:29:02	0:00:37	37.00	0.364594595	0.320540541	-4.619216	-79.933304	563.6	13.49
5/12/2015	18:29:39	18:29:39	0:00:37	37.00	0.320540541	0.647368421	-4.619215	-79.933411	584.95	11.86
5/12/2015	18:30:17	18:30:17	0:00:38	38.00	0.647368421	0.326744186	-4.619117	-79.933212	579.78	24.6
5/12/2015	18:31:00	18:31:00	0:00:43	43.00	0.326744186	0.332564103	-4.619223	-79.933281	577.96	14.05
5/12/2015	18:31:39	18:31:39	0:00:39	39.00	0.332564103	0.114722222	-4.619119	-79.933228	572.27	12.97
5/12/2015	18:32:15	18:32:15	0:00:36	36.00	0.114722222	0.095438596	-4.619097	-79.933258	572.41	4.13
5/12/2015	18:33:12	18:33:12	0:00:57	57.00	0.095438596	0.103921569	-4.61908	-79.933212	588.47	5.44
5/12/2015	18:34:03	18:34:03	0:00:51	51.00	0.103921569	0.08974359	-4.619051	-79.933174	588.29	5.3
5/12/2015	18:34:42	18:34:42	0:00:39	39.00	0.08974359	0.068727273	-4.619057	-79.933205	589.55	3.5
5/12/2015	18:35:37	18:35:37	0:00:55	55.00	0.068727273	0.139772727	-4.619023	-79.933205	579.03	3.78
5/12/2015	18:36:21	18:36:21	0:00:44	44.00	0.139772727	0.177068966	-4.619054	-79.933159	575.05	6.15
5/12/2015	18:37:19	18:37:19	0:00:58	58.00	0.177068966	0.240243902	-4.619146	-79.933151	570.21	10.27
5/12/2015	18:38:00	18:38:00	0:00:41	41.00	0.240243902	0.3118	-4.619063	-79.933182	592.4	9.85
5/12/2015	18:38:50	18:38:50	0:00:50	50.00	0.3118	0.232181818	-4.619198	-79.93322	567.75	15.59
5/12/2015	18:39:45	18:39:45	0:00:55	55.00	0.232181818	0.7075	-4.6193	-79.933273	550.57	12.77
5/12/2015	18:40:33	18:40:33	0:00:48	48.00	0.7075	0.194418605	-4.619011	-79.933174	622.15	33.96
5/12/2015	18:41:16	18:41:16	0:00:43	43.00	0.194418605	0.029833333	-4.618942	-79.933144	602.7	8.36
5/12/2015	18:42:16	18:42:16	0:01:00	60.00	0.029833333	0.654047619	-4.61894	-79.933128	597.92	1.79
5/12/2015	18:42:58	18:42:58	0:00:42	42.00	0.654047619	0.09804878	-4.619166	-79.933228	569.06	27.47
5/12/2015	18:43:39	18:43:39	0:00:41	41.00	0.09804878	0.075128205	-4.619194	-79.933205	557.42	4.02
5/12/2015	18:44:18	18:44:18	0:00:39	39.00	0.075128205	0.234827586	-4.619181	-79.933228	562.33	2.93
5/12/2015	18:45:16	18:45:16	0:00:58	58.00	0.234827586	0.541111111	-4.619295	-79.933273	546.91	13.62
5/12/2015	18:45:52	18:45:52	0:00:36	36.00	0.541111111	0.171666667	-4.619128	-79.93322	570.48	19.48
5/12/2015	18:46:28	18:46:28	0:00:36	36.00	0.171666667	0.138285714	-4.619183	-79.933212	566.55	6.18
5/12/2015	18:47:03	18:47:03	0:00:35	35.00	0.138285714	0.3035	-4.619146	-79.933189	568.35	4.84
5/12/2015	18:47:43	18:47:43	0:00:40	40.00	0.3035	0.269423077	-4.619248	-79.933228	568.59	12.14
5/12/2015	18:48:35	18:48:35	0:00:52	52.00	0.269423077	0.295116279	-4.619123	-79.933212	594.88	14.01
5/12/2015	18:49:18	18:49:18	0:00:43	43.00	0.295116279	0.287222222	-4.619236	-79.933228	529.51	12.69
5/12/2015	18:50:12	18:50:12	0:00:54	54.00	0.287222222	0.125789474	-4.6191	-79.933197	555.42	15.51
5/12/2015	18:51:09	18:51:09	0:00:57	57.00	0.125789474	0.399672131	-4.619164	-79.933189	564.51	7.17
5/12/2015	18:52:10	18:52:10	0:01:01	61.00	0.399672131	0.519375	-4.618948	-79.933151	621.53	24.38
5/12/2015	18:52:58	18:52:58	0:00:48	48.00	0.519375	0.241162791	-4.619169	-79.933189	576.47	24.93
5/12/2015	18:53:41	18:53:41	0:00:43	43.00	0.241162791	0.28025	-4.619257	-79.93322	537.73	10.37
5/12/2015	18:54:21	18:54:21	0:00:40	40.00	0.28025	0.1225	-4.619161	-79.933189	564.47	11.21
5/12/2015	18:54:57	18:54:57	0:00:36	36.00	0.1225	0.149444444	-4.619128	-79.933167	569.25	4.41
5/12/2015	18:55:33	18:55:33	0:00:36	36.00	0.149444444	0.095294118	-4.619166	-79.933197	551.02	5.38
5/12/2015	18:56:07	18:56:07	0:00:34	34.00	0.095294118	0.11	-4.619191	-79.933212	554.9	3.24
5/12/2015	18:56:46	18:56:46	0:00:39	39.00	0.11	0.030833333	-4.61916	-79.933189	574.69	4.29
5/12/2015	18:57:22	18:57:22	0:00:36	36.00	0.030833333	0.115277778	-4.619166	-79.933197	562.66	1.11
5/12/2015	18:57:58	18:57:58	0:00:36	36.00	0.115277778	0.092777778	-4.619187	-79.933228	559.19	4.15
5/12/2015	18:58:34	18:58:34	0:00:36	36.00	0.092777778	0.1034	-4.619157	-79.933228	557.79	3.34
5/12/2015	18:59:24	18:59:24	0:00:50	50.00	0.1034	0.186285714	-4.619203	-79.933235	558.77	5.17
5/12/2015	19:00:34	19:00:34	0:01:10	70.00	0.186285714	0.12175	-4.619092	-79.933197	593.11	13.04
5/12/2015	19:01:14	19:01:14	0:00:40	40.00	0.12175	0.127647059	-4.619061	-79.933228	587.03	4.87
5/12/2015	19:01:48	19:01:48	0:00:34	34.00	0.127647059	0.18975	-4.6191	-79.933228	584.95	4.34
5/12/2015	19:02:28	19:02:28	0:00:40	40.00	0.18975	0.307352941	-4.619058	-79.933174	590.88	7.59
5/12/2015	19:03:02	19:03:02	0:00:34	34.00	0.307352941	0.284285714	-4.619152	-79.933174	571.2	10.45
5/12/2015	19:03:37	19:03:37	0:00:35	35.00	0.284285714	0.322051282	-4.619068	-79.933205	588.01	9.95
5/12/2015	19:04:16	19:04:16	0:00:39	39.00	0.322051282	0.184285714	-4.61918	-79.93322	566.6	12.56
5/12/2015	19:04:51	19:04:51	0:00:35	35.00	0.184285714	0.109705882	-4.619122	-79.93322	574.17	6.45
5/12/2015	19:05:25	19:05:25	0:00:34	34.00	0.109705882	0.033888889	-4.619152	-79.933235	574.23	3.73
5/12/2015	19:06:01	19:06:01	0:00:36	36.00	0.033888889	0.385294118	-4.619141	-79.933235	564.18	1.22
5/12/2015	19:06:35	19:06:35	0:00:34	34.00	0.385294118	0.328823529	-4.619191	-79.933128	566.08	13.1
5/12/2015	19:07:09	19:07:09	0:00:34	34.00	0.328823529	0.110571429	-4.619126	-79.933205	570.4	11.18
5/12/2015	19:07:44	19:07:44	0:00:35	35.00	0.110571429	0.171428571	-4.61911	-79.933174	588.52	3.87
5/12/2015	19:08:19	19:08:19	0:00:35	35.00	0.171428571	0.253235294	-4.619114	-79.933228	571.76	6
5/12/2015	19:08:53	19:08:53	0:00:34	34.00	0.253235294	0.605714286	-4.619191	-79.93322	553.82	8.61
5/12/2015	19:09:28	19:09:28	0:00:35	35.00	0.605714286	0.895588235	-4.619202	-79.933411	529.8	21.2
5/12/2015	19:10:02	19:10:02	0:00:34	34.00	0.895588235	0.308235294	-4.619093	-79.933159	585.65	30.45
5/12/2015	19:10:36	19:10:36	0:00:34	34.00	0.308235294	0.470588235	-4.619037	-79.933235	594.9	10.48
5/12/2015	19:11:10	19:11:10	0:00:34	34.00	0.470588235	0.152631579	-4.619154	-79.933151	581.31	16
5/12/2015	19:11:48	19:11:48	0:00:38	38.00	0.152631579	0.27244898	-4.619112	-79.933182	588.63	5.8
5/12/2015	19:12:37	19:12:37	0:00:49	49.00	0.27244898	0.10275	-4.619001	-79.933136	591.88	13.35
5/12/2015	19:13:17	19:13:17	0:00:40	40.00	0.10275	0.163714286	-4.61903	-79.933159	594.28	4.11
5/12/2015	19:13:52	19:13:52	0:00:35	35.00	0.163714286	0.288823529	-4.619065	-79.933197	576.25	5.73
5/12/2015	19:14:26	19:14:26	0:00:34	34.00	0.288823529	0.374285714	-4.619129	-79.933258	585.99	9.82
5/12/2015	19:15:01	19:15:01	0:00:35	35.00	0.374285714	0.135714286	-4.61916	-79.933144	573.63	13.1
5/12/2015	19:15:36	19:15:36	0:00:35	35.00	0.135714286	0.160816327	-4.619196	-79.933167	557.87	4.75
5/12/2015	19:16:25	19:16:25	0:00:49	49.00	0.160816327	0.441428571	-4.619142	-79.933121	611.75	7.88
5/12/2015	19:17:00	19:17:00	0:00:35	35.00	0.441428571	0.388857143	-4.619005	-79.933098	608.13	15.45
5/12/2015	19:17:35	19:17:35	0:00:35	35.00	0.388857143	0.315882353	-4.619065	-79.933205	591.34	13.61
5/12/2015	19:18:09	19:18:09	0:00:34	34.00	0.315882353	0.211388889	-4.61914	-79.933266	578.74	10.74
5/12/2015	19:18:45	19:18:45	0:00:36	36.00	0.211388889	0.159298246	-4.619072	-79.933258	579.16	7.61
5/12/2015	19:19:42	19:19:42	0:00:57	57.00	0.159298246	0.467647059	-4.619148	-79.933228	587.14	9.08
5/12/2015	19:20:16	19:20:16	0:00:34	34.00	0.467647059	0.320882353	-4.619109	-79.93309	601.2	15.9
5/12/2015	19:20:50	19:20:50	0:00:34	34.00	0.320882353	0.373235294	-4.619012	-79.933105	599.36	10.91
5/12/2015	19:21:24	19:21:24	0:00:34	34.00	0.373235294	0.292564103	-4.61908	-79.933197	581.66	12.69
5/12/2015	19:22:03	19:22:03	0:00:39	39.00	0.292564103	0.089622642	-4.61918	-79.93322	572.43	11.41
5/12/2015	19:22:56	19:22:56	0:00:53	53.00	0.089622642	0.210909091	-4.619222	-79.933212	563.64	4.75
5/12/2015	19:24:02	19:24:02	0:01:06	66.00	0.210909091	0.14675	-4.619299	-79.933311	570.31	13.92
5/12/2015	19:24:42	19:24:42	0:00:40	40.00	0.14675	0.356470588	-4.619251	-79.933289	565.09	5.87
5/12/2015	19:25:16	19:25:16	0:00:34	34.00	0.356470588	0.33	-4.619192	-79.933197	570.7	12.12
5/12/2015	19:25:50	19:25:50	0:00:34	34.00	0.33	0.044571429	-4.619106	-79.93325	586.67	11.22
5/12/2015	19:26:25	19:26:25	0:00:35	35.00	0.044571429	0.108	-4.61912	-79.93325	589.76	1.56
5/12/2015	19:27:00	19:27:00	0:00:35	35.00	0.108	0.227352941	-4.61915	-79.933266	591.21	3.78
5/12/2015	19:27:34	19:27:34	0:00:34	34.00	0.227352941	0.422564103	-4.61916	-79.933197	580.45	7.73
5/12/2015	19:28:13	19:28:13	0:00:39	39.00	0.422564103	0.617714286	-4.619308	-79.933189	577.57	16.48
5/12/2015	19:28:48	19:28:48	0:00:35	35.00	0.617714286	0.271041667	-4.619178	-79.933334	558.35	21.62
5/12/2015	19:29:36	19:29:36	0:00:48	48.00	0.271041667	0.606734694	-4.619078	-79.933273	559.66	13.01
5/12/2015	19:30:25	19:30:25	0:00:49	49.00	0.606734694	0.366285714	-4.61932	-79.933159	559.21	29.73
5/12/2015	19:31:00	19:31:00	0:00:35	35.00	0.366285714	0.231388889	-4.619207	-79.933182	578.3	12.82
5/12/2015	19:31:36	19:31:36	0:00:36	36.00	0.231388889	0.152093023	-4.619175	-79.93325	572.21	8.33
5/12/2015	19:32:19	19:32:19	0:00:43	43.00	0.152093023	0.112571429	-4.619225	-79.933281	557.25	6.54
5/12/2015	19:32:54	19:32:54	0:00:35	35.00	0.112571429	0.608888889	-4.619244	-79.933311	571.01	3.94
5/12/2015	19:33:30	19:33:30	0:00:36	36.00	0.608888889	0.4075	-4.61911	-79.933456	546.35	21.92
5/12/2015	19:34:06	19:34:06	0:00:36	36.00	0.4075	0.095142857	-4.619177	-79.933342	554.28	14.67
5/12/2015	19:34:41	19:34:41	0:00:35	35.00	0.095142857	0.193333333	-4.619203	-79.933357	549.43	3.33
5/12/2015	19:35:17	19:35:17	0:00:36	36.00	0.193333333	0.125833333	-4.619188	-79.933296	563.21	6.96
5/12/2015	19:35:53	19:35:53	0:00:36	36.00	0.125833333	0.325142857	-4.619173	-79.933334	551.41	4.53
5/12/2015	19:36:28	19:36:28	0:00:35	35.00	0.325142857	0.189444444	-4.619146	-79.933235	564.9	11.38
5/12/2015	19:37:04	19:37:04	0:00:36	36.00	0.189444444	0.654857143	-4.619138	-79.933296	559.24	6.82
5/12/2015	19:37:39	19:37:39	0:00:35	35.00	0.654857143	0.284814815	-4.61931	-79.933182	563.97	22.92
5/12/2015	19:38:33	19:38:33	0:00:54	54.00	0.284814815	0.101388889	-4.619177	-79.93322	554.25	15.38
5/12/2015	19:39:09	19:39:09	0:00:36	36.00	0.101388889	0.216571429	-4.619188	-79.933189	565.87	3.65
5/12/2015	19:39:44	19:39:44	0:00:35	35.00	0.216571429	0.272857143	-4.619195	-79.933121	583.18	7.58
5/12/2015	19:40:19	19:40:19	0:00:35	35.00	0.272857143	0.147428571	-4.619176	-79.933205	570.76	9.55
5/12/2015	19:40:54	19:40:54	0:00:35	35.00	0.147428571	0.249705882	-4.619169	-79.933159	566.48	5.16
5/12/2015	19:41:28	19:41:28	0:00:34	34.00	0.249705882	0.520833333	-4.61923	-79.933205	569.34	8.49
5/12/2015	19:42:04	19:42:04	0:00:36	36.00	0.520833333	0.434	-4.61921	-79.933037	598.1	18.75
5/12/2015	19:42:39	19:42:39	0:00:35	35.00	0.434	0.243235294	-4.619205	-79.933174	587.34	15.19
5/12/2015	19:43:13	19:43:13	0:00:34	34.00	0.243235294	0.52	-4.619141	-79.933212	568.1	8.27
5/12/2015	19:43:46	19:43:46	0:00:33	33.00	0.52	0.150232558	-4.619286	-79.933159	545.94	17.16
5/12/2015	19:44:29	19:44:29	0:00:43	43.00	0.150232558	0.247894737	-4.619242	-79.933121	602.11	6.46
5/12/2015	19:45:07	19:45:07	0:00:38	38.00	0.247894737	0.455294118	-4.619255	-79.933205	558.91	9.42
5/12/2015	19:45:41	19:45:41	0:00:34	34.00	0.455294118	0.167297297	-4.619119	-79.933235	557.19	15.48
5/12/2015	19:46:18	19:46:18	0:00:37	37.00	0.167297297	0.255882353	-4.619166	-79.933205	575.41	6.19
5/12/2015	19:46:52	19:46:52	0:00:34	34.00	0.255882353	0.325588235	-4.619127	-79.933273	582.21	8.7
5/12/2015	19:47:26	19:47:26	0:00:34	34.00	0.325588235	0.167142857	-4.619222	-79.933243	550.79	11.07
5/12/2015	19:48:01	19:48:01	0:00:35	35.00	0.167142857	0.348571429	-4.619274	-79.933235	561.49	5.85
5/12/2015	19:48:36	19:48:36	0:00:35	35.00	0.348571429	0.494285714	-4.619171	-79.933197	568.93	12.2
5/12/2015	19:49:11	19:49:11	0:00:35	35.00	0.494285714	0.154848485	-4.619202	-79.93335	560.8	17.3
5/12/2015	19:49:44	19:49:44	0:00:33	33.00	0.154848485	0.195142857	-4.619168	-79.933319	575.81	5.11
5/12/2015	19:50:19	19:50:19	0:00:35	35.00	0.195142857	0.258333333	-4.619159	-79.933258	601.07	6.83
5/12/2015	19:50:55	19:50:55	0:00:36	36.00	0.258333333	0.221176471	-4.619089	-79.933212	563.51	9.3
5/12/2015	19:51:29	19:51:29	0:00:34	34.00	0.221176471	0.13	-4.619145	-79.93325	619.44	7.52
5/12/2015	19:52:03	19:52:03	0:00:34	34.00	0.13	0.176285714	-4.619157	-79.933212	581.93	4.42
5/12/2015	19:52:38	19:52:38	0:00:35	35.00	0.176285714	0.169714286	-4.619174	-79.933159	562.91	6.17
5/12/2015	19:53:13	19:53:13	0:00:35	35.00	0.169714286	0.266	-4.619166	-79.933212	570.92	5.94
5/12/2015	19:53:48	19:53:48	0:00:35	35.00	0.266	0.163142857	-4.619165	-79.933128	586.17	9.31
5/12/2015	19:54:23	19:54:23	0:00:35	35.00	0.163142857	0.055675676	-4.619124	-79.933159	586.18	5.71
5/12/2015	19:55:00	19:55:00	0:00:37	37.00	0.055675676	0.154285714	-4.619135	-79.933174	592.86	2.06
5/12/2015	19:55:35	19:55:35	0:00:35	35.00	0.154285714	0.293714286	-4.619119	-79.93322	586.86	5.4
5/12/2015	19:56:10	19:56:10	0:00:35	35.00	0.293714286	0.231470588	-4.619107	-79.933128	570.38	10.28
5/12/2015	19:56:44	19:56:44	0:00:34	34.00	0.231470588	0.104272727	-4.619176	-79.933144	580.9	7.87
5/12/2015	19:58:34	19:58:34	0:01:50	110.00	0.104272727	0.197164179	-4.619088	-79.93309	567.75	11.47
5/12/2015	19:59:41	19:59:41	0:01:07	67.00	0.197164179	0.201851852	-4.619203	-79.93306	565.85	13.21
5/12/2015	20:01:02	20:01:02	0:01:21	81.00	0.201851852	0.13296875	-4.619176	-79.933205	589.3	16.35
5/12/2015	20:02:06	20:02:06	0:01:04	64.00	0.13296875	0.204150943	-4.619246	-79.933174	560.18	8.51
5/12/2015	20:02:59	20:02:59	0:00:53	53.00	0.204150943	0.013137255	-4.619149	-79.933182	580.18	10.82
5/12/2015	20:03:50	20:03:50	0:00:51	51.00	0.013137255	0.0985	-4.619143	-79.933182	586.32	0.67
5/12/2015	20:04:30	20:04:30	0:00:40	40.00	0.0985	0.084722222	-4.61917	-79.933205	588.8	3.94
5/12/2015	20:05:06	20:05:06	0:00:36	36.00	0.084722222	0.145882353	-4.619147	-79.93322	592.92	3.05
5/12/2015	20:05:40	20:05:40	0:00:34	34.00	0.145882353	0.24	-4.619105	-79.933205	564.51	4.96
5/12/2015	20:06:14	20:06:14	0:00:34	34.00	0.24	0.277297297	-4.619172	-79.933235	605.27	8.16
5/12/2015	20:06:51	20:06:51	0:00:37	37.00	0.277297297	0.427837838	-4.619264	-79.933228	559.53	10.26
5/12/2015	20:07:28	20:07:28	0:00:37	37.00	0.427837838	0.316578947	-4.619125	-79.933197	569.13	15.83
5/12/2015	20:08:06	20:08:06	0:00:38	38.00	0.316578947	0.074225352	-4.619027	-79.933243	618.84	12.03
5/12/2015	20:09:17	20:09:17	0:01:11	71.00	0.074225352	0.466585366	-4.619039	-79.933197	594.65	5.27
5/12/2015	20:09:58	20:09:58	0:00:41	41.00	0.466585366	0.4908	-4.619174	-79.933304	562.29	19.13
5/12/2015	20:10:48	20:10:48	0:00:50	50.00	0.4908	0.322307692	-4.619255	-79.933098	567.4	24.54
5/12/2015	20:12:06	20:12:06	0:01:18	78.00	0.322307692	0.222083333	-4.619045	-79.933182	566.58	25.14
5/12/2015	20:13:18	20:13:18	0:01:12	72.00	0.222083333	0.112131148	-4.619187	-79.933159	529.8	15.99
5/12/2015	20:14:19	20:14:19	0:01:01	61.00	0.112131148	0.175128205	-4.619146	-79.933113	563.63	6.84
5/12/2015	20:14:58	20:14:58	0:00:39	39.00	0.175128205	0.251794872	-4.619089	-79.93309	566.04	6.83
5/12/2015	20:15:37	20:15:37	0:00:39	39.00	0.251794872	0.1975	-4.619176	-79.933105	556.34	9.82
5/12/2015	20:16:13	20:16:13	0:00:36	36.00	0.1975	0.216857143	-4.619212	-79.933052	539.56	7.11
5/12/2015	20:16:48	20:16:48	0:00:35	35.00	0.216857143	0.124468085	-4.619181	-79.933113	567.83	7.59
5/12/2015	20:17:35	20:17:35	0:00:47	47.00	0.124468085	0.021091954	-4.619129	-79.933121	561.8	5.85
5/12/2015	20:20:29	20:20:29	0:02:54	174.00	0.021091954	0.090267857	-4.619162	-79.933121	546.77	3.67
5/12/2015	20:22:21	20:22:21	0:01:52	112.00	0.090267857	0.101472081	-4.619236	-79.933174	559.3	10.11
5/12/2015	20:25:38	20:25:38	0:03:17	197.00	0.101472081	0.375481481	-4.619153	-79.933014	513.65	19.99
5/12/2015	20:27:53	20:27:53	0:02:15	135.00	0.375481481	0.017857143	-4.61927	-79.933456	627.78	50.69
5/12/2015	20:30:41	20:30:41	0:02:48	168.00	0.017857143	0.13589372	-4.619243	-79.933456	623.18	3
5/12/2015	20:34:08	20:34:08	0:03:27	207.00	0.13589372	0.166885246	-4.61915	-79.93322	583.13	28.13
5/12/2015	20:37:11	20:37:11	0:03:03	183.00	0.166885246	0.475414013	-4.618977	-79.933006	561.33	30.54
5/12/2015	20:39:48	20:39:48	0:02:37	157.00	0.475414013	0.379767442	-4.619579	-79.933304	540.39	74.64
5/12/2015	20:41:57	20:41:57	0:02:09	129.00	0.379767442	0.148842105	-4.619217	-79.933052	557.8	48.99
5/12/2015	20:43:32	20:43:32	0:01:35	95.00	0.148842105	0.275641026	-4.619272	-79.933167	563.24	14.14
5/12/2015	20:44:11	20:44:11	0:00:39	39.00	0.275641026	0.236981132	-4.619204	-79.933098	572.47	10.75
5/12/2015	20:45:04	20:45:04	0:00:53	53.00	0.236981132	0.206851852	-4.619259	-79.933197	573.2	12.56
5/12/2015	20:45:58	20:45:58	0:00:54	54.00	0.206851852	0.574615385	-4.61924	-79.933098	550.79	11.17
5/12/2015	20:46:37	20:46:37	0:00:39	39.00	0.574615385	0.588378378	-4.619281	-79.933296	561.34	22.41
5/12/2015	20:47:14	20:47:14	0:00:37	37.00	0.588378378	0.338983051	-4.619192	-79.933121	563.49	21.77
5/12/2015	20:48:13	20:48:13	0:00:59	59.00	0.338983051	0.744390244	-4.619085	-79.932976	567.59	20
5/12/2015	20:48:54	20:48:54	0:00:41	41.00	0.744390244	0.333947368	-4.619259	-79.933189	569.62	30.52
5/12/2015	20:49:32	20:49:32	0:00:38	38.00	0.333947368	0.229473684	-4.619147	-79.933167	586.85	12.69
5/12/2015	20:50:10	20:50:10	0:00:38	38.00	0.229473684	0.272564103	-4.619224	-79.933182	561.74	8.72
5/12/2015	20:50:49	20:50:49	0:00:39	39.00	0.272564103	0.108461538	-4.619197	-79.93309	573.37	10.63
5/12/2015	20:51:28	20:51:28	0:00:39	39.00	0.108461538	0.289210526	-4.619162	-79.933105	572.83	4.23
5/12/2015	20:52:06	20:52:06	0:00:38	38.00	0.289210526	0.272368421	-4.619233	-79.933174	581.67	10.99
5/12/2015	20:52:44	20:52:44	0:00:38	38.00	0.272368421	0.253235294	-4.619217	-79.933266	579.47	10.35
5/12/2015	20:53:18	20:53:18	0:00:34	34.00	0.253235294	0.460588235	-4.619227	-79.933189	568.62	8.61
5/12/2015	20:53:52	20:53:52	0:00:34	34.00	0.460588235	0.427222222	-4.619354	-79.93325	547.94	15.66
5/12/2015	20:54:28	20:54:28	0:00:36	36.00	0.427222222	0.270882353	-4.619219	-79.93322	565.11	15.38
5/12/2015	20:55:02	20:55:02	0:00:34	34.00	0.270882353	0.181176471	-4.61915	-79.933174	587.09	9.21
5/12/2015	20:55:36	20:55:36	0:00:34	34.00	0.181176471	0.623235294	-4.619205	-79.933167	571.51	6.16
5/12/2015	20:56:10	20:56:10	0:00:34	34.00	0.623235294	0.218	-4.619358	-79.933281	551.99	21.19
5/12/2015	20:56:45	20:56:45	0:00:35	35.00	0.218	0.274166667	-4.619307	-79.933235	544.88	7.63
5/12/2015	20:57:21	20:57:21	0:00:36	36.00	0.274166667	0.105	-4.619231	-79.933189	577.85	9.87
5/12/2015	20:57:57	20:57:57	0:00:36	36.00	0.105	0.088055556	-4.619261	-79.933205	572.71	3.78
5/12/2015	20:58:33	20:58:33	0:00:36	36.00	0.088055556	0.325882353	-4.619244	-79.933182	575.84	3.17
5/12/2015	20:59:07	20:59:07	0:00:34	34.00	0.325882353	0.500294118	-4.61923	-79.933281	567.37	11.08
5/12/2015	20:59:41	20:59:41	0:00:34	34.00	0.500294118	0.255090909	-4.619218	-79.933128	566.58	17.01
5/12/2015	21:00:36	21:00:36	0:00:55	55.00	0.255090909	0.070892857	-4.619287	-79.933022	570.64	14.03
5/12/2015	21:01:32	21:01:32	0:00:56	56.00	0.070892857	0.402295082	-4.619322	-79.933029	570.83	3.97
5/12/2015	21:02:33	21:02:33	0:01:01	61.00	0.402295082	0.40625	-4.619308	-79.93325	568.02	24.54
5/12/2015	21:03:37	21:03:37	0:01:04	64.00	0.40625	0.319855072	-4.61921	-79.933037	577.58	26
5/12/2015	21:04:46	21:04:46	0:01:09	69.00	0.319855072	0.640769231	-4.619231	-79.933235	568.99	22.07
5/12/2015	21:06:17	21:06:17	0:01:31	91.00	0.640769231	0.439237288	-4.618973	-79.932777	616.75	58.31
5/12/2015	21:08:15	21:08:15	0:01:58	118.00	0.439237288	0.197341772	-4.619281	-79.933128	556.29	51.83
5/12/2015	21:09:34	21:09:34	0:01:19	79.00	0.197341772	0.284117647	-4.619175	-79.93322	572.27	15.59
5/12/2015	21:10:08	21:10:08	0:00:34	34.00	0.284117647	0.536470588	-4.619244	-79.933167	563.45	9.66
5/12/2015	21:10:42	21:10:42	0:00:34	34.00	0.536470588	0.377142857	-4.619089	-79.933113	576.43	18.24
5/12/2015	21:11:17	21:11:17	0:00:35	35.00	0.377142857	0.639180328	-4.619023	-79.933212	578.02	13.2
5/12/2015	21:12:18	21:12:18	0:01:01	61.00	0.639180328	0.106349206	-4.619367	-79.933144	557.46	38.99
5/12/2015	21:13:21	21:13:21	0:01:03	63.00	0.106349206	0.037205882	-4.619321	-79.933105	556.81	6.7
5/12/2015	21:14:29	21:14:29	0:01:08	68.00	0.037205882	0.110869565	-4.619327	-79.933083	561.17	2.53
5/12/2015	21:15:38	21:15:38	0:01:09	69.00	0.110869565	0.08969697	-4.619339	-79.933151	557.03	7.65
5/12/2015	21:16:44	21:16:44	0:01:06	66.00	0.08969697	0.187727273	-4.619295	-79.933121	565.57	5.92
5/12/2015	21:17:50	21:17:50	0:01:06	66.00	0.187727273	0.079148936	-4.619186	-79.933098	579.55	12.39
5/12/2015	21:18:37	21:18:37	0:00:47	47.00	0.079148936	0.670285714	-4.619171	-79.933128	575.75	3.72
5/12/2015	21:19:12	21:19:12	0:00:35	35.00	0.670285714	0.888529412	-4.618967	-79.933182	612.77	23.46
5/12/2015	21:19:46	21:19:46	0:00:34	34.00	0.888529412	0.324705882	-4.619236	-79.933144	578.35	30.21
5/12/2015	21:20:20	21:20:20	0:00:34	34.00	0.324705882	0.349705882	-4.619335	-79.933151	555.74	11.04
5/12/2015	21:20:54	21:20:54	0:00:34	34.00	0.349705882	0.927647059	-4.619435	-79.933113	550.24	11.89
5/12/2015	21:21:28	21:21:28	0:00:34	34.00	0.927647059	0.203529412	-4.619153	-79.933144	581.57	31.54
5/12/2015	21:22:19	21:22:19	0:00:51	51.00	0.203529412	0.311428571	-4.619246	-79.933136	572.46	10.38
5/12/2015	21:22:54	21:22:54	0:00:35	35.00	0.311428571	0.111111111	-4.619153	-79.933167	581.67	10.9
5/12/2015	21:23:30	21:23:30	0:00:36	36.00	0.111111111	0.155882353	-4.619189	-79.933167	564.44	4
5/12/2015	21:24:04	21:24:04	0:00:34	34.00	0.155882353	0.441470588	-4.619236	-79.933159	556	5.3
5/12/2015	21:24:38	21:24:38	0:00:34	34.00	0.441470588	0.70625	-4.619101	-79.933159	584.77	15.01
5/12/2015	21:25:18	21:25:18	0:00:40	40.00	0.70625	0.144571429	-4.619354	-79.933136	563.7	28.25
5/12/2015	21:25:53	21:25:53	0:00:35	35.00	0.144571429	0.3175	-4.619311	-79.933151	565.6	5.06
5/12/2015	21:26:33	21:26:33	0:00:40	40.00	0.3175	0.243488372	-4.619197	-79.933144	575.89	12.7
5/12/2015	21:27:16	21:27:16	0:00:43	43.00	0.243488372	0.055	-4.619104	-79.933159	586.41	10.47
5/12/2015	21:27:56	21:27:56	0:00:40	40.00	0.055	0.2475	-4.619091	-79.933144	583.63	2.2
5/12/2015	21:28:36	21:28:36	0:00:40	40.00	0.2475	0.033148148	-4.619177	-79.933167	575.2	9.9
5/12/2015	21:29:30	21:29:30	0:00:54	54.00	0.033148148	0.093076923	-4.619163	-79.933159	577.92	1.79
5/12/2015	21:30:09	21:30:09	0:00:39	39.00	0.093076923	0.344871795	-4.619192	-79.933174	567.15	3.63
5/12/2015	21:30:48	21:30:48	0:00:39	39.00	0.344871795	0.537179487	-4.619072	-79.933189	587.84	13.45
5/12/2015	21:31:27	21:31:27	0:00:39	39.00	0.537179487	1.283333333	-4.619259	-79.933212	564.04	20.95
5/12/2015	21:32:03	21:32:03	0:00:36	36.00	1.283333333	1.392162162	-4.61967	-79.933151	532.11	46.2
5/12/2015	21:32:40	21:32:40	0:00:37	37.00	1.392162162	0.301714286	-4.619209	-79.933197	568.34	51.51
5/12/2015	21:33:15	21:33:15	0:00:35	35.00	0.301714286	0.195428571	-4.619304	-79.933197	561.9	10.56
5/12/2015	21:33:50	21:33:50	0:00:35	35.00	0.195428571	0.073157895	-4.619345	-79.933243	559.19	6.84
5/12/2015	21:34:28	21:34:28	0:00:38	38.00	0.073157895	0.212647059	-4.619355	-79.93322	549.71	2.78
5/12/2015	21:35:02	21:35:02	0:00:34	34.00	0.212647059	0.801818182	-4.619332	-79.933159	556.25	7.23
5/12/2015	21:35:35	21:35:35	0:00:33	33.00	0.801818182	0.136666667	-4.6191	-79.933212	566.67	26.46
5/12/2015	21:36:08	21:36:08	0:00:33	33.00	0.136666667	0.815882353	-4.61906	-79.933205	578.93	4.51
5/12/2015	21:36:42	21:36:42	0:00:34	34.00	0.815882353	0.123235294	-4.619309	-79.933189	562.04	27.74
5/12/2015	21:37:16	21:37:16	0:00:34	34.00	0.123235294	0.262432432	-4.619286	-79.933159	557.16	4.19
5/12/2015	21:37:53	21:37:53	0:00:37	37.00	0.262432432	0.031458333	-4.619204	-79.933189	566.81	9.71
5/12/2015	21:38:41	21:38:41	0:00:48	48.00	0.031458333	0.099487179	-4.619215	-79.933197	570.69	1.51
5/12/2015	21:39:20	21:39:20	0:00:39	39.00	0.099487179	0.643513514	-4.619181	-79.933205	573.56	3.88
5/12/2015	21:39:57	21:39:57	0:00:37	37.00	0.643513514	0.635581395	-4.619393	-79.933235	552.43	23.81
5/12/2015	21:40:40	21:40:40	0:00:43	43.00	0.635581395	0.099210526	-4.619149	-79.933205	565.41	27.33
5/12/2015	21:41:18	21:41:18	0:00:38	38.00	0.099210526	0.221666667	-4.619174	-79.933228	561.64	3.77
5/12/2015	21:41:54	21:41:54	0:00:36	36.00	0.221666667	0.283513514	-4.619104	-79.933212	565.42	7.98
5/12/2015	21:42:31	21:42:31	0:00:37	37.00	0.283513514	0.674117647	-4.619198	-79.93322	563.18	10.49
5/12/2015	21:43:05	21:43:05	0:00:34	34.00	0.674117647	0.110789474	-4.619404	-79.933212	553.23	22.92
5/12/2015	21:43:43	21:43:43	0:00:38	38.00	0.110789474	0.542647059	-4.619405	-79.933174	546.33	4.21
5/12/2015	21:44:17	21:44:17	0:00:34	34.00	0.542647059	0.368235294	-4.619254	-79.933243	563.11	18.45
5/12/2015	21:44:51	21:44:51	0:00:34	34.00	0.368235294	0.083272727	-4.61936	-79.933205	552.11	12.52
5/12/2015	21:45:46	21:45:46	0:00:55	55.00	0.083272727	0.276428571	-4.619398	-79.933189	550.75	4.58
5/12/2015	21:46:42	21:46:42	0:00:56	56.00	0.276428571	0.290701754	-4.619537	-79.933197	544.89	15.48
5/12/2015	21:47:39	21:47:39	0:00:57	57.00	0.290701754	0.300185185	-4.619388	-79.933197	550.64	16.57
5/12/2015	21:48:33	21:48:33	0:00:54	54.00	0.300185185	0.720454545	-4.619533	-79.933182	544.89	16.21
5/12/2015	21:49:17	21:49:17	0:00:44	44.00	0.720454545	0.459821429	-4.619248	-79.933189	559.3	31.7
5/12/2015	21:50:13	21:50:13	0:00:56	56.00	0.459821429	0.22490566	-4.619479	-79.933205	548.03	25.75
5/12/2015	21:51:06	21:51:06	0:00:53	53.00	0.22490566	0.603541667	-4.619586	-79.933212	542.34	11.92
5/12/2015	21:51:54	21:51:54	0:00:48	48.00	0.603541667	0.280892857	-4.619326	-79.933228	557.9	28.97
5/12/2015	21:52:50	21:52:50	0:00:56	56.00	0.280892857	0.037719298	-4.619462	-79.933189	545.7	15.73
5/12/2015	21:53:47	21:53:47	0:00:57	57.00	0.037719298	0.2446875	-4.619451	-79.933205	550.97	2.15
5/12/2015	21:54:51	21:54:51	0:01:04	64.00	0.2446875	0.0321875	-4.619578	-79.933266	547.2	15.66
5/12/2015	21:55:55	21:55:55	0:01:04	64.00	0.0321875	0.221587302	-4.619567	-79.933281	550.59	2.06
5/12/2015	21:56:58	21:56:58	0:01:03	63.00	0.221587302	0.330307692	-4.619462	-79.933212	558.15	13.96
5/12/2015	21:58:03	21:58:03	0:01:05	65.00	0.330307692	0.500444444	-4.619269	-79.933205	571.15	21.47
5/12/2015	21:58:48	21:58:48	0:00:45	45.00	0.500444444	0.61	-4.619436	-79.93309	541.7	22.52
5/12/2015	21:59:23	21:59:23	0:00:35	35.00	0.61	0.088571429	-4.619302	-79.933228	575.37	21.35
5/12/2015	21:59:58	21:59:58	0:00:35	35.00	0.088571429	0.273428571	-4.619275	-79.933235	575.76	3.1
5/12/2015	22:00:33	22:00:33	0:00:35	35.00	0.273428571	0.220285714	-4.619358	-79.933212	573.14	9.57
5/12/2015	22:01:08	22:01:08	0:00:35	35.00	0.220285714	0.372571429	-4.619289	-79.933205	574.72	7.71
5/12/2015	22:01:43	22:01:43	0:00:35	35.00	0.372571429	0.396410256	-4.619404	-79.933182	559.77	13.04
5/12/2015	22:02:22	22:02:22	0:00:39	39.00	0.396410256	0.182285714	-4.619265	-79.933182	561.28	15.46
5/12/2015	22:02:57	22:02:57	0:00:35	35.00	0.182285714	0.088947368	-4.619216	-79.933212	576.72	6.38
5/12/2015	22:03:35	22:03:35	0:00:38	38.00	0.088947368	0.07025641	-4.619236	-79.933189	557.46	3.38
5/12/2015	22:04:14	22:04:14	0:00:39	39.00	0.07025641	0.633714286	-4.619227	-79.933212	569.78	2.74
5/12/2015	22:04:49	22:04:49	0:00:35	35.00	0.633714286	0.451052632	-4.619408	-79.933128	532.24	22.18
5/12/2015	22:05:27	22:05:27	0:00:38	38.00	0.451052632	0.207647059	-4.61927	-79.933197	568.45	17.14
5/12/2015	22:06:01	22:06:01	0:00:34	34.00	0.207647059	0.185789474	-4.619219	-79.933235	572.76	7.06
5/12/2015	22:06:39	22:06:39	0:00:38	38.00	0.185789474	0.126842105	-4.619275	-79.933205	562.56	7.06
5/12/2015	22:07:17	22:07:17	0:00:38	38.00	0.126842105	0.216923077	-4.619296	-79.933167	559.8	4.82
5/12/2015	22:07:56	22:07:56	0:00:39	39.00	0.216923077	0.059642857	-4.619366	-79.933197	563.5	8.46
5/12/2015	22:08:52	22:08:52	0:00:56	56.00	0.059642857	0.155666667	-4.619337	-79.933189	564.17	3.34
5/12/2015	22:09:52	22:09:52	0:01:00	60.00	0.155666667	0.108461538	-4.619253	-79.933189	569.25	9.34
5/12/2015	22:10:31	22:10:31	0:00:39	39.00	0.108461538	0.060465116	-4.619218	-79.933174	570.79	4.23
5/12/2015	22:11:14	22:11:14	0:00:43	43.00	0.060465116	0.069473684	-4.619236	-79.933189	577	2.6
5/12/2015	22:11:52	22:11:52	0:00:38	38.00	0.069473684	0.097105263	-4.61923	-79.933212	583.08	2.64
5/12/2015	22:12:30	22:12:30	0:00:38	38.00	0.097105263	0.017179487	-4.619254	-79.933189	579.87	3.69
5/12/2015	22:13:09	22:13:09	0:00:39	39.00	0.017179487	0.07974359	-4.61926	-79.933189	576.22	0.67
5/12/2015	22:13:48	22:13:48	0:00:39	39.00	0.07974359	0.188529412	-4.619288	-79.933189	573.94	3.11
5/12/2015	22:14:22	22:14:22	0:00:34	34.00	0.188529412	0.06675	-4.619253	-79.933235	568.67	6.41
5/12/2015	22:15:02	22:15:02	0:00:40	40.00	0.06675	0.131470588	-4.61923	-79.933228	567.72	2.67
5/12/2015	22:15:36	22:15:36	0:00:34	34.00	0.131470588	0.136976744	-4.619197	-79.933205	581.97	4.47
5/12/2015	22:16:19	22:16:19	0:00:43	43.00	0.136976744	0.0835	-4.61925	-79.933205	562.23	5.89
5/12/2015	22:16:59	22:16:59	0:00:40	40.00	0.0835	0.220285714	-4.619279	-79.933197	581.63	3.34
5/12/2015	22:17:34	22:17:34	0:00:35	35.00	0.220285714	0.148536585	-4.619227	-79.933243	561.16	7.71
5/12/2015	22:18:15	22:18:15	0:00:41	41.00	0.148536585	0.154761905	-4.619217	-79.933189	561.36	6.09
5/12/2015	22:18:57	22:18:57	0:00:42	42.00	0.154761905	0.1765	-4.619159	-79.933182	561.38	6.5
5/12/2015	22:19:37	22:19:37	0:00:40	40.00	0.1765	0.191470588	-4.619215	-79.933212	573.64	7.06
5/12/2015	22:20:11	22:20:11	0:00:34	34.00	0.191470588	0.178529412	-4.619192	-79.933266	594.32	6.51
5/12/2015	22:20:45	22:20:45	0:00:34	34.00	0.178529412	0.315675676	-4.619237	-79.933235	583.76	6.07
5/12/2015	22:21:22	22:21:22	0:00:37	37.00	0.315675676	0.233529412	-4.619341	-79.93325	568.65	11.68
5/12/2015	22:21:56	22:21:56	0:00:34	34.00	0.233529412	0.142857143	-4.619273	-79.933228	586.51	7.94
5/12/2015	22:22:31	22:22:31	0:00:35	35.00	0.142857143	0.209459459	-4.619315	-79.933212	567.75	5
5/12/2015	22:23:08	22:23:08	0:00:37	37.00	0.209459459	0.13775	-4.619281	-79.933273	578.98	7.75
5/12/2015	22:23:48	22:23:48	0:00:40	40.00	0.13775	0.481136364	-4.619249	-79.933235	564.17	5.51
5/12/2015	22:24:32	22:24:32	0:00:44	44.00	0.481136364	0.368510638	-4.61942	-79.933319	582.45	21.17
5/12/2015	22:26:06	22:26:06	0:01:34	94.00	0.368510638	0.17220339	-4.619144	-79.933174	543.62	34.64
5/12/2015	22:27:05	22:27:05	0:00:59	59.00	0.17220339	0.026507937	-4.619223	-79.93322	549.31	10.16
5/12/2015	22:28:08	22:28:08	0:01:03	63.00	0.026507937	0.053061224	-4.619238	-79.93322	555.01	1.67
5/12/2015	22:28:57	22:28:57	0:00:49	49.00	0.053061224	0.165609756	-4.61926	-79.933212	563.62	2.6
5/12/2015	22:29:38	22:29:38	0:00:41	41.00	0.165609756	0.380555556	-4.619266	-79.933273	567.43	6.79
5/12/2015	22:30:14	22:30:14	0:00:36	36.00	0.380555556	0.262972973	-4.619143	-79.933266	579.15	13.7
5/12/2015	22:30:51	22:30:51	0:00:37	37.00	0.262972973	0.040408163	-4.619212	-79.933212	578.14	9.73
5/12/2015	22:31:40	22:31:40	0:00:49	49.00	0.040408163	0.117173913	-4.61922	-79.933228	570.41	1.98
5/12/2015	22:32:26	22:32:26	0:00:46	46.00	0.117173913	0.103023256	-4.619268	-79.933235	553.97	5.39
5/12/2015	22:33:09	22:33:09	0:00:43	43.00	0.103023256	0.045333333	-4.619229	-79.933243	563.22	4.43
5/12/2015	22:33:54	22:33:54	0:00:45	45.00	0.045333333	0.004680851	-4.619246	-79.93325	560.66	2.04
5/12/2015	22:34:41	22:34:41	0:00:47	47.00	0.004680851	0.212857143	-4.619248	-79.93325	556.05	0.22
5/12/2015	22:35:23	22:35:23	0:00:42	42.00	0.212857143	0.305853659	-4.619328	-79.933258	530.86	8.94
5/12/2015	22:36:04	22:36:04	0:00:41	41.00	0.305853659	0.177352941	-4.619225	-79.933304	531.68	12.54
5/12/2015	22:36:38	22:36:38	0:00:34	34.00	0.177352941	0.153529412	-4.619254	-79.933258	545.01	6.03
5/12/2015	22:37:12	22:37:12	0:00:34	34.00	0.153529412	0.24275	-4.619295	-79.933235	577.71	5.22
5/12/2015	22:37:52	22:37:52	0:00:40	40.00	0.24275	0.101458333	-4.619208	-79.933243	567.37	9.71
5/12/2015	22:38:40	22:38:40	0:00:48	48.00	0.101458333	0.257368421	-4.61923	-79.933281	562.07	4.87
5/12/2015	22:39:18	22:39:18	0:00:38	38.00	0.257368421	0.014358974	-4.619257	-79.933197	571.1	9.78
5/12/2015	22:39:57	22:39:57	0:00:39	39.00	0.014358974	0.5	-4.619252	-79.933197	546.6	0.56
5/12/2015	22:40:32	22:40:32	0:00:35	35.00	0.5	0.168392857	-4.619291	-79.93335	523.53	17.5
5/12/2015	22:41:28	22:41:28	0:00:56	56.00	0.168392857	0.297142857	-4.619363	-79.933395	496.14	9.43
5/12/2015	22:42:24	22:42:24	0:00:56	56.00	0.297142857	0.419615385	-4.619257	-79.933289	564.1	16.64
5/12/2015	22:43:16	22:43:16	0:00:52	52.00	0.419615385	0.252115385	-4.619144	-79.933128	569.09	21.82
5/12/2015	22:44:08	22:44:08	0:00:52	52.00	0.252115385	0.057213115	-4.619207	-79.933228	559.8	13.11
5/12/2015	22:45:09	22:45:09	0:01:01	61.00	0.057213115	0.096721311	-4.61918	-79.933212	577.75	3.49
5/12/2015	22:46:10	22:46:10	0:01:01	61.00	0.096721311	0.150597015	-4.619185	-79.933159	570.25	5.9
5/12/2015	22:47:17	22:47:17	0:01:07	67.00	0.150597015	0.037205882	-4.619185	-79.93325	559.76	10.09
5/12/2015	22:48:25	22:48:25	0:01:08	68.00	0.037205882	0.091571429	-4.619191	-79.933228	553.1	2.53
5/12/2015	22:49:35	22:49:35	0:01:10	70.00	0.091571429	0.1744	-4.619214	-79.933281	580.2	6.41
5/12/2015	22:50:25	22:50:25	0:00:50	50.00	0.1744	0.23725	-4.619139	-79.933258	569.67	8.72
5/12/2015	22:51:05	22:51:05	0:00:40	40.00	0.23725	0.116764706	-4.619223	-79.933243	557.59	9.49
5/12/2015	22:51:39	22:51:39	0:00:34	34.00	0.116764706	0.072285714	-4.619188	-79.93325	576.78	3.97
5/12/2015	22:52:14	22:52:14	0:00:35	35.00	0.072285714	0.270571429	-4.619194	-79.933228	559.75	2.53
5/12/2015	22:52:49	22:52:49	0:00:35	35.00	0.270571429	0.169215686	-4.619157	-79.933151	598.92	9.47
5/12/2015	22:53:40	22:53:40	0:00:51	51.00	0.169215686	0.133191489	-4.619233	-79.933167	610.71	8.63
5/12/2015	22:54:27	22:54:27	0:00:47	47.00	0.133191489	0.220277778	-4.619179	-79.933151	597.52	6.26
5/12/2015	22:55:03	22:55:03	0:00:36	36.00	0.220277778	0.196857143	-4.619198	-79.93322	581.25	7.93
5/12/2015	22:55:38	22:55:38	0:00:35	35.00	0.196857143	0.162857143	-4.619186	-79.933281	582.23	6.89
5/12/2015	22:56:13	22:56:13	0:00:35	35.00	0.162857143	0.412	-4.619163	-79.933235	581.68	5.7
5/12/2015	22:56:48	22:56:48	0:00:35	35.00	0.412	0.081296296	-4.619287	-79.933273	569.75	14.42
5/12/2015	22:57:42	22:57:42	0:00:54	54.00	0.081296296	0.231111111	-4.619298	-79.933311	559.13	4.39
5/12/2015	22:58:18	22:58:18	0:00:36	36.00	0.231111111	0.148974359	-4.619245	-79.933258	574.88	8.32
5/12/2015	22:58:57	22:58:57	0:00:39	39.00	0.148974359	0.164821429	-4.619198	-79.933235	576.32	5.81
5/12/2015	22:59:53	22:59:53	0:00:56	56.00	0.164821429	0.103888889	-4.619275	-79.933266	554.05	9.23
5/12/2015	23:00:47	23:00:47	0:00:54	54.00	0.103888889	0.16408	-4.619225	-79.933273	554.32	5.61
5/12/2015	23:02:52	23:02:52	0:02:05	125.00	0.16408	0.207222222	-4.619043	-79.933243	590.88	20.51
5/12/2015	23:04:04	23:04:04	0:01:12	72.00	0.207222222	0.122571429	-4.619177	-79.93325	564.78	14.92
5/12/2015	23:04:39	23:04:39	0:00:35	35.00	0.122571429	0.866857143	-4.619146	-79.933273	571.24	4.29
5/12/2015	23:05:14	23:05:14	0:00:35	35.00	0.866857143	1.116764706	-4.619415	-79.933319	544.63	30.34
5/12/2015	23:05:48	23:05:48	0:00:34	34.00	1.116764706	0.549142857	-4.619102	-79.933182	586.44	37.97
5/12/2015	23:06:23	23:06:23	0:00:35	35.00	0.549142857	0.191111111	-4.619261	-79.93325	566.38	19.22
5/12/2015	23:06:59	23:06:59	0:00:36	36.00	0.191111111	0.217058824	-4.619201	-79.933235	573.46	6.88
5/12/2015	23:07:33	23:07:33	0:00:34	34.00	0.217058824	0.596764706	-4.619249	-79.933189	551.82	7.38
5/12/2015	23:08:07	23:08:07	0:00:34	34.00	0.596764706	0.414285714	-4.619391	-79.933304	549.26	20.29
5/12/2015	23:08:42	23:08:42	0:00:35	35.00	0.414285714	0.334411765	-4.619344	-79.933182	564.05	14.5
5/12/2015	23:09:16	23:09:16	0:00:34	34.00	0.334411765	0.911764706	-4.619249	-79.93322	554.32	11.37
5/12/2015	23:09:50	23:09:50	0:00:34	34.00	0.911764706	1.060294118	-4.618974	-79.933174	598.09	31
5/12/2015	23:10:24	23:10:24	0:00:34	34.00	1.060294118	0.501428571	-4.619285	-79.933266	573.77	36.05
5/12/2015	23:10:59	23:10:59	0:00:35	35.00	0.501428571	0.495588235	-4.619134	-79.93322	578.62	17.55
5/12/2015	23:11:33	23:11:33	0:00:34	34.00	0.495588235	0.181142857	-4.619269	-79.933289	576.36	16.85
5/12/2015	23:12:08	23:12:08	0:00:35	35.00	0.181142857	0.506764706	-4.619324	-79.933304	561.99	6.34
5/12/2015	23:12:42	23:12:42	0:00:34	34.00	0.506764706	0.270238095	-4.619239	-79.933174	570.43	17.23
5/12/2015	23:13:24	23:13:24	0:00:42	42.00	0.270238095	0.150277778	-4.619213	-79.933273	571.23	11.35
5/12/2015	23:14:00	23:14:00	0:00:36	36.00	0.150277778	0.496176471	-4.619259	-79.933289	563.3	5.41
5/12/2015	23:14:34	23:14:34	0:00:34	34.00	0.496176471	0.260555556	-4.61941	-79.933304	557.61	16.87
5/12/2015	23:15:10	23:15:10	0:00:36	36.00	0.260555556	0.418235294	-4.619327	-79.933319	567.73	9.38
5/12/2015	23:15:44	23:15:44	0:00:34	34.00	0.418235294	0.182857143	-4.619224	-79.933243	577.66	14.22
5/12/2015	23:16:19	23:16:19	0:00:35	35.00	0.182857143	0.249705882	-4.619167	-79.933235	570.38	6.4
5/12/2015	23:16:53	23:16:53	0:00:34	34.00	0.249705882	0.439705882	-4.619106	-79.933189	574.86	8.49
5/12/2015	23:17:27	23:17:27	0:00:34	34.00	0.439705882	0.855135135	-4.618977	-79.933151	570.59	14.95
5/12/2015	23:18:04	23:18:04	0:00:37	37.00	0.855135135	1.030526316	-4.619251	-79.933228	566.06	31.64
5/12/2015	23:18:42	23:18:42	0:00:38	38.00	1.030526316	0.664318182	-4.618911	-79.933136	585.66	39.16
5/12/2015	23:20:10	23:20:10	0:01:28	88.00	0.664318182	0.390897436	-4.619412	-79.933296	573.09	58.46
5/12/2015	23:21:28	23:21:28	0:01:18	78.00	0.390897436	0.315438596	-4.619179	-79.933151	564.25	30.49
5/12/2015	23:22:25	23:22:25	0:00:57	57.00	0.315438596	1.148823529	-4.61934	-79.933136	555	17.98
5/12/2015	23:22:59	23:22:59	0:00:34	34.00	1.148823529	1.213529412	-4.619055	-79.933342	581.52	39.06
5/12/2015	23:23:33	23:23:33	0:00:34	34.00	1.213529412	0.512372881	-4.619421	-79.933281	554.59	41.26
5/12/2015	23:24:32	23:24:32	0:00:59	59.00	0.512372881	0.309821429	-4.619182	-79.933151	562.56	30.23
5/12/2015	23:25:28	23:25:28	0:00:56	56.00	0.309821429	0.318285714	-4.619026	-79.933151	546.77	17.35
5/12/2015	23:26:38	23:26:38	0:01:10	70.00	0.318285714	0.071206897	-4.619208	-79.933235	559.84	22.28
5/12/2015	23:27:36	23:27:36	0:00:58	58.00	0.071206897	0.547941176	-4.619186	-79.933205	553.51	4.13
5/12/2015	23:28:10	23:28:10	0:00:34	34.00	0.547941176	1.223823529	-4.619089	-79.933342	561.14	18.63
5/12/2015	23:28:44	23:28:44	0:00:34	34.00	1.223823529	0.497714286	-4.61945	-79.933243	523.16	41.61
5/12/2015	23:29:19	23:29:19	0:00:35	35.00	0.497714286	0.416388889	-4.619298	-79.933205	549.85	17.42
5/12/2015	23:29:55	23:29:55	0:00:36	36.00	0.416388889	0.507647059	-4.619174	-79.933258	546.28	14.99
5/12/2015	23:30:29	23:30:29	0:00:34	34.00	0.507647059	0.465	-4.619019	-79.93325	575.75	17.26
5/12/2015	23:31:03	23:31:03	0:00:34	34.00	0.465	0.238823529	-4.619161	-79.933243	564.97	15.81
5/12/2015	23:31:37	23:31:37	0:00:34	34.00	0.238823529	0.295714286	-4.619088	-79.933243	584.69	8.12
5/12/2015	23:32:12	23:32:12	0:00:35	35.00	0.295714286	0.026818182	-4.619169	-79.933197	578.69	10.35
5/12/2015	23:32:56	23:32:56	0:00:44	44.00	0.026818182	0.138529412	-4.619162	-79.933205	566.51	1.18
5/12/2015	23:33:30	23:33:30	0:00:34	34.00	0.138529412	0.430882353	-4.619133	-79.933174	583.8	4.71
5/12/2015	23:34:04	23:34:04	0:00:34	34.00	0.430882353	0.355555556	-4.619198	-79.933289	584.8	14.65
5/12/2015	23:34:40	23:34:40	0:00:36	36.00	0.355555556	1.175384615	-4.619312	-79.933273	596.19	12.8
5/12/2015	23:35:19	23:35:19	0:00:39	39.00	1.175384615	0.45884058	-4.618929	-79.933426	618.92	45.84
5/12/2015	23:36:28	23:36:28	0:01:09	69.00	0.45884058	0.023409091	-4.619193	-79.933319	591.2	31.66
5/12/2015	23:37:56	23:37:56	0:01:28	88.00	0.023409091	0.331052632	-4.619204	-79.933334	585.21	2.06
5/12/2015	23:38:53	23:38:53	0:00:57	57.00	0.331052632	0.365428571	-4.619237	-79.933167	560.15	18.87
5/12/2015	23:39:28	23:39:28	0:00:35	35.00	0.365428571	0.055555556	-4.619219	-79.933281	556.6	12.79
5/12/2015	23:40:04	23:40:04	0:00:36	36.00	0.055555556	0.273529412	-4.619201	-79.933281	561.02	2
5/12/2015	23:40:38	23:40:38	0:00:34	34.00	0.273529412	0.173235294	-4.619131	-79.933235	558.16	9.3
5/12/2015	23:41:12	23:41:12	0:00:34	34.00	0.173235294	0.238648649	-4.619168	-79.933273	546.84	5.89
5/12/2015	23:41:49	23:41:49	0:00:37	37.00	0.238648649	0.178529412	-4.619244	-79.93325	566.03	8.83
5/12/2015	23:42:23	23:42:23	0:00:34	34.00	0.178529412	0.406756757	-4.619194	-79.933228	534.55	6.07
5/12/2015	23:43:00	23:43:00	0:00:37	37.00	0.406756757	0.581666667	-4.619062	-79.933258	573.19	15.05
5/12/2015	23:43:36	23:43:36	0:00:36	36.00	0.581666667	0.417631579	-4.619227	-79.933167	567.71	20.94
5/12/2015	23:44:14	23:44:14	0:00:38	38.00	0.417631579	0.568939394	-4.619368	-79.933189	551.09	15.87
5/12/2015	23:45:20	23:45:20	0:01:06	66.00	0.568939394	0.259775281	-4.619053	-79.933311	571.94	37.55
5/12/2015	23:46:49	23:46:49	0:01:29	89.00	0.259775281	0.237757009	-4.619236	-79.933212	557.38	23.12
5/12/2015	23:48:36	23:48:36	0:01:47	107.00	0.237757009	0.486071429	-4.619072	-79.933372	545.65	25.44
5/12/2015	23:50:28	23:50:28	0:01:52	112.00	0.486071429	0.393103448	-4.618968	-79.932892	631.43	54.44
5/12/2015	23:51:55	23:51:55	0:01:27	87.00	0.393103448	0.11952381	-4.619073	-79.933182	573.71	34.2
5/12/2015	23:53:19	23:53:19	0:01:24	84.00	0.11952381	0.441311475	-4.619155	-79.93322	577.94	10.04
5/12/2015	23:54:20	23:54:20	0:01:01	61.00	0.441311475	0.903529412	-4.619208	-79.932983	583.74	26.92
5/12/2015	23:54:54	23:54:54	0:00:34	34.00	0.903529412	1.166136364	-4.619323	-79.933235	540.97	30.72
5/12/2015	23:55:38	23:55:38	0:00:44	44.00	1.166136364	0.861428571	-4.618957	-79.932953	586.83	51.31
5/12/2015	23:56:20	23:56:20	0:00:42	42.00	0.861428571	1.052058824	-4.619275	-79.933022	590.13	36.18
5/12/2015	23:56:54	23:56:54	0:00:34	34.00	1.052058824	0.075357143	-4.619083	-79.933281	589.85	35.77
5/12/2015	23:57:50	23:57:50	0:00:56	56.00	0.075357143	0.559425287	-4.619081	-79.933319	562.66	4.22
5/12/2015	23:59:17	23:59:17	0:01:27	87.00	0.559425287	0	-4.619344	-79.932968	573.73	48.67
5/13/2015	00:00:09	0:00:09	0:00:52	52.00	0	0.237567568	-4.619095	-79.933258	565.8	0
5/13/2015	00:00:46	0:00:46	0:00:37	37.00	0.237567568	0.08984127	-4.619134	-79.933189	572.52	8.79
5/13/2015	00:01:49	0:01:49	0:01:03	63.00	0.08984127	0.346964286	-4.619168	-79.933151	572.12	5.66
5/13/2015	00:02:45	0:02:45	0:00:56	56.00	0.346964286	0.403304348	-4.619118	-79.933319	544.06	19.43
5/13/2015	00:04:40	0:04:40	0:01:55	115.00	0.403304348	0.216333333	-4.619334	-79.932961	619.43	46.38
5/13/2015	00:06:10	0:06:10	0:01:30	90.00	0.216333333	0.157876712	-4.619319	-79.933136	554.54	19.47
5/13/2015	00:08:36	0:08:36	0:02:26	146.00	0.157876712	0.473303571	-4.619163	-79.933273	555.54	23.05
5/13/2015	00:10:28	0:10:28	0:01:52	112.00	0.473303571	0.750181818	-4.61951	-79.932945	608.4	53.01
5/13/2015	00:12:18	0:12:18	0:01:50	110.00	0.750181818	0.492197802	-4.619224	-79.933632	424.07	82.52
5/13/2015	00:13:49	0:13:49	0:01:31	91.00	0.492197802	0.062894737	-4.619215	-79.933228	603.8	44.79
5/13/2015	00:15:05	0:15:05	0:01:16	76.00	0.062894737	0.501081081	-4.619258	-79.933228	628.86	4.78
5/13/2015	00:15:42	0:15:42	0:00:37	37.00	0.501081081	0.336	-4.619136	-79.933342	560.73	18.54
5/13/2015	00:16:17	0:16:17	0:00:35	35.00	0.336	0.64025	-4.619174	-79.933441	503.49	11.76
5/13/2015	00:16:57	0:16:57	0:00:40	40.00	0.64025	0.392	-4.619205	-79.933212	587.8	25.61
5/13/2015	00:17:37	0:17:37	0:00:40	40.00	0.392	0.391621622	-4.619236	-79.93335	566.12	15.68
5/13/2015	00:18:14	0:18:14	0:00:37	37.00	0.391621622	0.464210526	-4.619215	-79.933479	515.58	14.49
5/13/2015	00:18:52	0:18:52	0:00:38	38.00	0.464210526	0.151891892	-4.619168	-79.933327	539.74	17.64
5/13/2015	00:19:29	0:19:29	0:00:37	37.00	0.151891892	0.2285	-4.619208	-79.933296	585.18	5.62
5/13/2015	00:20:09	0:20:09	0:00:40	40.00	0.2285	0.569230769	-4.619176	-79.93322	587.08	9.14
5/13/2015	00:20:48	0:20:48	0:00:39	39.00	0.569230769	0.256410256	-4.619236	-79.933411	524.88	22.2
5/13/2015	00:21:27	0:21:27	0:00:39	39.00	0.256410256	0.0985	-4.619164	-79.933357	562.31	10
5/13/2015	00:22:07	0:22:07	0:00:40	40.00	0.0985	0.262068966	-4.619191	-79.933334	547.12	3.94
5/13/2015	00:23:05	0:23:05	0:00:58	58.00	0.262068966	0.026491228	-4.619115	-79.93322	599.57	15.2
5/13/2015	00:24:02	0:24:02	0:00:57	57.00	0.026491228	0.250681818	-4.619126	-79.933212	603.48	1.51
5/13/2015	00:24:46	0:24:46	0:00:44	44.00	0.250681818	0.664864865	-4.61919	-79.933136	608.67	11.03
5/13/2015	00:25:23	0:25:23	0:00:37	37.00	0.664864865	0.367321429	-4.61921	-79.932915	669.99	24.6
5/13/2015	00:26:19	0:26:19	0:00:56	56.00	0.367321429	0.54	-4.619342	-79.932785	645.92	20.57
5/13/2015	00:27:17	0:27:17	0:00:58	58.00	0.54	0.06765625	-4.6192	-79.933029	648.04	31.32
5/13/2015	00:28:21	0:28:21	0:01:04	64.00	0.06765625	0.354366197	-4.619164	-79.933014	649.42	4.33
5/13/2015	00:29:32	0:29:32	0:01:11	71.00	0.354366197	0.652241379	-4.619384	-79.933067	541.15	25.16
5/13/2015	00:30:30	0:30:30	0:00:58	58.00	0.652241379	0.569428571	-4.619119	-79.933281	582.56	37.83
5/13/2015	00:31:05	0:31:05	0:00:35	35.00	0.569428571	0.385882353	-4.619183	-79.933113	600.28	19.93
5/13/2015	00:31:39	0:31:39	0:00:34	34.00	0.385882353	0.447714286	-4.619301	-79.933113	594.45	13.12
5/13/2015	00:32:14	0:32:14	0:00:35	35.00	0.447714286	0.343142857	-4.619178	-79.933182	560.94	15.67
5/13/2015	00:32:49	0:32:49	0:00:35	35.00	0.343142857	0.344117647	-4.619286	-79.933182	576.53	12.01
5/13/2015	00:33:23	0:33:23	0:00:34	34.00	0.344117647	0.181071429	-4.619195	-79.933235	565.69	11.7
5/13/2015	00:34:19	0:34:19	0:00:56	56.00	0.181071429	0.400243902	-4.619186	-79.933144	603.93	10.14
5/13/2015	00:35:00	0:35:00	0:00:41	41.00	0.400243902	0.134	-4.619216	-79.933289	576.96	16.41
5/13/2015	00:35:35	0:35:35	0:00:35	35.00	0.134	0.105	-4.619255	-79.933273	552.02	4.69
5/13/2015	00:36:11	0:36:11	0:00:36	36.00	0.105	0.033714286	-4.619222	-79.933281	553.22	3.78
5/13/2015	00:36:46	0:36:46	0:00:35	35.00	0.033714286	0.128378378	-4.619229	-79.933289	554.87	1.18
5/13/2015	00:37:23	0:37:23	0:00:37	37.00	0.128378378	0.23	-4.619271	-79.933281	562.47	4.75
5/13/2015	00:37:58	0:37:58	0:00:35	35.00	0.23	0.486857143	-4.619327	-79.933235	559.24	8.05
5/13/2015	00:38:33	0:38:33	0:00:35	35.00	0.486857143	0.046388889	-4.619174	-79.933243	581.07	17.04
5/13/2015	00:39:09	0:39:09	0:00:36	36.00	0.046388889	1.294	-4.619189	-79.933243	569.74	1.67
5/13/2015	00:39:44	0:39:44	0:00:35	35.00	1.294	1.024827586	-4.619536	-79.933029	562.17	45.29
5/13/2015	00:40:42	0:40:42	0:00:58	58.00	1.024827586	0.32137931	-4.61906	-79.933273	557.77	59.44
5/13/2015	00:41:40	0:41:40	0:00:58	58.00	0.32137931	1.018846154	-4.619201	-79.933182	576.72	18.64
5/13/2015	00:42:32	0:42:32	0:00:52	52.00	1.018846154	0.634189189	-4.618752	-79.933342	545.93	52.98
5/13/2015	00:43:46	0:43:46	0:01:14	74.00	0.634189189	0.440612245	-4.619164	-79.93325	577.05	46.93
5/13/2015	00:44:35	0:44:35	0:00:49	49.00	0.440612245	0.827948718	-4.619027	-79.933388	589.76	21.59
5/13/2015	00:45:14	0:45:14	0:00:39	39.00	0.827948718	0.223666667	-4.619253	-79.933205	592.51	32.29
5/13/2015	00:46:14	0:46:14	0:01:00	60.00	0.223666667	0.047678571	-4.619141	-79.93325	548.04	13.42
5/13/2015	00:47:10	0:47:10	0:00:56	56.00	0.047678571	0.006567164	-4.619159	-79.933266	558.74	2.67
5/13/2015	00:48:17	0:48:17	0:01:07	67.00	0.006567164	0.400923077	-4.619155	-79.933266	576.02	0.44
5/13/2015	00:49:22	0:49:22	0:01:05	65.00	0.400923077	0.420384615	-4.618925	-79.933311	583.87	26.06
5/13/2015	00:50:14	0:50:14	0:00:52	52.00	0.420384615	0.102790698	-4.619112	-79.93325	550.64	21.86
5/13/2015	00:50:57	0:50:57	0:00:43	43.00	0.102790698	0.695714286	-4.619137	-79.933281	612.59	4.42
5/13/2015	00:51:39	0:51:39	0:00:42	42.00	0.695714286	1.111219512	-4.618877	-79.933243	629.01	29.22
5/13/2015	00:52:20	0:52:20	0:00:41	41.00	1.111219512	0.595238095	-4.619285	-79.933281	524.51	45.56
5/13/2015	00:53:02	0:53:02	0:00:42	42.00	0.595238095	0.171428571	-4.619091	-79.933167	649.3	25
5/13/2015	00:54:05	0:54:05	0:01:03	63.00	0.171428571	0.415348837	-4.618995	-79.933182	602.28	10.8
5/13/2015	00:54:48	0:54:48	0:00:43	43.00	0.415348837	0.130833333	-4.619154	-79.933205	577.19	17.86
5/13/2015	00:55:24	0:55:24	0:00:36	36.00	0.130833333	0.252285714	-4.619125	-79.933174	581.14	4.71
5/13/2015	00:55:59	0:55:59	0:00:35	35.00	0.252285714	0.343714286	-4.619203	-79.933159	564.43	8.83
5/13/2015	00:56:34	0:56:34	0:00:35	35.00	0.343714286	0.222285714	-4.619185	-79.933266	570.26	12.03
5/13/2015	00:57:09	0:57:09	0:00:35	35.00	0.222285714	0.252571429	-4.619198	-79.933197	565.72	7.78
5/13/2015	00:57:44	0:57:44	0:00:35	35.00	0.252571429	0.139722222	-4.619133	-79.933243	572.19	8.84
5/13/2015	00:58:20	0:58:20	0:00:36	36.00	0.139722222	0.075588235	-4.619167	-79.933273	576.23	5.03
5/13/2015	00:58:54	0:58:54	0:00:34	34.00	0.075588235	0.427906977	-4.619164	-79.93325	565.53	2.57
5/13/2015	00:59:37	0:59:37	0:00:43	43.00	0.427906977	0.376176471	-4.619328	-79.933228	552.32	18.4
5/13/2015	01:00:11	1:00:11	0:00:34	34.00	0.376176471	0.620294118	-4.619213	-79.933228	560.37	12.79
5/13/2015	01:00:45	1:00:45	0:00:34	34.00	0.620294118	0.377352941	-4.619029	-79.933182	591.56	21.09
5/13/2015	01:01:19	1:01:19	0:00:34	34.00	0.377352941	0.203235294	-4.619138	-79.93322	574.25	12.83
5/13/2015	01:01:53	1:01:53	0:00:34	34.00	0.203235294	0.111666667	-4.61918	-79.933174	564.78	6.91
5/13/2015	01:02:29	1:02:29	0:00:36	36.00	0.111666667	0.31	-4.619152	-79.933197	573.29	4.02
5/13/2015	01:03:04	1:03:04	0:00:35	35.00	0.31	0.220571429	-4.61907	-79.93325	589.59	10.85
5/13/2015	01:03:39	1:03:39	0:00:35	35.00	0.220571429	0.095428571	-4.619123	-79.933205	577.01	7.72
5/13/2015	01:04:14	1:04:14	0:00:35	35.00	0.095428571	0.400571429	-4.61912	-79.933235	578.28	3.34
5/13/2015	01:04:49	1:04:49	0:00:35	35.00	0.400571429	0.109428571	-4.619244	-79.933212	566.25	14.02
5/13/2015	01:05:24	1:05:24	0:00:35	35.00	0.109428571	0.136857143	-4.619213	-79.933197	559.72	3.83
5/13/2015	01:05:59	1:05:59	0:00:35	35.00	0.136857143	0.202571429	-4.619244	-79.933167	561.71	4.79
5/13/2015	01:06:34	1:06:34	0:00:35	35.00	0.202571429	0.027142857	-4.619182	-79.933182	569.74	7.09
5/13/2015	01:07:09	1:07:09	0:00:35	35.00	0.027142857	0.276857143	-4.619177	-79.933189	573.66	0.95
5/13/2015	01:07:44	1:07:44	0:00:35	35.00	0.276857143	0.178	-4.619099	-79.933228	584.18	9.69
5/13/2015	01:08:19	1:08:19	0:00:35	35.00	0.178	0.278285714	-4.619045	-79.933243	583.39	6.23
5/13/2015	01:08:54	1:08:54	0:00:35	35.00	0.278285714	0.141428571	-4.619127	-79.933212	577.31	9.74
5/13/2015	01:09:29	1:09:29	0:00:35	35.00	0.141428571	0.087142857	-4.619171	-79.933205	578.64	4.95
5/13/2015	01:10:04	1:10:04	0:00:35	35.00	0.087142857	0.152571429	-4.619194	-79.93322	570.62	3.05
5/13/2015	01:10:39	1:10:39	0:00:35	35.00	0.152571429	0.802285714	-4.619146	-79.93322	573.92	5.34
5/13/2015	01:11:14	1:11:14	0:00:35	35.00	0.802285714	0.977428571	-4.619371	-79.933105	542.77	28.08
5/13/2015	01:11:49	1:11:49	0:00:35	35.00	0.977428571	0.480857143	-4.619092	-79.933235	583.61	34.21
5/13/2015	01:12:24	1:12:24	0:00:35	35.00	0.480857143	0.170882353	-4.619223	-79.933159	566.84	16.83
5/13/2015	01:12:58	1:12:58	0:00:34	34.00	0.170882353	0.095428571	-4.619198	-79.933205	562.87	5.81
5/13/2015	01:13:33	1:13:33	0:00:35	35.00	0.095428571	0.065428571	-4.619168	-79.933205	567.28	3.34
5/13/2015	01:14:08	1:14:08	0:00:35	35.00	0.065428571	0.030882353	-4.619187	-79.933197	571.88	2.29
5/13/2015	01:14:42	1:14:42	0:00:34	34.00	0.030882353	0.155	-4.619182	-79.933189	569.92	1.05
5/13/2015	01:15:16	1:15:16	0:00:34	34.00	0.155	0.237142857	-4.61917	-79.933235	568.24	5.27
5/13/2015	01:15:51	1:15:51	0:00:35	35.00	0.237142857	0.047058824	-4.619099	-79.933258	575.45	8.3
5/13/2015	01:16:25	1:16:25	0:00:34	34.00	0.047058824	0.602571429	-4.619111	-79.933266	583.19	1.6
5/13/2015	01:17:00	1:17:00	0:00:35	35.00	0.602571429	0.147058824	-4.619277	-79.933174	566.19	21.09
5/13/2015	01:17:34	1:17:34	0:00:34	34.00	0.147058824	0.255714286	-4.619232	-79.933174	564.2	5
5/13/2015	01:18:09	1:18:09	0:00:35	35.00	0.255714286	0.224166667	-4.619161	-79.933212	577.09	8.95
5/13/2015	01:18:45	1:18:45	0:00:36	36.00	0.224166667	0.151714286	-4.619218	-79.933167	571.25	8.07
5/13/2015	01:19:20	1:19:20	0:00:35	35.00	0.151714286	0.495833333	-4.619263	-79.933151	562.79	5.31
5/13/2015	01:19:56	1:19:56	0:00:36	36.00	0.495833333	0.502285714	-4.619118	-79.93322	575.56	17.85
5/13/2015	01:20:31	1:20:31	0:00:35	35.00	0.502285714	0.381388889	-4.619267	-79.933167	561.92	17.58
5/13/2015	01:21:07	1:21:07	0:00:36	36.00	0.381388889	0.085428571	-4.619152	-79.933212	572.91	13.73
5/13/2015	01:21:42	1:21:42	0:00:35	35.00	0.085428571	0.252285714	-4.619138	-79.933235	568.27	2.99
5/13/2015	01:22:17	1:22:17	0:00:35	35.00	0.252285714	0.528	-4.61906	-79.93325	583.82	8.83
5/13/2015	01:22:52	1:22:52	0:00:35	35.00	0.528	0.128	-4.61922	-79.933205	566.74	18.48
5/13/2015	01:23:27	1:23:27	0:00:35	35.00	0.128	0.262352941	-4.619183	-79.933189	566.88	4.48
5/13/2015	01:24:01	1:24:01	0:00:34	34.00	0.262352941	0.160571429	-4.619257	-79.93322	557.88	8.92
5/13/2015	01:24:36	1:24:36	0:00:35	35.00	0.160571429	0.222	-4.619217	-79.933189	571.56	5.62
5/13/2015	01:25:11	1:25:11	0:00:35	35.00	0.222	0.497777778	-4.619151	-79.933212	577.9	7.77
5/13/2015	01:25:47	1:25:47	0:00:36	36.00	0.497777778	0.273076923	-4.619312	-79.933205	555.46	17.92
5/13/2015	01:26:26	1:26:26	0:00:39	39.00	0.273076923	0.088157895	-4.619219	-79.933182	570.54	10.65
5/13/2015	01:27:04	1:27:04	0:00:38	38.00	0.088157895	0.259183673	-4.619215	-79.933212	558.74	3.35
5/13/2015	01:27:53	1:27:53	0:00:49	49.00	0.259183673	0.609736842	-4.619329	-79.933205	559.81	12.7
5/13/2015	01:28:31	1:28:31	0:00:38	38.00	0.609736842	0.227894737	-4.619132	-79.933273	576.39	23.17
5/13/2015	01:29:09	1:29:09	0:00:38	38.00	0.227894737	0.098113208	-4.6192	-79.933235	569.14	8.66
5/13/2015	01:30:02	1:30:02	0:00:53	53.00	0.098113208	0.095428571	-4.619164	-79.933205	565.88	5.2
5/13/2015	01:30:37	1:30:37	0:00:35	35.00	0.095428571	0.229459459	-4.619134	-79.933205	578.23	3.34
5/13/2015	01:31:14	1:31:14	0:00:37	37.00	0.229459459	0.18125	-4.61921	-79.933212	560.24	8.49
5/13/2015	01:32:10	1:32:10	0:00:56	56.00	0.18125	0.125882353	-4.619119	-79.933205	584.03	10.15
5/13/2015	01:32:44	1:32:44	0:00:34	34.00	0.125882353	0.418378378	-4.619112	-79.933243	579.13	4.28
5/13/2015	01:33:21	1:33:21	0:00:37	37.00	0.418378378	0.898780488	-4.619251	-79.933235	569.7	15.48
5/13/2015	01:34:02	1:34:02	0:00:41	41.00	0.898780488	0.545714286	-4.619578	-79.933289	551.9	36.85
5/13/2015	01:34:37	1:34:37	0:00:35	35.00	0.545714286	0.523589744	-4.619409	-79.933258	566.86	19.1
5/13/2015	01:35:16	1:35:16	0:00:39	39.00	0.523589744	0.337647059	-4.619226	-79.933273	589.92	20.42
5/13/2015	01:35:50	1:35:50	0:00:34	34.00	0.337647059	0.424117647	-4.619329	-79.933266	553.61	11.48
5/13/2015	01:36:24	1:36:24	0:00:34	34.00	0.424117647	0.292894737	-4.619211	-79.933212	576.68	14.42
5/13/2015	01:37:02	1:37:02	0:00:38	38.00	0.292894737	0.48	-4.61931	-79.933197	548.19	11.13
5/13/2015	01:37:36	1:37:36	0:00:34	34.00	0.48	0.397105263	-4.619164	-79.933182	561.68	16.32
5/13/2015	01:38:14	1:38:14	0:00:38	38.00	0.397105263	0.418235294	-4.619289	-79.933235	551.7	15.09
5/13/2015	01:38:48	1:38:48	0:00:34	34.00	0.418235294	0.127058824	-4.619162	-79.93322	586.62	14.22
5/13/2015	01:39:22	1:39:22	0:00:34	34.00	0.127058824	0.555294118	-4.619124	-79.933212	583.54	4.32
5/13/2015	01:39:56	1:39:56	0:00:34	34.00	0.555294118	0.283076923	-4.619293	-79.933228	545.32	18.88
5/13/2015	01:40:35	1:40:35	0:00:39	39.00	0.283076923	0.150857143	-4.619195	-79.933212	559.75	11.04
5/13/2015	01:41:10	1:41:10	0:00:35	35.00	0.150857143	0.386842105	-4.619242	-79.933205	550.9	5.28
5/13/2015	01:41:48	1:41:48	0:00:38	38.00	0.386842105	0.446842105	-4.61911	-79.933212	574.24	14.7
5/13/2015	01:42:26	1:42:26	0:00:38	38.00	0.446842105	0.295294118	-4.619262	-79.933197	548.84	16.98
5/13/2015	01:43:00	1:43:00	0:00:34	34.00	0.295294118	0.437428571	-4.61918	-79.933159	558.83	10.04
5/13/2015	01:43:35	1:43:35	0:00:35	35.00	0.437428571	0.464	-4.619065	-79.933235	570.7	15.31
5/13/2015	01:44:10	1:44:10	0:00:35	35.00	0.464	0.074	-4.619208	-79.933205	565.86	16.24
5/13/2015	01:44:45	1:44:45	0:00:35	35.00	0.074	0.232857143	-4.619204	-79.933228	569.28	2.59
5/13/2015	01:45:20	1:45:20	0:00:35	35.00	0.232857143	0.208857143	-4.619131	-79.933235	570.68	8.15
5/13/2015	01:45:55	1:45:55	0:00:35	35.00	0.208857143	0.239714286	-4.619195	-79.93322	571.77	7.31
5/13/2015	01:46:30	1:46:30	0:00:35	35.00	0.239714286	0.172058824	-4.619121	-79.933235	576.22	8.39
5/13/2015	01:47:04	1:47:04	0:00:34	34.00	0.172058824	0.173235294	-4.619173	-79.933243	574.06	5.85
5/13/2015	01:47:38	1:47:38	0:00:34	34.00	0.173235294	0.04974359	-4.619136	-79.933205	568.87	5.89
5/13/2015	01:48:17	1:48:17	0:00:39	39.00	0.04974359	0.205405405	-4.619127	-79.93322	565.34	1.94
5/13/2015	01:48:54	1:48:54	0:00:37	37.00	0.205405405	0.134324324	-4.619188	-79.933189	561.53	7.6
5/13/2015	01:49:31	1:49:31	0:00:37	37.00	0.134324324	0.061891892	-4.61921	-79.933228	559.09	4.97
5/13/2015	01:50:08	1:50:08	0:00:37	37.00	0.061891892	0.127142857	-4.619197	-79.933212	554.96	2.29
5/13/2015	01:50:43	1:50:43	0:00:35	35.00	0.127142857	0.240882353	-4.619157	-79.933212	553.87	4.45
5/13/2015	01:51:17	1:51:17	0:00:34	34.00	0.240882353	0.148648649	-4.619227	-79.933235	553.14	8.19
5/13/2015	01:51:54	1:51:54	0:00:37	37.00	0.148648649	0.185	-4.619178	-79.933228	555.57	5.5
5/13/2015	01:52:28	1:52:28	0:00:34	34.00	0.185	0.036216216	-4.619234	-79.93322	549.19	6.29
5/13/2015	01:53:05	1:53:05	0:00:37	37.00	0.036216216	0.295588235	-4.619225	-79.933212	555.46	1.34
5/13/2015	01:53:39	1:53:39	0:00:34	34.00	0.295588235	0.121714286	-4.619135	-79.93322	549.1	10.05
5/13/2015	01:54:14	1:54:14	0:00:35	35.00	0.121714286	0.301714286	-4.619159	-79.93325	557.31	4.26
5/13/2015	01:54:49	1:54:49	0:00:35	35.00	0.301714286	0.069473684	-4.619254	-79.93325	563.05	10.56
5/13/2015	01:55:27	1:55:27	0:00:38	38.00	0.069473684	0.062894737	-4.619263	-79.933228	555.99	2.64
5/13/2015	01:56:05	1:56:05	0:00:38	38.00	0.062894737	0.102368421	-4.619243	-79.93322	551.24	2.39
5/13/2015	01:56:43	1:56:43	0:00:38	38.00	0.102368421	0.089714286	-4.619208	-79.93322	558.38	3.89
5/13/2015	01:57:18	1:57:18	0:00:35	35.00	0.089714286	0.202352941	-4.619184	-79.933235	574.07	3.14
5/13/2015	01:57:52	1:57:52	0:00:34	34.00	0.202352941	0.103714286	-4.619244	-79.93322	573.05	6.88
5/13/2015	01:58:27	1:58:27	0:00:35	35.00	0.103714286	0.229117647	-4.619215	-79.933235	577.66	3.63
5/13/2015	01:59:01	1:59:01	0:00:34	34.00	0.229117647	0.401666667	-4.619162	-79.933281	552.1	7.79
5/13/2015	01:59:43	1:59:43	0:00:42	42.00	0.401666667	0.478888889	-4.619301	-79.93322	569.05	16.87
5/13/2015	02:00:19	2:00:19	0:00:36	36.00	0.478888889	0.273333333	-4.619146	-79.93322	577.73	17.24
5/13/2015	02:00:55	2:00:55	0:00:36	36.00	0.273333333	0.252285714	-4.619226	-79.933258	571.84	9.84
5/13/2015	02:01:30	2:01:30	0:00:35	35.00	0.252285714	0.036285714	-4.619148	-79.933243	579.62	8.83
5/13/2015	02:02:05	2:02:05	0:00:35	35.00	0.036285714	0.34	-4.619157	-79.93325	558.11	1.27
5/13/2015	02:02:40	2:02:40	0:00:35	35.00	0.34	0.337428571	-4.61905	-79.93325	567.27	11.9
5/13/2015	02:03:15	2:03:15	0:00:35	35.00	0.337428571	0.110555556	-4.619156	-79.933243	562.03	11.81
5/13/2015	02:03:51	2:03:51	0:00:36	36.00	0.110555556	0.116571429	-4.619138	-79.933212	566.69	3.98
5/13/2015	02:04:26	2:04:26	0:00:35	35.00	0.116571429	0.130285714	-4.619174	-79.933205	577.36	4.08
5/13/2015	02:05:01	2:05:01	0:00:35	35.00	0.130285714	0.052571429	-4.619202	-79.933235	574.33	4.56
5/13/2015	02:05:36	2:05:36	0:00:35	35.00	0.052571429	0.142941176	-4.619187	-79.933228	566.64	1.84
5/13/2015	02:06:10	2:06:10	0:00:34	34.00	0.142941176	0.157647059	-4.619207	-79.933189	584.25	4.86
5/13/2015	02:06:44	2:06:44	0:00:34	34.00	0.157647059	0.2425	-4.619192	-79.933235	564.85	5.36
5/13/2015	02:07:44	2:07:44	0:01:00	60.00	0.2425	0.042241379	-4.619322	-79.93325	529.41	14.55
5/13/2015	02:08:42	2:08:42	0:00:58	58.00	0.042241379	0.217288136	-4.6193	-79.93325	555.34	2.45
5/13/2015	02:09:41	2:09:41	0:00:59	59.00	0.217288136	0.107833333	-4.619202	-79.933189	557.38	12.82
5/13/2015	02:10:41	2:10:41	0:01:00	60.00	0.107833333	0.218059701	-4.619258	-79.933205	566.12	6.47
5/13/2015	02:11:48	2:11:48	0:01:07	67.00	0.218059701	0.298382353	-4.619353	-79.933296	543.15	14.61
5/13/2015	02:12:56	2:12:56	0:01:08	68.00	0.298382353	0.038082192	-4.619232	-79.933159	579.24	20.29
5/13/2015	02:14:09	2:14:09	0:01:13	73.00	0.038082192	0.134482759	-4.619212	-79.933174	566.34	2.78
5/13/2015	02:15:07	2:15:07	0:00:58	58.00	0.134482759	0.197142857	-4.619275	-79.933205	568.93	7.8
5/13/2015	02:15:42	2:15:42	0:00:35	35.00	0.197142857	0.039117647	-4.619215	-79.933189	568.57	6.9
5/13/2015	02:16:16	2:16:16	0:00:34	34.00	0.039117647	0.350294118	-4.619203	-79.933189	556.93	1.33
5/13/2015	02:16:50	2:16:50	0:00:34	34.00	0.350294118	0.424736842	-4.619146	-79.933098	576.56	11.91
5/13/2015	02:17:28	2:17:28	0:00:38	38.00	0.424736842	0.065	-4.619133	-79.933243	583.64	16.14
5/13/2015	02:18:04	2:18:04	0:00:36	36.00	0.065	0.046388889	-4.619154	-79.933243	582.54	2.34
5/13/2015	02:18:40	2:18:40	0:00:36	36.00	0.046388889	0	-4.619155	-79.933228	576.97	1.67
5/13/2015	02:19:16	2:19:16	0:00:36	36.00	0	0.223333333	-4.619155	-79.933228	572.7	0
5/13/2015	02:19:52	2:19:52	0:00:36	36.00	0.223333333	0.222285714	-4.619227	-79.933235	569.64	8.04
5/13/2015	02:20:27	2:20:27	0:00:35	35.00	0.222285714	0.283142857	-4.619214	-79.933304	572.1	7.78
5/13/2015	02:21:02	2:21:02	0:00:35	35.00	0.283142857	0.242222222	-4.619167	-79.933228	572.59	9.91
5/13/2015	02:21:38	2:21:38	0:00:36	36.00	0.242222222	0.307222222	-4.619244	-79.933243	565.27	8.72
5/13/2015	02:22:14	2:22:14	0:00:36	36.00	0.307222222	0.280789474	-4.619152	-79.933205	580.71	11.06
5/13/2015	02:22:52	2:22:52	0:00:38	38.00	0.280789474	0.099487179	-4.619248	-79.933205	586.9	10.67
5/13/2015	02:23:31	2:23:31	0:00:39	39.00	0.099487179	0.013928571	-4.619217	-79.933189	583.72	3.88
5/13/2015	02:24:27	2:24:27	0:00:56	56.00	0.013928571	0.068461538	-4.619224	-79.933189	582.05	0.78
5/13/2015	02:25:06	2:25:06	0:00:39	39.00	0.068461538	0.292	-4.619231	-79.933212	578.84	2.67
5/13/2015	02:25:46	2:25:46	0:00:40	40.00	0.292	0.433846154	-4.619329	-79.93325	566.23	11.68
5/13/2015	02:26:25	2:26:25	0:00:39	39.00	0.433846154	0.402857143	-4.619197	-79.933174	582.96	16.92
5/13/2015	02:27:00	2:27:00	0:00:35	35.00	0.402857143	0.201388889	-4.61932	-79.933205	579.81	14.1
5/13/2015	02:27:36	2:27:36	0:00:36	36.00	0.201388889	0.249142857	-4.619259	-79.933182	578.21	7.25
5/13/2015	02:28:11	2:28:11	0:00:35	35.00	0.249142857	0.583142857	-4.619336	-79.933167	579.07	8.72
5/13/2015	02:28:46	2:28:46	0:00:35	35.00	0.583142857	0.201142857	-4.619158	-79.933212	558.87	20.41
5/13/2015	02:29:21	2:29:21	0:00:35	35.00	0.201142857	0.114222222	-4.619217	-79.933189	574.37	7.04
5/13/2015	02:30:06	2:30:06	0:00:45	45.00	0.114222222	0.081	-4.619242	-79.933228	566.43	5.14
5/13/2015	02:30:46	2:30:46	0:00:40	40.00	0.081	0.195555556	-4.619224	-79.933205	565.56	3.24
5/13/2015	02:31:22	2:31:22	0:00:36	36.00	0.195555556	0.255428571	-4.619165	-79.933182	553.65	7.04
5/13/2015	02:31:57	2:31:57	0:00:35	35.00	0.255428571	0.272058824	-4.619231	-79.933228	553.01	8.94
5/13/2015	02:32:31	2:32:31	0:00:34	34.00	0.272058824	0.753428571	-4.619311	-79.933205	582.89	9.25
5/13/2015	02:33:06	2:33:06	0:00:35	35.00	0.753428571	0.413953488	-4.619075	-79.933182	554.73	26.37
5/13/2015	02:33:49	2:33:49	0:00:43	43.00	0.413953488	0.145	-4.61922	-79.93325	551.34	17.8
5/13/2015	02:34:27	2:34:27	0:00:38	38.00	0.145	0.02775	-4.619241	-79.933205	573.84	5.51
5/13/2015	02:35:07	2:35:07	0:00:40	40.00	0.02775	0.074736842	-4.619251	-79.933205	564.05	1.11
5/13/2015	02:36:04	2:36:04	0:00:57	57.00	0.074736842	0.296285714	-4.619245	-79.933167	575.09	4.26
5/13/2015	02:36:39	2:36:39	0:00:35	35.00	0.296285714	0.598235294	-4.619262	-79.933075	589.55	10.37
5/13/2015	02:37:13	2:37:13	0:00:34	34.00	0.598235294	0.445	-4.619317	-79.93325	572.28	20.34
5/13/2015	02:37:47	2:37:47	0:00:34	34.00	0.445	0.128	-4.619256	-79.933128	564.88	15.13
5/13/2015	02:38:22	2:38:22	0:00:35	35.00	0.128	0.273428571	-4.619219	-79.933144	576.76	4.48
5/13/2015	02:38:57	2:38:57	0:00:35	35.00	0.273428571	0.709117647	-4.619272	-79.933212	563.71	9.57
5/13/2015	02:39:31	2:39:31	0:00:34	34.00	0.709117647	0.671428571	-4.619228	-79.932999	616.26	24.11
5/13/2015	02:40:06	2:40:06	0:00:35	35.00	0.671428571	0.100588235	-4.619178	-79.933205	552.26	23.5
5/13/2015	02:40:57	2:40:57	0:00:51	51.00	0.100588235	0.229423077	-4.619138	-79.933182	565.76	5.13
5/13/2015	02:41:49	2:41:49	0:00:52	52.00	0.229423077	0.35325	-4.619245	-79.933174	586.84	11.93
5/13/2015	02:42:29	2:42:29	0:00:40	40.00	0.35325	0.378378378	-4.61912	-79.933151	556.73	14.13
5/13/2015	02:43:06	2:43:06	0:00:37	37.00	0.378378378	0.3375	-4.619214	-79.933235	567.02	14
5/13/2015	02:43:42	2:43:42	0:00:36	36.00	0.3375	0.360294118	-4.619261	-79.933136	602.6	12.15
5/13/2015	02:44:16	2:44:16	0:00:34	34.00	0.360294118	0.109	-4.619181	-79.933212	556.8	12.25
5/13/2015	02:45:06	2:45:06	0:00:50	50.00	0.109	0.132631579	-4.61923	-79.933212	567.43	5.45
5/13/2015	02:46:03	2:46:03	0:00:57	57.00	0.132631579	0.139821429	-4.619162	-79.933212	575.42	7.56
5/13/2015	02:46:59	2:46:59	0:00:56	56.00	0.139821429	0.548	-4.619147	-79.933281	563.97	7.83
5/13/2015	02:47:39	2:47:39	0:00:40	40.00	0.548	0.462571429	-4.619281	-79.933136	593.8	21.92
5/13/2015	02:48:14	2:48:14	0:00:35	35.00	0.462571429	0.249152542	-4.619174	-79.933235	569.09	16.19
5/13/2015	02:49:13	2:49:13	0:00:59	59.00	0.249152542	0.330344828	-4.619298	-79.933281	554.9	14.7
5/13/2015	02:50:11	2:50:11	0:00:58	58.00	0.330344828	0.098555556	-4.619134	-79.933334	559.96	19.16
5/13/2015	02:51:41	2:51:41	0:01:30	90.00	0.098555556	0.063333333	-4.6192	-79.933289	557.43	8.87
5/13/2015	02:53:02	2:53:02	0:01:21	81.00	0.063333333	0.030786517	-4.619205	-79.933243	565.67	5.13
5/13/2015	02:54:31	2:54:31	0:01:29	89.00	0.030786517	0.115824176	-4.619196	-79.93322	575.53	2.74
5/13/2015	02:56:02	2:56:02	0:01:31	91.00	0.115824176	0.123977273	-4.619279	-79.933266	579.37	10.54
5/13/2015	02:57:30	2:57:30	0:01:28	88.00	0.123977273	0.034516129	-4.619202	-79.933205	568.29	10.91
5/13/2015	02:59:34	2:59:34	0:02:04	124.00	0.034516129	0.020128205	-4.619209	-79.933243	551.56	4.28
5/13/2015	03:03:28	3:03:28	0:03:54	234.00	0.020128205	0.046909091	-4.619228	-79.933205	579.98	4.71
5/13/2015	03:07:08	3:07:08	0:03:40	220.00	0.046909091	0.060299401	-4.619188	-79.933289	556.86	10.32
5/13/2015	03:09:55	3:09:55	0:02:47	167.00	0.060299401	0.132051282	-4.619236	-79.933212	572.96	10.07
5/13/2015	03:11:52	3:11:52	0:01:57	117.00	0.132051282	0.0425	-4.619147	-79.933319	579.38	15.45
5/13/2015	03:12:32	3:12:32	0:00:40	40.00	0.0425	0.272307692	-4.61915	-79.933334	592.53	1.7
5/13/2015	03:13:11	3:13:11	0:00:39	39.00	0.272307692	0.090512821	-4.619196	-79.93325	554.4	10.62
5/13/2015	03:13:50	3:13:50	0:00:39	39.00	0.090512821	0.121730769	-4.619174	-79.933273	553.74	3.53
5/13/2015	03:14:42	3:14:42	0:00:52	52.00	0.121730769	0.195857143	-4.619209	-79.933228	580.67	6.33
5/13/2015	03:15:52	3:15:52	0:01:10	70.00	0.195857143	0.284666667	-4.619222	-79.933105	558.58	13.71
5/13/2015	03:16:52	3:16:52	0:01:00	60.00	0.284666667	0.176315789	-4.619204	-79.933258	598.57	17.08
5/13/2015	03:17:30	3:17:30	0:00:38	38.00	0.176315789	0.024358974	-4.619233	-79.933205	564.84	6.7
5/13/2015	03:18:09	3:18:09	0:00:39	39.00	0.024358974	0.131025641	-4.619236	-79.933197	574.27	0.95
5/13/2015	03:18:48	3:18:48	0:00:39	39.00	0.131025641	0.329772727	-4.619202	-79.933228	609.32	5.11
5/13/2015	03:19:32	3:19:32	0:00:44	44.00	0.329772727	0.234473684	-4.619224	-79.933357	553.23	14.51
5/13/2015	03:20:10	3:20:10	0:00:38	38.00	0.234473684	0.428333333	-4.61925	-79.933281	567.58	8.91
5/13/2015	03:20:52	3:20:52	0:00:42	42.00	0.428333333	0.353513514	-4.619277	-79.933121	567.33	17.99
5/13/2015	03:21:29	3:21:29	0:00:37	37.00	0.353513514	0.19675	-4.619187	-79.933197	594.63	13.08
5/13/2015	03:22:09	3:22:09	0:00:40	40.00	0.19675	0.38175	-4.61912	-79.93322	584.26	7.87
5/13/2015	03:22:49	3:22:49	0:00:40	40.00	0.38175	0.492777778	-4.619254	-79.93325	583.54	15.27
5/13/2015	03:23:25	3:23:25	0:00:36	36.00	0.492777778	0.291190476	-4.619304	-79.933098	577.94	17.74
5/13/2015	03:24:07	3:24:07	0:00:42	42.00	0.291190476	0.125853659	-4.619277	-79.933205	580.93	12.23
5/13/2015	03:24:48	3:24:48	0:00:41	41.00	0.125853659	0.377906977	-4.619284	-79.933159	587.76	5.16
5/13/2015	03:25:31	3:25:31	0:00:43	43.00	0.377906977	0.202195122	-4.619232	-79.933296	573.12	16.25
5/13/2015	03:26:12	3:26:12	0:00:41	41.00	0.202195122	0.136486486	-4.619263	-79.933228	577.24	8.29
5/13/2015	03:26:49	3:26:49	0:00:37	37.00	0.136486486	0.065	-4.619238	-79.933266	573.91	5.05
5/13/2015	03:27:25	3:27:25	0:00:36	36.00	0.065	0.136829268	-4.619259	-79.933266	575.91	2.34
5/13/2015	03:28:06	3:28:06	0:00:41	41.00	0.136829268	0.118809524	-4.619236	-79.933311	569.88	5.61
5/13/2015	03:28:48	3:28:48	0:00:42	42.00	0.118809524	0.358222222	-4.619236	-79.933266	573.86	4.99
5/13/2015	03:29:33	3:29:33	0:00:45	45.00	0.358222222	0.23047619	-4.619301	-79.933136	580.06	16.12
5/13/2015	03:30:15	3:30:15	0:00:42	42.00	0.23047619	0.075853659	-4.619277	-79.93322	577.52	9.68
5/13/2015	03:30:56	3:30:56	0:00:41	41.00	0.075853659	0.086	-4.619261	-79.933243	573.74	3.11
5/13/2015	03:31:36	3:31:36	0:00:40	40.00	0.086	0.04	-4.619253	-79.933273	573.48	3.44
5/13/2015	03:32:16	3:32:16	0:00:40	40.00	0.04	0.0585	-4.619265	-79.933281	571.08	1.6
5/13/2015	03:32:56	3:32:56	0:00:40	40.00	0.0585	0.2035	-4.619244	-79.933281	569.71	2.34
5/13/2015	03:33:36	3:33:36	0:00:40	40.00	0.2035	0.019411765	-4.619269	-79.933212	571.23	8.14
5/13/2015	03:34:27	3:34:27	0:00:51	51.00	0.019411765	0.228648649	-4.619265	-79.93322	572.18	0.99
5/13/2015	03:35:04	3:35:04	0:00:37	37.00	0.228648649	0.42125	-4.619258	-79.933144	579.92	8.46
5/13/2015	03:35:44	3:35:44	0:00:40	40.00	0.42125	0.101891892	-4.619257	-79.933296	571.25	16.85
5/13/2015	03:36:21	3:36:21	0:00:37	37.00	0.101891892	0.10106383	-4.619241	-79.933266	564.15	3.77
5/13/2015	03:37:08	3:37:08	0:00:47	47.00	0.10106383	0.173972603	-4.619205	-79.933243	558.79	4.75
5/13/2015	03:38:21	3:38:21	0:01:13	73.00	0.173972603	0.18787234	-4.619315	-79.933212	575.26	12.7
5/13/2015	03:39:08	3:39:08	0:00:47	47.00	0.18787234	0.132058824	-4.619237	-79.933197	563.07	8.83
5/13/2015	03:39:42	3:39:42	0:00:34	34.00	0.132058824	0.256470588	-4.619251	-79.933235	569.32	4.49
5/13/2015	03:40:16	3:40:16	0:00:34	34.00	0.256470588	0.182857143	-4.619329	-79.933243	576.61	8.72
5/13/2015	03:40:51	3:40:51	0:00:35	35.00	0.182857143	0.198857143	-4.619272	-79.933235	570.71	6.4
5/13/2015	03:41:26	3:41:26	0:00:35	35.00	0.198857143	0.174571429	-4.619257	-79.933296	571.64	6.96
5/13/2015	03:42:01	3:42:01	0:00:35	35.00	0.174571429	0.055428571	-4.619272	-79.933243	572.92	6.11
5/13/2015	03:42:36	3:42:36	0:00:35	35.00	0.055428571	0.170571429	-4.619281	-79.933258	573.52	1.94
5/13/2015	03:43:11	3:43:11	0:00:35	35.00	0.170571429	0.101944444	-4.619309	-79.933212	576.38	5.97
5/13/2015	03:43:47	3:43:47	0:00:36	36.00	0.101944444	0.182647059	-4.619277	-79.93322	567.95	3.67
5/13/2015	03:44:21	3:44:21	0:00:34	34.00	0.182647059	0.155	-4.619236	-79.933258	569.85	6.21
5/13/2015	03:44:55	3:44:55	0:00:34	34.00	0.155	0.206470588	-4.619281	-79.933273	570.53	5.27
5/13/2015	03:45:29	3:45:29	0:00:34	34.00	0.206470588	0.012941176	-4.619264	-79.933334	558.57	7.02
5/13/2015	03:46:03	3:46:03	0:00:34	34.00	0.012941176	0.159117647	-4.619268	-79.933334	564.51	0.44
5/13/2015	03:46:37	3:46:37	0:00:34	34.00	0.159117647	0.300882353	-4.61922	-79.933342	576.32	5.41
5/13/2015	03:47:11	3:47:11	0:00:34	34.00	0.300882353	0.124411765	-4.619289	-79.933281	572.26	10.23
5/13/2015	03:47:45	3:47:45	0:00:34	34.00	0.124411765	0.208235294	-4.619254	-79.933266	563.55	4.23
5/13/2015	03:48:19	3:48:19	0:00:34	34.00	0.208235294	0.281315789	-4.619273	-79.933327	573.05	7.08
5/13/2015	03:48:57	3:48:57	0:00:38	38.00	0.281315789	0.120294118	-4.619244	-79.933235	577.69	10.69
5/13/2015	03:49:31	3:49:31	0:00:34	34.00	0.120294118	0.186944444	-4.619224	-79.933266	562.9	4.09
5/13/2015	03:50:07	3:50:07	0:00:36	36.00	0.186944444	0.302222222	-4.619276	-79.933235	572.69	6.73
5/13/2015	03:50:43	3:50:43	0:00:36	36.00	0.302222222	0.418648649	-4.619214	-79.933311	571.89	10.88
5/13/2015	03:51:20	3:51:20	0:00:37	37.00	0.418648649	0.106964286	-4.619282	-79.933189	575.52	15.49
5/13/2015	03:52:16	3:52:16	0:00:56	56.00	0.106964286	0.298157895	-4.61928	-79.933243	571.17	5.99
5/13/2015	03:52:54	3:52:54	0:00:38	38.00	0.298157895	0.919705882	-4.619371	-79.933197	577.06	11.33
5/13/2015	03:53:28	3:53:28	0:00:34	34.00	0.919705882	0.321081081	-4.619164	-79.933388	559.75	31.27
5/13/2015	03:54:05	3:54:05	0:00:37	37.00	0.321081081	0.306666667	-4.619205	-79.933289	563.82	11.88
5/13/2015	03:54:41	3:54:41	0:00:36	36.00	0.306666667	0.118444444	-4.619142	-79.933212	575.53	11.04
5/13/2015	03:55:26	3:55:26	0:00:45	45.00	0.118444444	0.470555556	-4.619159	-79.933167	633.05	5.33
5/13/2015	03:56:02	3:56:02	0:00:36	36.00	0.470555556	0.121470588	-4.619175	-79.933319	565.07	16.94
5/13/2015	03:56:36	3:56:36	0:00:34	34.00	0.121470588	0.145714286	-4.619197	-79.933289	571.04	4.13
5/13/2015	03:57:11	3:57:11	0:00:35	35.00	0.145714286	0.2125	-4.619199	-79.933243	574.74	5.1
5/13/2015	03:57:47	3:57:47	0:00:36	36.00	0.2125	0.463846154	-4.619199	-79.933174	587.7	7.65
5/13/2015	03:58:26	3:58:26	0:00:39	39.00	0.463846154	0.457352941	-4.619167	-79.933334	577.61	18.09
5/13/2015	03:59:00	3:59:00	0:00:34	34.00	0.457352941	0.389047619	-4.619306	-79.933319	573.41	15.55
5/13/2015	03:59:42	3:59:42	0:00:42	42.00	0.389047619	0.23475	-4.619164	-79.933281	573.55	16.34
5/13/2015	04:00:22	4:00:22	0:00:40	40.00	0.23475	0.158837209	-4.619213	-79.933212	548.01	9.39
5/13/2015	04:01:05	4:01:05	0:00:43	43.00	0.158837209	0.239512195	-4.619204	-79.933273	500.16	6.83
5/13/2015	04:01:46	4:01:46	0:00:41	41.00	0.239512195	0.4525	-4.619291	-79.933258	545.28	9.82
5/13/2015	04:02:22	4:02:22	0:00:36	36.00	0.4525	0.332352941	-4.619176	-79.933167	586.91	16.29
5/13/2015	04:02:56	4:02:56	0:00:34	34.00	0.332352941	0.301025641	-4.619117	-79.93325	558.8	11.3
5/13/2015	04:03:35	4:03:35	0:00:39	39.00	0.301025641	0.585428571	-4.619171	-79.933159	569.09	11.74
5/13/2015	04:04:10	4:04:10	0:00:35	35.00	0.585428571	0.549285714	-4.619197	-79.933342	527.25	20.49
5/13/2015	04:04:52	4:04:52	0:00:42	42.00	0.549285714	0.385714286	-4.619261	-79.933144	554.29	23.07
5/13/2015	04:05:34	4:05:34	0:00:42	42.00	0.385714286	0.343513514	-4.619243	-79.933289	494.84	16.2
5/13/2015	04:06:11	4:06:11	0:00:37	37.00	0.343513514	0.165675676	-4.619284	-79.933182	499.22	12.71
5/13/2015	04:06:48	4:06:48	0:00:37	37.00	0.165675676	0.17828125	-4.619244	-79.933144	587.79	6.13
5/13/2015	04:07:52	4:07:52	0:01:04	64.00	0.17828125	0.616363636	-4.619198	-79.933052	624.76	11.41
5/13/2015	04:08:47	4:08:47	0:00:55	55.00	0.616363636	0.860434783	-4.618934	-79.933205	568.51	33.9
5/13/2015	04:09:33	4:09:33	0:00:46	46.00	0.860434783	0.529756098	-4.619286	-79.933258	556.76	39.58
5/13/2015	04:10:14	4:10:14	0:00:41	41.00	0.529756098	0.156444444	-4.619164	-79.933105	639.3	21.72
5/13/2015	04:10:59	4:10:59	0:00:45	45.00	0.156444444	0.235	-4.619114	-79.933144	613.83	7.04
5/13/2015	04:11:55	4:11:55	0:00:56	56.00	0.235	0.36509434	-4.619211	-79.933212	598.54	13.16
5/13/2015	04:12:48	4:12:48	0:00:53	53.00	0.36509434	0.318405797	-4.619308	-79.933067	564.91	19.35
5/13/2015	04:13:57	4:13:57	0:01:09	69.00	0.318405797	0.308333333	-4.61912	-79.933128	603.54	21.97
5/13/2015	04:15:03	4:15:03	0:01:06	66.00	0.308333333	0.505869565	-4.61929	-79.93306	565.84	20.35
5/13/2015	04:15:49	4:15:49	0:00:46	46.00	0.505869565	0.3725	-4.619201	-79.93325	593.59	23.27
5/13/2015	04:16:37	4:16:37	0:00:48	48.00	0.3725	0.818857143	-4.619361	-79.933266	563.76	17.88
5/13/2015	04:17:12	4:17:12	0:00:35	35.00	0.818857143	0.142391304	-4.619143	-79.933128	579.37	28.66
5/13/2015	04:17:58	4:17:58	0:00:46	46.00	0.142391304	0.248205128	-4.619106	-79.933174	609.01	6.55
5/13/2015	04:18:37	4:18:37	0:00:39	39.00	0.248205128	0.117058824	-4.61918	-79.93322	591.32	9.68
5/13/2015	04:19:28	4:19:28	0:00:51	51.00	0.117058824	0.14671875	-4.619208	-79.933174	576.99	5.97
5/13/2015	04:20:32	4:20:32	0:01:04	64.00	0.14671875	0.111219512	-4.619197	-79.93309	547.47	9.39
5/13/2015	04:21:13	4:21:13	0:00:41	41.00	0.111219512	0.47030303	-4.619224	-79.933121	549.63	4.56
5/13/2015	04:21:46	4:21:46	0:00:33	33.00	0.47030303	0.386666667	-4.619253	-79.933258	615.39	15.52
5/13/2015	04:22:19	4:22:19	0:00:33	33.00	0.386666667	0.478	-4.619237	-79.933144	604.27	12.76
5/13/2015	04:22:59	4:22:59	0:00:40	40.00	0.478	0.301770833	-4.619194	-79.933311	664.66	19.12
5/13/2015	04:24:35	4:24:35	0:01:36	96.00	0.301770833	0.754705882	-4.619379	-79.933495	678.69	28.97
5/13/2015	04:25:26	4:25:26	0:00:51	51.00	0.754705882	0.228867925	-4.619126	-79.933258	629.06	38.49
5/13/2015	04:26:19	4:26:19	0:00:53	53.00	0.228867925	0.106557377	-4.619225	-79.933212	573.57	12.13
5/13/2015	04:27:20	4:27:20	0:01:01	61.00	0.106557377	0.163921569	-4.619167	-79.933205	593.51	6.5
5/13/2015	04:28:11	4:28:11	0:00:51	51.00	0.163921569	0.177941176	-4.619236	-79.933235	594.12	8.36
5/13/2015	04:28:45	4:28:45	0:00:34	34.00	0.177941176	0.064411765	-4.619197	-79.933197	562.82	6.05
5/13/2015	04:29:19	4:29:19	0:00:34	34.00	0.064411765	0.269473684	-4.619179	-79.933205	575.42	2.19
5/13/2015	04:29:57	4:29:57	0:00:38	38.00	0.269473684	0.322777778	-4.619171	-79.933113	543.11	10.24
5/13/2015	04:30:33	4:30:33	0:00:36	36.00	0.322777778	0.092564103	-4.619256	-79.933174	598.72	11.62
5/13/2015	04:31:12	4:31:12	0:00:39	39.00	0.092564103	0.152941176	-4.619233	-79.933151	557.75	3.61
5/13/2015	04:31:46	4:31:46	0:00:34	34.00	0.152941176	0.316666667	-4.619224	-79.933197	556.94	5.2
5/13/2015	04:32:22	4:32:22	0:00:36	36.00	0.316666667	0.246097561	-4.619148	-79.933128	549.99	11.4
5/13/2015	04:33:03	4:33:03	0:00:41	41.00	0.246097561	0.209318182	-4.61923	-79.933167	570.38	10.09
5/13/2015	04:33:47	4:33:47	0:00:44	44.00	0.209318182	0.255438596	-4.619167	-79.933113	531.25	9.21
5/13/2015	04:34:44	4:34:44	0:00:57	57.00	0.255438596	0.223870968	-4.619283	-79.933174	581.51	14.56
5/13/2015	04:35:46	4:35:46	0:01:02	62.00	0.223870968	0.161851852	-4.619174	-79.933113	537.16	13.88
5/13/2015	04:36:40	4:36:40	0:00:54	54.00	0.161851852	0.162093023	-4.619136	-79.933182	545.63	8.74
5/13/2015	04:37:23	4:37:23	0:00:43	43.00	0.162093023	0.444918033	-4.619186	-79.933144	545.41	6.97
5/13/2015	04:38:24	4:38:24	0:01:01	61.00	0.444918033	0.460425532	-4.619402	-79.933258	648.19	27.14
5/13/2015	04:39:11	4:39:11	0:00:47	47.00	0.460425532	0.024533333	-4.61925	-79.933136	524.22	21.64
5/13/2015	04:40:26	4:40:26	0:01:15	75.00	0.024533333	0.179411765	-4.619257	-79.933151	566.08	1.84
5/13/2015	04:41:17	4:41:17	0:00:51	51.00	0.179411765	0.136666667	-4.619175	-79.933144	496.73	9.15
5/13/2015	04:41:56	4:41:56	0:00:39	39.00	0.136666667	0.204054054	-4.619192	-79.933189	548.64	5.33
5/13/2015	04:42:33	4:42:33	0:00:37	37.00	0.204054054	0.367435897	-4.619141	-79.933144	548.13	7.55
5/13/2015	04:43:12	4:43:12	0:00:39	39.00	0.367435897	0.29	-4.619269	-79.933159	551.88	14.33
5/13/2015	04:43:54	4:43:54	0:00:42	42.00	0.29	0.537755102	-4.619365	-79.933212	648.82	12.18
5/13/2015	04:44:43	4:44:43	0:00:49	49.00	0.537755102	0.051230769	-4.619134	-79.933159	531.13	26.35
5/13/2015	04:45:48	4:45:48	0:01:05	65.00	0.051230769	0.02494382	-4.619134	-79.933189	494.39	3.33
5/13/2015	04:47:17	4:47:17	0:01:29	89.00	0.02494382	0.088307692	-4.619146	-79.933205	567.95	2.22
5/13/2015	04:48:22	4:48:22	0:01:05	65.00	0.088307692	0.123	-4.619197	-79.933197	519.77	5.74
5/13/2015	04:49:32	4:49:32	0:01:10	70.00	0.123	0.271320755	-4.619123	-79.93322	572.46	8.61
5/13/2015	04:50:25	4:50:25	0:00:53	53.00	0.271320755	0.494571429	-4.619241	-79.933167	580.27	14.38
5/13/2015	04:51:00	4:51:00	0:00:35	35.00	0.494571429	0.162702703	-4.61909	-79.933205	552.48	17.31
5/13/2015	04:51:37	4:51:37	0:00:37	37.00	0.162702703	0.259411765	-4.619139	-79.933182	559.75	6.02
5/13/2015	04:52:11	4:52:11	0:00:34	34.00	0.259411765	0.141428571	-4.619218	-79.933189	558.81	8.82
5/13/2015	04:52:46	4:52:46	0:00:35	35.00	0.141428571	0.035	-4.619185	-79.933159	557.47	4.95
5/13/2015	04:53:24	4:53:24	0:00:38	38.00	0.035	0.061891892	-4.619197	-79.933159	556.16	1.33
5/13/2015	04:54:01	4:54:01	0:00:37	37.00	0.061891892	0.103529412	-4.619178	-79.933151	559.25	2.29
5/13/2015	04:54:35	4:54:35	0:00:34	34.00	0.103529412	0.203235294	-4.619171	-79.933182	572.1	3.52
5/13/2015	04:55:09	4:55:09	0:00:34	34.00	0.203235294	0.076176471	-4.619213	-79.933136	578.56	6.91
5/13/2015	04:55:43	4:55:43	0:00:34	34.00	0.076176471	0.195428571	-4.619217	-79.933159	569.11	2.59
5/13/2015	04:56:18	4:56:18	0:00:35	35.00	0.195428571	0.053142857	-4.619156	-79.933151	580.29	6.84
5/13/2015	04:56:53	4:56:53	0:00:35	35.00	0.053142857	0.10974359	-4.619161	-79.933167	579.81	1.86
5/13/2015	04:57:32	4:57:32	0:00:39	39.00	0.10974359	0.195526316	-4.619154	-79.933205	553.19	4.28
5/13/2015	04:58:10	4:58:10	0:00:38	38.00	0.195526316	0.302285714	-4.619099	-79.933243	555.74	7.43
5/13/2015	04:58:45	4:58:45	0:00:35	35.00	0.302285714	0.227941176	-4.619189	-79.933212	556.67	10.58
5/13/2015	04:59:19	4:59:19	0:00:34	34.00	0.227941176	0.307428571	-4.619223	-79.933273	544.16	7.75
5/13/2015	04:59:54	4:59:54	0:00:35	35.00	0.307428571	0.006285714	-4.619131	-79.933243	526.85	10.76
5/13/2015	05:00:29	5:00:29	0:00:35	35.00	0.006285714	0.378571429	-4.619133	-79.933243	562.71	0.22
5/13/2015	05:01:04	5:01:04	0:00:35	35.00	0.378571429	0.050267857	-4.619246	-79.933205	552.41	13.25
5/13/2015	05:02:56	5:02:56	0:01:52	112.00	0.050267857	0.1418	-4.619196	-79.933197	562.83	5.63
5/13/2015	05:03:46	5:03:46	0:00:50	50.00	0.1418	0.174363636	-4.619134	-79.933182	506.76	7.09
5/13/2015	05:04:41	5:04:41	0:00:55	55.00	0.174363636	0.207272727	-4.61922	-79.933189	595.46	9.59
5/13/2015	05:05:25	5:05:25	0:00:44	44.00	0.207272727	0.128529412	-4.619138	-79.933189	547.21	9.12
5/13/2015	05:05:59	5:05:59	0:00:34	34.00	0.128529412	0.272	-4.619144	-79.933228	564.94	4.37
5/13/2015	05:06:44	5:06:44	0:00:45	45.00	0.272	0.225294118	-4.61923	-79.933159	567.04	12.24
5/13/2015	05:07:18	5:07:18	0:00:34	34.00	0.225294118	0.378285714	-4.619226	-79.93309	567.98	7.66
5/13/2015	05:07:53	5:07:53	0:00:35	35.00	0.378285714	0.032647059	-4.619173	-79.933197	565.21	13.24
5/13/2015	05:08:27	5:08:27	0:00:34	34.00	0.032647059	0.205	-4.619183	-79.933197	553.47	1.11
5/13/2015	05:09:01	5:09:01	0:00:34	34.00	0.205	0.516363636	-4.619233	-79.933235	563.15	6.97
5/13/2015	05:09:34	5:09:34	0:00:33	33.00	0.516363636	0.665454545	-4.619123	-79.933128	613.64	17.04
5/13/2015	05:10:07	5:10:07	0:00:33	33.00	0.665454545	0.499428571	-4.618941	-79.933205	537.51	21.96
5/13/2015	05:10:42	5:10:42	0:00:35	35.00	0.499428571	0.185882353	-4.619098	-79.933197	556.32	17.48
5/13/2015	05:11:16	5:11:16	0:00:34	34.00	0.185882353	0.519714286	-4.61915	-79.933174	550.93	6.32
5/13/2015	05:11:51	5:11:51	0:00:35	35.00	0.519714286	0.11372093	-4.619005	-79.93325	582.5	18.19
5/13/2015	05:12:34	5:12:34	0:00:43	43.00	0.11372093	0.258157895	-4.618961	-79.93325	553.34	4.89
5/13/2015	05:13:12	5:13:12	0:00:38	38.00	0.258157895	0.547179487	-4.619044	-79.93322	586.45	9.81
5/13/2015	05:13:51	5:13:51	0:00:39	39.00	0.547179487	0.230285714	-4.619226	-79.933159	569.61	21.34
5/13/2015	05:14:26	5:14:26	0:00:35	35.00	0.230285714	0.101891892	-4.61916	-79.933189	561.95	8.06
5/13/2015	05:15:03	5:15:03	0:00:37	37.00	0.101891892	0.461212121	-4.619146	-79.93322	569.2	3.77
5/13/2015	05:15:36	5:15:36	0:00:33	33.00	0.461212121	0.393333333	-4.61919	-79.93309	599.49	15.22
5/13/2015	05:16:09	5:16:09	0:00:33	33.00	0.393333333	0.398235294	-4.619168	-79.933205	573.82	12.98
5/13/2015	05:16:43	5:16:43	0:00:34	34.00	0.398235294	0.427297297	-4.619238	-79.933105	576.27	13.54
5/13/2015	05:17:20	5:17:20	0:00:37	37.00	0.427297297	0.192368421	-4.619166	-79.933228	551.91	15.81
5/13/2015	05:17:58	5:17:58	0:00:38	38.00	0.192368421	0.045789474	-4.619191	-79.933167	559.44	7.31
5/13/2015	05:18:36	5:18:36	0:00:38	38.00	0.045789474	0.237777778	-4.619177	-79.933174	561.35	1.74
5/13/2015	05:19:12	5:19:12	0:00:36	36.00	0.237777778	0.130857143	-4.619122	-79.933228	557.27	8.56
5/13/2015	05:19:47	5:19:47	0:00:35	35.00	0.130857143	0.124117647	-4.61916	-79.933212	567.18	4.58
5/13/2015	05:20:21	5:20:21	0:00:34	34.00	0.124117647	0.129714286	-4.619162	-79.93325	573.55	4.22
5/13/2015	05:20:56	5:20:56	0:00:35	35.00	0.129714286	0.473529412	-4.619122	-79.933258	559.51	4.54
5/13/2015	05:21:30	5:21:30	0:00:34	34.00	0.473529412	0.357428571	-4.619228	-79.933159	580.76	16.1
5/13/2015	05:22:05	5:22:05	0:00:35	35.00	0.357428571	0.536388889	-4.619139	-79.933228	568.86	12.51
5/13/2015	05:22:41	5:22:41	0:00:36	36.00	0.536388889	0.27275	-4.619262	-79.933105	577.68	19.31
5/13/2015	05:23:21	5:23:21	0:00:40	40.00	0.27275	0.023023256	-4.619227	-79.933197	565.54	10.91
5/13/2015	05:24:04	5:24:04	0:00:43	43.00	0.023023256	0.116052632	-4.619231	-79.933205	557.28	0.99
5/13/2015	05:24:42	5:24:42	0:00:38	38.00	0.116052632	0.237027027	-4.619205	-79.933235	564.88	4.41
5/13/2015	05:25:19	5:25:19	0:00:37	37.00	0.237027027	0.143402062	-4.619183	-79.933159	575.57	8.77
5/13/2015	05:26:56	5:26:56	0:01:37	97.00	0.143402062	0.297777778	-4.61909	-79.933243	573	13.91
5/13/2015	05:27:32	5:27:32	0:00:36	36.00	0.297777778	0.336176471	-4.61917	-79.933189	570.07	10.72
5/13/2015	05:28:06	5:28:06	0:00:34	34.00	0.336176471	0.156571429	-4.619268	-79.93322	552.66	11.43
5/13/2015	05:28:41	5:28:41	0:00:35	35.00	0.156571429	0.234117647	-4.61925	-79.933174	558.06	5.48
5/13/2015	05:29:15	5:29:15	0:00:34	34.00	0.234117647	0.142941176	-4.61918	-79.933189	562.4	7.96
5/13/2015	05:29:49	5:29:49	0:00:34	34.00	0.142941176	0.443333333	-4.619137	-79.933197	563.41	4.86
5/13/2015	05:30:25	5:30:25	0:00:36	36.00	0.443333333	0.347714286	-4.619233	-79.93309	574.84	15.96
5/13/2015	05:31:00	5:31:00	0:00:35	35.00	0.347714286	0.447027027	-4.619142	-79.933151	576.66	12.17
5/13/2015	05:31:37	5:31:37	0:00:37	37.00	0.447027027	0.291621622	-4.61929	-79.933136	565.24	16.54
5/13/2015	05:32:14	5:32:14	0:00:37	37.00	0.291621622	0.378285714	-4.619193	-79.933136	577.27	10.79
5/13/2015	05:32:49	5:32:49	0:00:35	35.00	0.378285714	0.106285714	-4.619078	-79.933167	589.79	13.24
5/13/2015	05:33:24	5:33:24	0:00:35	35.00	0.106285714	0.054	-4.619063	-79.933197	583.51	3.72
5/13/2015	05:33:59	5:33:59	0:00:35	35.00	0.054	0.602571429	-4.619071	-79.933182	576.64	1.89
5/13/2015	05:34:34	5:34:34	0:00:35	35.00	0.602571429	0.364	-4.619255	-79.933136	568.28	21.09
5/13/2015	05:35:09	5:35:09	0:00:35	35.00	0.364	0.021590909	-4.61915	-79.933182	574.18	12.74
5/13/2015	05:35:53	5:35:53	0:00:44	44.00	0.021590909	0.27025641	-4.619153	-79.933174	577.62	0.95
5/13/2015	05:36:32	5:36:32	0:00:39	39.00	0.27025641	0.159714286	-4.619236	-79.933128	568.62	10.54
5/13/2015	05:37:07	5:37:07	0:00:35	35.00	0.159714286	0.188793103	-4.619269	-79.93309	556.62	5.59
5/13/2015	05:38:05	5:38:05	0:00:58	58.00	0.188793103	0.081760563	-4.619233	-79.933182	563.96	10.95
5/13/2015	05:40:27	5:40:27	0:02:22	142.00	0.081760563	0.110759494	-4.619133	-79.933212	578.79	11.61
5/13/2015	05:41:46	5:41:46	0:01:19	79.00	0.110759494	0.114035088	-4.619183	-79.933151	573.28	8.75
5/13/2015	05:42:43	5:42:43	0:00:57	57.00	0.114035088	0.132280702	-4.619125	-79.933144	578.89	6.5
5/13/2015	05:43:40	5:43:40	0:00:57	57.00	0.132280702	0.382571429	-4.619155	-79.933205	570.8	7.54
5/13/2015	05:44:15	5:44:15	0:00:35	35.00	0.382571429	0.145714286	-4.619211	-79.933098	566.13	13.39
5/13/2015	05:44:50	5:44:50	0:00:35	35.00	0.145714286	0.452432432	-4.619212	-79.933052	588.15	5.1
[truncated: 2,220 more rows]
