# Supplementary material for: GPS Tracking of Free-Ranging Pigs to Evaluate Ring Strategies for the Control of Cysticercosis/Taeniasis in Peru
Source: PLoS Negl Trop Dis. 2016 Apr 1;10(4):e0004591. doi: 10.1371/journal.pntd.0004591 (PMC4818035; doi:10.1371/journal.pntd.0004591)
Supplement: S4 Dataset — (XLSX) [file pntd.0004591.s006.xlsx]

## Sheet: Minas
Villa	Casa	Habitada	Letrina	UsoLet	Corral	Condition	AreaDef	UsoDef	Comments
Minas	1	0	0	99	0	99	0	99
Minas	2	1	1	2	1	2	1	1
Minas	3	0	0	99	0	99	1	0
Minas	4	1	1	0	0	99	1	2
Minas	5	1	1	2	0	99	1	1
Minas	6	1	1	2	0	99	0	99
Minas	7	1	1	2	0	99	1	1
Minas	8	1	1	2	0	99	0	99
Minas	9	1	1	2	0	99	0	99
Minas	10	0	1	0	0	99	0	99
Minas	11	0	1	0	0	99	0	99
Minas	12	0	0	99	0	99	0	99	Connected to 13, DH
Minas	13	1	1	1	0	99	7	7
Minas	14	0	0	99	0	99	0	99
Minas	15	0	0	99	0	99	0	99
Minas	16	1	1	2	0	99	0	99
Minas	17	1	0	99	0	99	1	2
Minas	18	1	1	2	0	99	0	99
Minas	19	1	1	2	0	99	7	7	L and G points taken 5/12, need to import still
Minas	20	0	0	99	0	99	0	99	Connected to 19, DH
Minas	21	1	1	7	0	99	7	7	Unable to reach after 3 attempts; L and G points taken "unknown" use
Minas	22	0	1	0	0	99	0	99
Minas	23	1	1	2	0	99	7	7
Minas	24	1	1	2	0	99	0	99
Minas	25	1	1	2	0	99	0	99
Minas	26	1	1	2	0	99	0	99
Minas	27	1	0	99	0	99	1	2
Minas	28	1	0	99	0	99	1	2
Minas	29	1	1	1	0	99	1	1
Minas	30	1	1	2	1	1	0	99
Minas	31	1	0	99	0	99	1	2
Minas	32	1	0	99	0	99	1	2
Minas	33	1	1	1	0	99	1	1
Minas	34	0	0	99	0	99	0	99
Minas	35	0	0	99	0	99	0	99
Minas	36	1	0	99	0	99	1	2
Minas	37	0	0	99	0	99	0	99
Minas	38	0	0	99	0	99	0	99
Minas	39	0	0	99	0	99	0	99
Minas	40	1	1	2	0	99	0	99
Minas	41	1	1	2	0	99	0	99
Minas	42	0	0	99	0	99	0	99
Minas	43	1	0	99	0	99	1	2
Minas	44	1	0	99	0	99	1	2
Minas	45	1	1	1	0	99	1	1
Minas	46	1	0	99	0	99	1	2
Minas	47	1	0	99	0	99	1	2
Minas	48	1	1	1	0	99	1	2
Minas	49	1	0	99	0	99	1	1
Minas	50	1	0	99	0	99	1	2
Minas	51	1	1	2	0	99	0	99
Minas	52	0	0	99	0	99	0	99
Minas	53	0	0	99	0	99	0	99	Connected to 21, DH
Minas	54	0	0	99	0	99	0	99

## Sheet: Cachaco
Villa	Casa	Habitada	Letrina	UsoLet	Corral	Condicion	AreaDef	UsoDef	Comments
Cachaco	1	1	1	2	2	2	0	99	The pigs don't come back in the winter time
Cachaco	2	1	1	2	1	1	0	99
Cachaco	3	1	1	2	0	99	0	99
Cachaco	4	1	1	2	1	0	0	99	In winter, pigs travel far from house and don't come home
Cachaco	5	0	0	99	0	99	0	99
Cachaco	6	1	1	0	2	2	1	2	Latrine was closed off and not in use because the goats would get into it
Cachaco	7	0	0	99	0	99	0	99
Cachaco	8	1	0	99	2	2	1	2
Cachaco	9	1	1	2	0	99	0	99	Latrine is inside house
Cachaco	10	1	0	99	1	1	1	2	Pigs come back in the evenings
Cachaco	11	1	1	2	2	2	0	99	Pigs don't come back in the winter
Cachaco	12	1	1	2	0	99	0	99
Cachaco	13	1	1	2	2	2	0	99	Has 4 pigs, all enclosed. Had other pigs loose, but were stolen by the miners
Cachaco	14	0	0	99	0	99	0	99
Cachaco	15	1	0	99	0	99	7	7	Nobody home, but neighbor says that there is no letrine
Cachaco	16	0	0	99	0	99	0	99
Cachaco	17	1	0	99	1	1	1	2
Cachaco	18	1	1	1	1	1	0	99	Reports that defecates outside when working on the farm. Pile of feces and paper observed near house. Has 15 pigs that come back at night
Cachaco	19	0	0	99	0	99	0	99	House does not exist
Cachaco	20	1	1	2	1	1	0	99
Cachaco	21	1	1	1	1	0	0	99	Reports that defecates outside when working on the farm.
Cachaco	22	1	1	1	0	99	1	1	Reports that one kid defecates in the field
Cachaco	23	1	1	7	0	99	7	7	Nobody home, latrine observed
Cachaco	24	1	1	2	0	99	0	99
Cachaco	25	0	0	99	0	99	0	99
Cachaco	26	1	1	1	0	99	1	1	use latrine and open defecation site assigned to house 27
Cachaco	27	1	1	1	0	99	1	1	Defecation site shared with house 26. House 27 is the same as 49
Cachaco	28	1	1	1	0	99	1	1
Cachaco	29	0	0	99	0	99	0	99
Cachaco	30	1	1	7	0	99	1	7	Nobody home, latrine and defecation site observed
Cachaco	31	1	1	2	1	2	0	99	Corral exists, but no point was taken, added to map
Cachaco	32	1	1	2	2	2	0	99	Latine is inside
Cachaco	33	1	1	1	0	99	1	1	Area observed with diapers tossed out
Cachaco	34	0	0	99	0	99	0	99	Owners are gone for next month, per neighbor
Cachaco	35	0	0	99	0	99	0	99
Cachaco	36	1	1	2	0	99	0	99	Latrine is inside house
Cachaco	37	1	1	2	0	99	0	99	Latrine is a "pozo", not typical latrine
Cachaco	38	1	1	2	0	99	0	99
Cachaco	39	0	0	99	0	99	0	99
Cachaco	40	0	0	99	0	99	0	99
Cachaco	41	1	1	2	2	2	0	99	Pigs leave at 5a and return at 6p
Cachaco	42	1	0	99	1	2	0	99	Doesn't live in house, just uses it during day, and defecates on the farm when he comes
Cachaco	43	1	0	99	2	1	1	2
Cachaco	44	1	1	2	0	99	0	99	Pigs don't come back in the winter
Cachaco	45	1	1	2	0	99	0	99	Latrine is inside house
Cachaco	46	1	1	2	0	99	0	99
Cachaco	47	1	0	99	0	99	1	1	Uses open defecation, and the latrine of the neighbor
Cachaco	48	1	0	99	0	99	1	1
Cachaco	49	0	0	99	0	99	0	99
Cachaco	50	1	1	2	0	99	0	99
Cachaco	51	1	1	2	1	1	0	99
Cachaco	52	1	0	99	1	2	1	2
Cachaco	53	1	1	2	0	99	0	99	New house, not on original map

## Sheet: Dictionary
VARIABLE - HOUSEHOLD DATA
Villa	Village of residence
Casa	House number
Habitada	House is vacant or in use	1: In use; 0: Vacant
Letrina	Latrine	1: Has latrine ; 0: No latrine ; 7: Unknown
Uso	Reported Frecuency of Use, Latrine	2: Always ; 1: Sometimes ; 0: Never ; 99: NA
Corral	Corral	1: Has pig corral ; 0: No corral
Condicion	Condition of Corral	2: Good ; 1: Normal ; 0: Bad; 99: NA
