# Supplementary material for: GPS Tracking of Free-Ranging Pigs to Evaluate Ring Strategies for the Control of Cysticercosis/Taeniasis in Peru
Source: PLoS Negl Trop Dis. 2016 Apr 1;10(4):e0004591. doi: 10.1371/journal.pntd.0004591 (PMC4818035; doi:10.1371/journal.pntd.0004591)
Supplement: S5 Dataset — (ZIP) [file pntd.0004591.s007.zip]

Archive with 46 entries (45 files):
- Cachaco_shapefiles/
- Cachaco_shapefiles/Areas_Co.dbf
- Cachaco_shapefiles/Areas_Co.shp
- Cachaco_shapefiles/Areas_Co.shp.CSBC226.8916.6880.sr.lock
- Cachaco_shapefiles/Areas_Co.shx
- Cachaco_shapefiles/Area_de_.dbf
- Cachaco_shapefiles/Area_de_.shp
- Cachaco_shapefiles/Area_de_.shx
- Cachaco_shapefiles/Area_gen.dbf
- Cachaco_shapefiles/Area_gen.shp
- Cachaco_shapefiles/Area_gen.shx
- Cachaco_shapefiles/Cachaco.inf
- Cachaco_shapefiles/Calles_y.dbf
- Cachaco_shapefiles/Calles_y.shp
- Cachaco_shapefiles/Calles_y.shp.CSBC226.8916.6880.sr.lock
- Cachaco_shapefiles/Calles_y.shx
- Cachaco_shapefiles/Casa.dbf
- Cachaco_shapefiles/Casa.shp
- Cachaco_shapefiles/Casa.shx
- Cachaco_shapefiles/Casa2.dbf
- Cachaco_shapefiles/Casa2.shp
- Cachaco_shapefiles/Casa2.shx
- Cachaco_shapefiles/Cerco.dbf
- Cachaco_shapefiles/Cerco.shp
- Cachaco_shapefiles/Cerco.shx
- Cachaco_shapefiles/Corral.dbf
- Cachaco_shapefiles/Corral.shp
- Cachaco_shapefiles/Corral.shx
- Cachaco_shapefiles/exp1705a.txt
- Cachaco_shapefiles/GPS Cerdos - Cachaco.inf
- Cachaco_shapefiles/Grifos_d.dbf
- Cachaco_shapefiles/Grifos_d.shp
- Cachaco_shapefiles/Grifos_d.shx
- Cachaco_shapefiles/Letrina.dbf
- Cachaco_shapefiles/Letrina.shp
- Cachaco_shapefiles/Letrina.shx
- Cachaco_shapefiles/Line_gen.dbf
- Cachaco_shapefiles/Line_gen.shp
- Cachaco_shapefiles/Line_gen.shx
- Cachaco_shapefiles/Otros_Ed.dbf
- Cachaco_shapefiles/Otros_Ed.shp
- Cachaco_shapefiles/Otros_Ed.shp.CSBC226.8916.6880.sr.lock
- Cachaco_shapefiles/Otros_Ed.shx
- Cachaco_shapefiles/Point_ge.dbf
- Cachaco_shapefiles/Point_ge.shp
- Cachaco_shapefiles/Point_ge.shx
