# Supplementary material for: GPS Tracking of Free-Ranging Pigs to Evaluate Ring Strategies for the Control of Cysticercosis/Taeniasis in Peru
Source: PLoS Negl Trop Dis. 2016 Apr 1;10(4):e0004591. doi: 10.1371/journal.pntd.0004591 (PMC4818035; doi:10.1371/journal.pntd.0004591)
Supplement: S5 Dataset — (ZIP) [file pntd.0004591.s007.zip › Cachaco_shapefiles/Cachaco.inf]

Configuración utilizada: Configuración Archivo ArcView-Shape para exportar
Formato para exportar:   Archivo ArcView-Shape
Tipo de datos:           Características
Selección de características:Exportar todas las características
Posiciones de No en característica:No utilizado
Exportar notas :         No
Exportar registros de velocidad:No
Exportar registros sensor:No
Exportar atributo del menú como:Valor de atributo
Atributos generados:     Nada
Detalles filtro de posición:
Filtrar por:             Criterio GPS
PDOP máxima:             Cualquiera
HDOP máximo:             Cualquiera
Número mínimo de SVs:    2D (3 o más SVs)
Sin corregir:            No
Código P(Y):             Sí
Diferencial :            Sí
Diferenciales en tiempo real:Sí
Corregida por fase(flotante):Sí
Corregida por fase(fija):Sí
RTK flotante:            Sí
RTK fija:                Sí
WAAS tiempo real:        Sí
Sin GPS:                 Sí
Sistema de coordenadas:  Lat/Long
Datum:                   WGS 1984
Unidades de altitud:     Metros
Referencia de altitud:   NMM
Modelo geoidal:          EGM96 (Global)
Unidades de distancia:   Metros
Unidades de área:        Metros cuadrados
Unidades de velocidad:   Metros por segundo
Unidades de precisión:   Metros
                         
Diccionario de datos
--------------------
Casa - Característica de punto
    Número de  - Numérico, DP = 0, Min = 1, Max = 1000, P.defecto = 42
    Villa - Menú
        La Saucha, 1er ValorCódigo = , 2º ValorCódigo= 
        Tomapampa de Cardal, 1er ValorCódigo = , 2º ValorCódigo= 
        Higuerón, 1er ValorCódigo = , 2º ValorCódigo= 
        San Pedro , 1er ValorCódigo = , 2º ValorCódigo= 
        Piedra Negra, 1er ValorCódigo = , 2º ValorCódigo= 
        Tomapampa de Quiroz, 1er ValorCódigo = , 2º ValorCódigo= 
        Jambur, 1er ValorCódigo = , 2º ValorCódigo= 
        Minas de Jambur, 1er ValorCódigo = , 2º ValorCódigo= 
        Chirinos, 1er ValorCódigo = , 2º ValorCódigo= 
        Cachaco, 1er ValorCódigo = , 2º ValorCódigo= 
        Cachaquito, 1er ValorCódigo = , 2º ValorCódigo= 
Otros_Ed - Característica de punto
    Tipo - Menú
        Municipalidad, 1er ValorCódigo = , 2º ValorCódigo= 
        Edificio Público, 1er ValorCódigo = , 2º ValorCódigo= 
        Centro Educativo, 1er ValorCódigo = , 2º ValorCódigo= 
        Iglesia - Templo, 1er ValorCódigo = , 2º ValorCódigo= 
        Mercado - C. Abastos, 1er ValorCódigo = , 2º ValorCódigo= 
        Biblioteca, 1er ValorCódigo = , 2º ValorCódigo= 
        Comedor Popular, 1er ValorCódigo = , 2º ValorCódigo= 
        P. Salud  - C. Salud, 1er ValorCódigo = , 2º ValorCódigo= 
        Comisaria, 1er ValorCódigo = , 2º ValorCódigo= 
        Local Comercial, 1er ValorCódigo = , 2º ValorCódigo= 
        Centro Comunal, 1er ValorCódigo = , 2º ValorCódigo= 
        Club Deportivo, 1er ValorCódigo = , 2º ValorCódigo= 
        Camal, 1er ValorCódigo = , 2º ValorCódigo= 
        Otros, 1er ValorCódigo = , 2º ValorCódigo= 
    Nombre - Cadena, Longitud = 30
    Villa - Menú
        La Saucha, 1er ValorCódigo = , 2º ValorCódigo= 
        Tomapampa de Cardal, 1er ValorCódigo = , 2º ValorCódigo= 
        Higueron, 1er ValorCódigo = , 2º ValorCódigo= 
        San Pedro, 1er ValorCódigo = , 2º ValorCódigo= 
        San Pedro, 1er ValorCódigo = , 2º ValorCódigo= 
        Piedra Negra, 1er ValorCódigo = , 2º ValorCódigo= 
        Tomapampa de Quiroz, 1er ValorCódigo = , 2º ValorCódigo= 
        Jambur, 1er ValorCódigo = , 2º ValorCódigo= 
        Minas de Jambur, 1er ValorCódigo = , 2º ValorCódigo= 
        Chirinos, 1er ValorCódigo = , 2º ValorCódigo= 
        Cachaco, 1er ValorCódigo = , 2º ValorCódigo= 
        Cachaquito, 1er ValorCódigo = , 2º ValorCódigo= 
Calles_y - Característica de línea
    Nombre - Cadena, Longitud = 30
    Villa - Menú
        La Saucha, 1er ValorCódigo = , 2º ValorCódigo= 
        Tomapampa de Cardal, 1er ValorCódigo = , 2º ValorCódigo= 
        Higuerón, 1er ValorCódigo = , 2º ValorCódigo= 
        San Pedro, 1er ValorCódigo = , 2º ValorCódigo= 
        Piedra Negra, 1er ValorCódigo = , 2º ValorCódigo= 
        Tomapampa de Quiroz, 1er ValorCódigo = , 2º ValorCódigo= 
        Jambur, 1er ValorCódigo = , 2º ValorCódigo= 
        Minas de Jambur, 1er ValorCódigo = , 2º ValorCódigo= 
        Chirinos, 1er ValorCódigo = , 2º ValorCódigo= 
        Cachaco, 1er ValorCódigo = , 2º ValorCódigo= 
        Cachaquito, 1er ValorCódigo = , 2º ValorCódigo= 
Areas_Co - Característica de punto
    Tipo - Menú
        Plaza, 1er ValorCódigo = , 2º ValorCódigo= 
        Jardín, 1er ValorCódigo = , 2º ValorCódigo= 
        Area Deportiva, 1er ValorCódigo = , 2º ValorCódigo= 
        Cementerio, 1er ValorCódigo = , 2º ValorCódigo= 
        Parque Infantil, 1er ValorCódigo = , 2º ValorCódigo= 
Point_ge - Característica de punto
    Comment - Cadena, Longitud = 32
Line_gen - Característica de línea
    Comment - Cadena, Longitud = 32
Area_gen - Característica de área
    Comment - Cadena, Longitud = 32
Point_g2 - Característica de punto
    Comentario - Cadena, Longitud = 32
Line_ge2 - Característica de línea
    Comentario - Cadena, Longitud = 32
Area_ge2 - Característica de área
    Comentario - Cadena, Longitud = 32
Point_g3 - Característica de punto
    Comentario - Cadena, Longitud = 32
Line_ge3 - Característica de línea
    Comentario - Cadena, Longitud = 32
Area_ge3 - Característica de área
    Comentario - Cadena, Longitud = 32
Casa2 - Característica de punto
    Número de  - Numérico, DP = 0, Min = 1, Max = 1000, P.defecto = 49
    Villa - Menú
        La Saucha, 1er ValorCódigo = , 2º ValorCódigo= 
        Tomapampa de Cardal, 1er ValorCódigo = , 2º ValorCódigo= 
        Higuerón, 1er ValorCódigo = , 2º ValorCódigo= 
        San Pedro, 1er ValorCódigo = , 2º ValorCódigo= 
        Piedra Negra, 1er ValorCódigo = , 2º ValorCódigo= 
        Tomapampa de Quiroz, 1er ValorCódigo = , 2º ValorCódigo= 
        Jambur, 1er ValorCódigo = , 2º ValorCódigo= 
        Minas de Jambur, 1er ValorCódigo = , 2º ValorCódigo= 
        Chirinos, 1er ValorCódigo = , 2º ValorCódigo= 
        Cachaco, 1er ValorCódigo = , 2º ValorCódigo= 
        Cachaquito, 1er ValorCódigo = , 2º ValorCódigo= 
Otros_E2 - Característica de punto
    Tipo - Menú
        Municipalidad, 1er ValorCódigo = , 2º ValorCódigo= 
        Edificio Público, 1er ValorCódigo = , 2º ValorCódigo= 
        Centro Educativo, 1er ValorCódigo = , 2º ValorCódigo= 
        Iglesia - Templo, 1er ValorCódigo = , 2º ValorCódigo= 
        Mercado - C. Abastos, 1er ValorCódigo = , 2º ValorCódigo= 
        Biblioteca, 1er ValorCódigo = , 2º ValorCódigo= 
        Comedor Popular, 1er ValorCódigo = , 2º ValorCódigo= 
        P. Salud  - C. Salud, 1er ValorCódigo = , 2º ValorCódigo= 
        Comisaria, 1er ValorCódigo = , 2º ValorCódigo= 
        Local Comercial, 1er ValorCódigo = , 2º ValorCódigo= 
        Centro Comunal, 1er ValorCódigo = , 2º ValorCódigo= 
        Club Deportivo, 1er ValorCódigo = , 2º ValorCódigo= 
        Camal, 1er ValorCódigo = , 2º ValorCódigo= 
        Otros, 1er ValorCódigo = , 2º ValorCódigo= 
    Nombre - Cadena, Longitud = 30
    Villa - Menú
        La Saucha, 1er ValorCódigo = , 2º ValorCódigo= 
        Tomapampa de Cardal, 1er ValorCódigo = , 2º ValorCódigo= 
        Higuerón, 1er ValorCódigo = , 2º ValorCódigo= 
        San Pedro, 1er ValorCódigo = , 2º ValorCódigo= 
        Piedra Negra, 1er ValorCódigo = , 2º ValorCódigo= 
        Tomapampa de Quiroz, 1er ValorCódigo = , 2º ValorCódigo= 
        Jambur, 1er ValorCódigo = , 2º ValorCódigo= 
        Minas de Jambur, 1er ValorCódigo = , 2º ValorCódigo= 
        Chirinos, 1er ValorCódigo = , 2º ValorCódigo= 
        Cachaco, 1er ValorCódigo = , 2º ValorCódigo= 
        Cachaquito, 1er ValorCódigo = , 2º ValorCódigo= 
Calles_2 - Característica de línea
    Nombre - Cadena, Longitud = 30
    Villa - Menú
        La Saucha, 1er ValorCódigo = , 2º ValorCódigo= 
        Tomapampa de Cardal, 1er ValorCódigo = , 2º ValorCódigo= 
        Higuerón, 1er ValorCódigo = , 2º ValorCódigo= 
        San Pedro, 1er ValorCódigo = , 2º ValorCódigo= 
        Piedra Negra, 1er ValorCódigo = , 2º ValorCódigo= 
        Tomapampa de Quiroz, 1er ValorCódigo = , 2º ValorCódigo= 
        Jambur, 1er ValorCódigo = , 2º ValorCódigo= 
        Minas de Jambur, 1er ValorCódigo = , 2º ValorCódigo= 
        Chirinos, 1er ValorCódigo = , 2º ValorCódigo= 
        Cachaco, 1er ValorCódigo = , 2º ValorCódigo= 
        Cachaquito, 1er ValorCódigo = , 2º ValorCódigo= 
