# Supplementary material for: GPS Tracking of Free-Ranging Pigs to Evaluate Ring Strategies for the Control of Cysticercosis/Taeniasis in Peru
Source: PLoS Negl Trop Dis. 2016 Apr 1;10(4):e0004591. doi: 10.1371/journal.pntd.0004591 (PMC4818035; doi:10.1371/journal.pntd.0004591)
Supplement: S5 Dataset — (ZIP) [file pntd.0004591.s007.zip › Cachaco_shapefiles/exp1705a.txt]

Exportar Versión 2.90  2.90-2 se ha iniciado.
El nombre de la característica 'Point_generic' está duplicado y se renombrará: 'Point_g2'.
El nombre de la característica 'Line_generic' está duplicado y se renombrará: 'Line_ge2'.
El nombre de la característica 'Area_generic' está duplicado y se renombrará: 'Area_ge2'.
El nombre de la característica 'Point_generic' está duplicado y se renombrará: 'Point_g3'.
El nombre de la característica 'Line_generic' está duplicado y se renombrará: 'Line_ge3'.
El nombre de la característica 'Area_generic' está duplicado y se renombrará: 'Area_ge3'.
El nombre de la característica 'Casa' está duplicado y se renombrará: 'Casa2'.
El nombre de la característica 'Otros Edificios' está duplicado y se renombrará: 'Otros_E2'.
El nombre de la característica 'Calles y Avenidas' está duplicado y se renombrará: 'Calles_2'.
Utilizando la configuración para exportar: Configuración Archivo ArcView-Shape para exportar
Se exportarán los archivos siguientes de F::
    Cachaco.ssf

Leyendo archivo Cachaco.ssf
Se ha logrado leer bien el archivo Cachaco.ssf

Se ha(n) leído 1 archivo(s) de entrada.
Se ha(n) leído 3993 posición(es).
Se ha(n) leído o creado un total de 72 característica(s).
  Se ha(n) leído 54 característica(s) de punto.
  Se ha(n) leído 18 característica(s) de línea.
Se ha(n) exportado 72 característica(s).
Se ha(n) escrito 15 archivo(s) de salida a F:\GPS CERDOS\CACHACO
    f:\gps cerdos\cachaco\casa.shp
    f:\gps cerdos\cachaco\casa.shx
    f:\gps cerdos\cachaco\casa.dbf
    f:\gps cerdos\cachaco\calles_y.shp
    f:\gps cerdos\cachaco\calles_y.shx
    f:\gps cerdos\cachaco\calles_y.dbf
    f:\gps cerdos\cachaco\otros_ed.shp
    f:\gps cerdos\cachaco\otros_ed.shx
    f:\gps cerdos\cachaco\otros_ed.dbf
    f:\gps cerdos\cachaco\areas_co.shp
    f:\gps cerdos\cachaco\areas_co.shx
    f:\gps cerdos\cachaco\areas_co.dbf
    f:\gps cerdos\cachaco\casa2.shp
    f:\gps cerdos\cachaco\casa2.shx
    f:\gps cerdos\cachaco\casa2.dbf

El archivo F:\GPS CERDOS\CACHACO\Cachaco.inf contiene información sobre las configuraciones utilizadas.

El archivo C:\Archivos de programa\Archivos comunes\Trimble\PFOffice\Config\expfiles.txt contiene una lista de los archivos creados.
