# Supplementary material for: GPS Tracking of Free-Ranging Pigs to Evaluate Ring Strategies for the Control of Cysticercosis/Taeniasis in Peru
Source: PLoS Negl Trop Dis. 2016 Apr 1;10(4):e0004591. doi: 10.1371/journal.pntd.0004591 (PMC4818035; doi:10.1371/journal.pntd.0004591)
Supplement: S5 Dataset — (ZIP) [file pntd.0004591.s007.zip › Cachaco_shapefiles/GPS Cerdos - Cachaco.inf]

Configuración utilizada: Configuración Archivo ArcView-Shape para exportar
Formato para exportar:   Archivo ArcView-Shape
Tipo de datos:           Características
Selección de características:Exportar todas las características
Posiciones de No en característica:No utilizado
Exportar notas :         No
Exportar registros de velocidad:No
Exportar registros sensor:No
Exportar atributo del menú como:Valor de atributo
Atributos generados:     Nada
Detalles filtro de posición:
Filtrar por:             Criterio GPS
PDOP máxima:             Cualquiera
HDOP máximo:             Cualquiera
Número mínimo de SVs:    2D (3 o más SVs)
Sin corregir:            No
Código P(Y):             Sí
Diferencial :            Sí
Diferenciales en tiempo real:Sí
Corregida por fase(flotante):Sí
Corregida por fase(fija):Sí
RTK flotante:            Sí
RTK fija:                Sí
WAAS tiempo real:        Sí
Sin GPS:                 Sí
Sistema de coordenadas:  Lat/Long
Datum:                   WGS 1984
Unidades de altitud:     Metros
Referencia de altitud:   NMM
Modelo geoidal:          EGM96 (Global)
Unidades de distancia:   Metros
Unidades de área:        Metros cuadrados
Unidades de velocidad:   Metros por segundo
Unidades de precisión:   Metros
                         
Diccionario de datos
--------------------
Letrina - Característica de punto
    Numero de  - Numérico, DP = 0, Min = 1, Max = 100, P.defecto = 23
    Frecuencia - Menú
        Siempre, 1er ValorCódigo = , 2º ValorCódigo= 
        A veces, 1er ValorCódigo = , 2º ValorCódigo= 
        Nunca, 1er ValorCódigo = , 2º ValorCódigo= 
    Observacio - Cadena, Longitud = 40
Corral - Característica de punto
    Número de  - Numérico, DP = 0, Min = 1, Max = 100, P.defecto = 33
    Condición - Menú
        Bueno, 1er ValorCódigo = , 2º ValorCódigo= 
        Regular, 1er ValorCódigo = , 2º ValorCódigo= 
        Malo, 1er ValorCódigo = , 2º ValorCódigo= 
    Observacio - Cadena, Longitud = 40
Area_de_ - Característica de área
    Número de  - Numérico, DP = 0, Min = 1, Max = 100, P.defecto = 48
    Frecuencia - Menú
        Siempre, 1er ValorCódigo = , 2º ValorCódigo= 
        A veces, 1er ValorCódigo = , 2º ValorCódigo= 
        Nunca, 1er ValorCódigo = , 2º ValorCódigo= 
    Observacio - Cadena, Longitud = 40
Cerco - Característica de punto
    Obervacion - Cadena, Longitud = 40
Grifos_d - Característica de punto
    Observacio - Cadena, Longitud = 40
Point_ge - Característica de punto
    Comment - Cadena, Longitud = 32
Line_gen - Característica de línea
    Comment - Cadena, Longitud = 32
Area_gen - Característica de área
    Comment - Cadena, Longitud = 32
