# Supplementary material for: GPS Tracking of Free-Ranging Pigs to Evaluate Ring Strategies for the Control of Cysticercosis/Taeniasis in Peru
Source: PLoS Negl Trop Dis. 2016 Apr 1;10(4):e0004591. doi: 10.1371/journal.pntd.0004591 (PMC4818035; doi:10.1371/journal.pntd.0004591)
Supplement: S6 Dataset — (ZIP) [file pntd.0004591.s008.zip]

Archive with 60 entries (59 files):
- Minas_shapefiles/
- Minas_shapefiles/Areas_Co.dbf
- Minas_shapefiles/Areas_Co.shp
- Minas_shapefiles/Areas_Co.shx
- Minas_shapefiles/Area_de_.dbf
- Minas_shapefiles/Area_de_.shp
- Minas_shapefiles/Area_de_.shx
- Minas_shapefiles/Calles_y.dbf
- Minas_shapefiles/Calles_y.shp
- Minas_shapefiles/Calles_y.shx
- Minas_shapefiles/Casa.dbf
- Minas_shapefiles/Casa.shp
- Minas_shapefiles/Casa.shx
- Minas_shapefiles/Casa2.dbf
- Minas_shapefiles/Casa2.shp
- Minas_shapefiles/Casa2.shx
- Minas_shapefiles/Cerco.dbf
- Minas_shapefiles/Cerco.shp
- Minas_shapefiles/Cerco.shx
- Minas_shapefiles/Cercos_Lines.cpg
- Minas_shapefiles/Cercos_Lines.dbf
- Minas_shapefiles/Cercos_Lines.prj
- Minas_shapefiles/Cercos_Lines.shp
- Minas_shapefiles/Cercos_Lines.shp.xml
- Minas_shapefiles/Cercos_Lines.shx
- Minas_shapefiles/Corral.dbf
- Minas_shapefiles/Corral.shp
- Minas_shapefiles/Corral.shx
- Minas_shapefiles/Defecation_all.cpg
- Minas_shapefiles/Defecation_all.dbf
- Minas_shapefiles/Defecation_all.prj
- Minas_shapefiles/Defecation_all.sbn
- Minas_shapefiles/Defecation_all.sbx
- Minas_shapefiles/Defecation_all.shp
- Minas_shapefiles/Defecation_all.shp.xml
- Minas_shapefiles/Defecation_all.shx
- Minas_shapefiles/Defpoints_buffer.cpg
- Minas_shapefiles/Defpoints_buffer.dbf
- Minas_shapefiles/Defpoints_buffer.prj
- Minas_shapefiles/Defpoints_buffer.sbn
- Minas_shapefiles/Defpoints_buffer.sbx
- Minas_shapefiles/Defpoints_buffer.shp
- Minas_shapefiles/Defpoints_buffer.shp.xml
- Minas_shapefiles/Defpoints_buffer.shx
- Minas_shapefiles/exp2404a (2).txt
- Minas_shapefiles/exp2404a.txt
- Minas_shapefiles/Grifos_d.dbf
- Minas_shapefiles/Grifos_d.shp
- Minas_shapefiles/Grifos_d.shx
- Minas_shapefiles/Letrina.dbf
- Minas_shapefiles/Letrina.shp
- Minas_shapefiles/Letrina.shx
- Minas_shapefiles/Minas de Jambur - IAN.inf
- Minas_shapefiles/Minas de Jambur.inf
- Minas_shapefiles/Otros_Ed.dbf
- Minas_shapefiles/Otros_Ed.shp
- Minas_shapefiles/Otros_Ed.shx
- Minas_shapefiles/Point_ge.dbf
- Minas_shapefiles/Point_ge.shp
- Minas_shapefiles/Point_ge.shx
