# Supplementary material for: GPS Tracking of Free-Ranging Pigs to Evaluate Ring Strategies for the Control of Cysticercosis/Taeniasis in Peru
Source: PLoS Negl Trop Dis. 2016 Apr 1;10(4):e0004591. doi: 10.1371/journal.pntd.0004591 (PMC4818035; doi:10.1371/journal.pntd.0004591)
Supplement: S6 Dataset — (ZIP) [file pntd.0004591.s008.zip › Minas_shapefiles/exp2404a (2).txt]

Exportar Versión 2.90  2.90-2 se ha iniciado.
El nombre de la característica 'Casa' está duplicado y se renombrará: 'Casa2'.
El nombre de la característica 'Otros Edificios' está duplicado y se renombrará: 'Otros_E2'.
El nombre de la característica 'Calles y Avenidas' está duplicado y se renombrará: 'Calles_2'.
El nombre de la característica 'Point_generic' está duplicado y se renombrará: 'Point_g2'.
El nombre de la característica 'Line_generic' está duplicado y se renombrará: 'Line_ge2'.
El nombre de la característica 'Area_generic' está duplicado y se renombrará: 'Area_ge2'.
El nombre de la característica 'Point_generic' está duplicado y se renombrará: 'Point_g3'.
El nombre de la característica 'Line_generic' está duplicado y se renombrará: 'Line_ge3'.
El nombre de la característica 'Area_generic' está duplicado y se renombrará: 'Area_ge3'.
Utilizando la configuración para exportar: Sample ArcView Shapefile Setup
Se exportarán los archivos siguientes de E:\GPS CERDOS:
    Minas de Jambur.ssf

Leyendo archivo Minas de Jambur.ssf
Se ha logrado leer bien el archivo Minas de Jambur.ssf

Se ha(n) leído 1 archivo(s) de entrada.
Se ha(n) leído 2222 posición(es).
Se ha(n) leído o creado un total de 60 característica(s).
  Se ha(n) leído 53 característica(s) de punto.
  Se ha(n) leído 7 característica(s) de línea.
Se ha(n) exportado 60 característica(s).
Se ha(n) escrito 15 archivo(s) de salida a E:\GPS CERDOS\Casas Minas de Jambur
    e:\gps cerdos\casas minas de jambur\casa.shp
    e:\gps cerdos\casas minas de jambur\casa.shx
    e:\gps cerdos\casas minas de jambur\casa.dbf
    e:\gps cerdos\casas minas de jambur\calles_y.shp
    e:\gps cerdos\casas minas de jambur\calles_y.shx
    e:\gps cerdos\casas minas de jambur\calles_y.dbf
    e:\gps cerdos\casas minas de jambur\otros_ed.shp
    e:\gps cerdos\casas minas de jambur\otros_ed.shx
    e:\gps cerdos\casas minas de jambur\otros_ed.dbf
    e:\gps cerdos\casas minas de jambur\areas_co.shp
    e:\gps cerdos\casas minas de jambur\areas_co.shx
    e:\gps cerdos\casas minas de jambur\areas_co.dbf
    e:\gps cerdos\casas minas de jambur\casa2.shp
    e:\gps cerdos\casas minas de jambur\casa2.shx
    e:\gps cerdos\casas minas de jambur\casa2.dbf

El archivo E:\GPS CERDOS\Casas Minas de Jambur\Minas de Jambur.inf contiene información sobre las configuraciones utilizadas.

El archivo C:\Program Files\Common Files\Trimble\PFOffice\Config\expfiles.txt contiene una lista de los archivos creados.
