# Supplementary material for: GPS Tracking of Free-Ranging Pigs to Evaluate Ring Strategies for the Control of Cysticercosis/Taeniasis in Peru
Source: PLoS Negl Trop Dis. 2016 Apr 1;10(4):e0004591. doi: 10.1371/journal.pntd.0004591 (PMC4818035; doi:10.1371/journal.pntd.0004591)
Supplement: S6 Dataset — (ZIP) [file pntd.0004591.s008.zip › Minas_shapefiles/exp2404a.txt]

Exportar Versión 2.90  2.90-2 se ha iniciado.
Utilizando la configuración para exportar: Sample ArcView Shapefile Setup
Se exportarán los archivos siguientes de D:\GPS CERDOS\Mapas:
    Minas de Jambur - IAN.ssf

Leyendo archivo Minas de Jambur - IAN.ssf
Se ha logrado leer bien el archivo Minas de Jambur - IAN.ssf

Se ha(n) leído 1 archivo(s) de entrada.
Se ha(n) leído 9901 posición(es).
Se ha(n) leído o creado un total de 201 característica(s).
  Se ha(n) leído 184 característica(s) de punto.
  Se ha(n) leído 17 característica(s) de área.
Se ha(n) exportado 201 característica(s).
Se ha(n) escrito 18 archivo(s) de salida a D:\GPS CERDOS\Export\Shape
    d:\gps cerdos\export\shape\letrina.shp
    d:\gps cerdos\export\shape\letrina.shx
    d:\gps cerdos\export\shape\letrina.dbf
    d:\gps cerdos\export\shape\area_de_.shp
    d:\gps cerdos\export\shape\area_de_.shx
    d:\gps cerdos\export\shape\area_de_.dbf
    d:\gps cerdos\export\shape\corral.shp
    d:\gps cerdos\export\shape\corral.shx
    d:\gps cerdos\export\shape\corral.dbf
    d:\gps cerdos\export\shape\grifos_d.shp
    d:\gps cerdos\export\shape\grifos_d.shx
    d:\gps cerdos\export\shape\grifos_d.dbf
    d:\gps cerdos\export\shape\point_ge.shp
    d:\gps cerdos\export\shape\point_ge.shx
    d:\gps cerdos\export\shape\point_ge.dbf
    d:\gps cerdos\export\shape\cerco.shp
    d:\gps cerdos\export\shape\cerco.shx
    d:\gps cerdos\export\shape\cerco.dbf

El archivo D:\GPS CERDOS\Export\Shape\Minas de Jambur - IAN.inf contiene información sobre las configuraciones utilizadas.

El archivo C:\Program Files\Common Files\Trimble\PFOffice\Config\expfiles.txt contiene una lista de los archivos creados.
